# Supplementary material for: Identification of a Goat Intersexuality-Associated Novel Variant Through Genome-Wide Resequencing and Hi-C
Source: Front Genet. 2021 Feb 9;11:616743. doi: 10.3389/fgene.2020.616743 (PMC7901718; doi:10.3389/fgene.2020.616743)
Supplement: Supplementary file 1 [file Table_1.xlsx]

## Sheet: short-read_sequence_sample_info
Table S1. Basic information and data read depths of 221 individuals.
Group	Phynotype	Raw_ID	SRA accesion	gender	depth	Domestic/Wild	description	Data_source
Case	intersexuality	305	SRR10051513	/	25.2214X	Domestic	Chongqing_local_goat	Resequence
Case	intersexuality	307	SRR10051512	/	24.6072X	Domestic	Chongqing_local_goat	Resequence
Case	intersexuality	313	SRR10051511	/	24.523X	Domestic	Chongqing_local_goat	Resequence
Case	intersexuality	JXG2	SRR10051508	/	10.3829X	Domestic	Chongqing_local_goat	Resequence
Case	intersexuality	JXW4	SRR10051507	/	10.0938X	Domestic	Chongqing_local_goat	Resequence
Case	intersexuality	JXY1	SRR10051506	/	10.6182X	Domestic	Chongqing_local_goat	Resequence
Case	intersexuality	X26	SRR10604249	/	10.4234X	Domestic	Matou_goat	Resequence
Case	intersexuality	X27	SRR10604248	/	10.1228X	Domestic	Matou_goat	Resequence
Case	intersexuality	X28	SRR10604247	/	10.2912X	Domestic	Matou_goat	Resequence
Case	intersexuality	6	SRR10051521	/	25.1527X	Domestic	Tangshan_milk_goat	Resequence
Case	intersexuality	24	SRR10051525	/	24.9118X	Domestic	Tangshan_milk_goat	Resequence
Case	intersexuality	11	SRR10051503	/	26.6382X	Domestic	Tangshan_milk_goat	Resequence
Case	intersexuality	18	SRR10051530	/	24.5267X	Domestic	Tangshan_milk_goat	Resequence
Case	intersexuality	22	SRR10051527	/	24.6328X	Domestic	Tangshan_milk_goat	Resequence
Case	intersexuality	10	SRR10051504	/	25.9382X	Domestic	Tangshan_milk_goat	Resequence
Case	intersexuality	13	SRR10051501	/	24.8196X	Domestic	Tangshan_milk_goat	Resequence
Case	intersexuality	23	SRR10051526	/	25.5256X	Domestic	Tangshan_milk_goat	Resequence
Case	intersexuality	12	SRR10051502	/	25.1284X	Domestic	Tangshan_milk_goat	Resequence
Case	intersexuality	14	SRR10051500	/	24.1089X	Domestic	Tangshan_milk_goat	Resequence
Case	intersexuality	4	SRR10051533	/	8.7384X	Domestic	Tangshan_milk_goat	Resequence
Case	intersexuality	5	SRR10051532	/	6.6028X	Domestic	Tangshan_milk_goat	Resequence
Case	intersexuality	8	SRR10051510	/	8.6287X	Domestic	Tangshan_milk_goat	Resequence
Case	intersexuality	16	SRR10051499	/	8.5375X	Domestic	Tangshan_milk_goat	Resequence
Case	intersexuality	17	SRR10051531	/	9.137X	Domestic	Tangshan_milk_goat	Resequence
Case	intersexuality	19	SRR10051529	/	8.6648X	Domestic	Tangshan_milk_goat	Resequence
Case	intersexuality	21	SRR10051528	/	9.1155X	Domestic	Tangshan_milk_goat	Resequence
Case	intersexuality	25	SRR10051524	/	8.3478X	Domestic	Tangshan_milk_goat	Resequence
Case	intersexuality	26	SRR10051523	/	7.4717X	Domestic	Tangshan_milk_goat	Resequence
Case	intersexuality	37	SRR10051522	/	7.1593X	Domestic	Tangshan_milk_goat	Resequence
Case	intersexuality	38	SRR10051520	/	11.377X	Domestic	Tangshan_milk_goat	Resequence
Case	intersexuality	39	SRR10051519	/	6.8987X	Domestic	Tangshan_milk_goat	Resequence
Case	intersexuality	40	SRR10051518	/	7.3622X	Domestic	Tangshan_milk_goat	Resequence
Case	intersexuality	41	SRR10051517	/	9.3356X	Domestic	Tangshan_milk_goat	Resequence
Case	intersexuality	42	SRR10051516	/	4.19X	Domestic	Tangshan_milk_goat	Resequence
Case	intersexuality	43	SRR10051515	/	8.0334X	Domestic	Tangshan_milk_goat	Resequence
Control	normal	A8	SRR5803225	F	8.6793X	Domestic	Abadeh_Fars_province_Iran	Download
Control	normal	ERR315500	ERR315500	M	13.2539X	Domestic	ABAYNO	Download
Control	normal	ERR234305	ERR234305	F	13.4394X	Domestic	Adis	Download
Control	normal	ERR315503	ERR315503	F	15.7587X	Domestic	Adis	Download
Control	normal	ERR248933	ERR248933	F	13.4938X	Domestic	Agoudi_El_Khair	Download
Control	normal	ERR313204	ERR313204	F	12.7132X	Domestic	ahar	Download
Control	normal	ERR340337	ERR340337	M	10.8622X	Domestic	ahar	Download
Control	normal	ERR229471	ERR229471	M	13.2196X	Domestic	ait_Hani	Download
Control	normal	ERR299449	ERR299449	F	12.8077X	Domestic	ajabshir	Download
Control	normal	ERR315516	ERR315516	M	14.4249X	Domestic	Akka	Download
Control	normal	ERR246152	ERR246152	M	13.762X	Domestic	Al_hajeb	Download
Control	normal	ERR340330	ERR340330	M	12.3346X	Wild	Alamout	Download
Control	normal	ERR470100	ERR470100	M	15.0368X	Wild	Alamout_Gharbi	Download
Control	normal	ERR470106	ERR470106	M	14.661X	Wild	Alamout_gharbi_Viar	Download
Control	normal	ERR470104	ERR470104	M	14.4415X	Wild	Alamout_sharghi_nazdike_marze_taleghan	Download
Control	normal	ERR470103	ERR470103	F	14.2284X	Domestic	Alpine	Download
Control	normal	ERR470105	ERR470105	F	13.8856X	Domestic	Alpine	Download
Control	normal	ERR313259	ERR313259	M	15.0561X	Domestic	Amrsid	Download
Control	normal	M11	SRR5803168	F	12.3182X	Domestic	An_hui_white_Goat_He_fei_An_hui_Province	Download
Control	normal	ERR340340	ERR340340	M	12.0666X	Wild	Arasbaran	Download
Control	normal	ERR340344	ERR340344	M	11.2003X	Wild	Arasbaran	Download
Control	normal	ERR340345	ERR340345	M	11.6005X	Wild	Arasbaran	Download
Control	normal	ERR340347	ERR340347	M	12.7041X	Wild	arasbaran	Download
Control	normal	ERR340426	ERR340426	M	12.3592X	Wild	Arasbaran	Download
Control	normal	ERR340428	ERR340428	M	12.8949X	Domestic	Asjen	Download
Control	normal	ERR313202	ERR313202	F	12.8455X	Domestic	asko	Download
Control	normal	ERR315505	ERR315505	M	13.4852X	Domestic	ASRIR	Download
Control	normal	ERR318768	ERR318768	M	12.8828X	Domestic	Ayir	Download
Control	normal	T14	SRR5803160	F	12.5211X	Domestic	Bange_Cashmere_Goat_Bange_district_Tibet	Download
Control	normal	H666	SRR5803149	F	12.4553X	Domestic	Barbari_goat_Punjab_Pakistan	Download
Control	normal	H72	SRR5803148	M	12.1003X	Domestic	Beetal_Black_Pakistan	Download
Control	normal	H21	SRR5803152	F	13.2883X	Domestic	Beetal_Black_splashed_(Makhicheeni)_goat_Pakistan	Download
Control	normal	H348	SRR5803150	F	13.0711X	Domestic	Beetal_Brown_splashed_(Makhicheeni)_goat_Pakistan	Download
Control	normal	H346	SRR5803151	F	11.5326X	Domestic	Beetal_White_Pakistan	Download
Control	normal	E41	SRR5803153	M	9.9065X	Domestic	Bengal_goat	Download
Control	normal	ERR229484	ERR229484	F	15.0498X	Domestic	Beni_Smir	Download
Control	normal	B143	SRR5803155	F	9.2698X	Domestic	Black_Bengal_Bengal	Download
Control	normal	B68	SRR5803154	F	9.2052X	Domestic	Boiragi_(Bezoar)_Bengal_Bengal	Download
Control	normal	E80	SRR5803191	F	11.0302X	Domestic	Borena_goat_Ethiopia	Download
Control	normal	ERR313215	ERR313215	F	12.4134X	Domestic	Bostan_abad	Download
Control	normal	W11	SRR5803179	M	12.3317X	Domestic	Cai_da_mu_goat_Qaidam_Basin_Qinghai_Province	Download
Control	normal	BS1	SRR5803211	M	11.5612X	Wild	Capra_aegagrus	Download
Control	normal	CW26	SRR5803183	F	9.2084X	Domestic	Chengde_hornless_goat_He_bei_Province	Download
Control	normal	CM22	SRR5803228	F	12.9043X	Domestic	Chengdu_Grey_Goat_Si_chuang_Province	Download
Control	normal	ERR229485	ERR229485	M	12.8365X	Domestic	Chorafa_M'daghr	Download
Control	normal	CD1	SRR5803234	M	13.5604X	Domestic	Dries_Netherlands	Download
Control	normal	FS1	SRR5803222	F	12.439X	Domestic	Fars_Iran	Download
Control	normal	A1	SRR5803235	M	13.8259X	Domestic	France_Alpine	Download
Control	normal	ERR313200	ERR313200	F	13.4891X	Domestic	Ghare_ziadin	Download
Control	normal	W14	SRR5803184	F	11.9582X	Domestic	Gui_shan_black_goat_Lu_nan_county_Yun_nan_Province	Download
Control	normal	M15	SRR5803169	F	12.693X	Domestic	Gui_zhou_black_goat_Gui_yang_Gui_zhou_Province	Download
Control	normal	HM1	SRR5803219	F	15.9975X	Domestic	Hamedan_Iran	Download
Control	normal	A25	SRR5803224	F	10.2584X	Domestic	Hormozgan_tali_Iran	Download
Control	normal	M14	SRR5803186	F	12.9905X	Domestic	Inner_Mongolia_Cashmere_Goat_(A_er_ba_si_Cashmere_Goat)Erdos_Inner_Mongolia	Download
Control	normal	M5	SRR5803187	F	10.6211X	Domestic	Inner_Mongolia_Cashmere_Goat_(A_la_san_Cashmere_Goat)_A_la_san_Inner_Mongolia	Download
Control	normal	M12	SRR5803189	F	12.795X	Domestic	Inner_Mongolia_Cashmere_Goat_(Er_lang_shan_Cashmere_Goat)_Bayannur_Inner_Mongolia	Download
Control	normal	KH1	SRR5803175	F	13.5116X	Domestic	Iraqish_goat_Khoozestan_Iran	Download
Control	normal	ERR313207	ERR313207	F	13.2387X	Domestic	jazire_eslami	Download
Control	normal	M9	SRR5803233	F	12.7999X	Domestic	Jian_chang_black_goat_Liang_shan_Si_chuang_Province	Download
Control	normal	QG_47_3	SRR5803214	M	10.8789X	Domestic	Jian_Zha_country_Qinghai	Download
Control	normal	QG_49_2	SRR5803213	M	11.2302X	Domestic	Jian_Zha_country_Qinghai	Download
Control	normal	QG_50_2	SRR5803212	M	11.254X	Domestic	Jian_Zha_country_Qinghai	Download
Control	normal	QG_51_3	SRR5803205	M	11.5347X	Domestic	Jian_Zha_country_Qinghai	Download
Control	normal	QG_57_2	SRR5803209	M	10.2588X	Domestic	Jian_Zha_country_Qinghai	Download
Control	normal	QG_59_2	SRR5803229	M	11.4889X	Domestic	Jian_Zha_country_Qinghai	Download
Control	normal	JN42	SRR5803177	F	11.7699X	Domestic	Jining_Grey_Goat_Shan_dong_Province	Download
Control	normal	ERR313210	ERR313210	F	12.9777X	Domestic	Kamyaran	Download
Control	normal	ERR340331	ERR340331	M	11.6505X	Wild	karnagh	Download
Control	normal	ERR248928	ERR248928	F	14.5546X	Domestic	Kelaat_Megouna	Download
Control	normal	ERR219546	ERR219546	M	13.4799X	Domestic	Kerrandou	Download
Control	normal	AL1	SRR5803221	F	15.181X	Domestic	Khalkhali_Ardabil_Iran	Download
Control	normal	ERR313212	ERR313212	F	12.795X	Domestic	khoiy	Download
Control	normal	ERR340348	ERR340348	M	10.7214X	Wild	khomein	Download
Control	normal	KD1	SRR5803216	F	9.7406X	Domestic	kurdish_goat_Kurdistan_Iran	Download
Control	normal	T18	SRR5803215	F	13.0387X	Domestic	Lai_Wu_black_goat_Lai_wu_Shan_dong_Province	Download
Control	normal	LH21	SRR5803231	F	12.8526X	Domestic	Lei_zhou_black_goat_Hai_nan_Province	Download
Control	normal	L79	SRR5803180	F	10.9927X	Domestic	Liaoning_cashmere_goat_Gai_county_Liaoning_Province	Download
Control	normal	Wme01-3	SRR5803158	F	18.6835X	Domestic	Longlin_goat_Guangxi	Download
Control	normal	Wme02-3	SRR5803163	F	25.5582X	Domestic	Longlin_goat_Guangxi	Download
Control	normal	Xme01-1	SRR5803164	F	12.1459X	Domestic	Longlin_goat_Guangxi	Download
Control	normal	XME01-6	SRR5803161	F	13.4618X	Domestic	Longlin_goat_Guangxi	Download
Control	normal	Xme02-1	SRR5803162	F	10.8617X	Domestic	Longlin_goat_Guangxi	Download
Control	normal	xme02-6	SRR5803165	F	17.7473X	Domestic	Longlin_goat_Guangxi	Download
Control	normal	T3	SRR5803176	F	10.0891X	Domestic	Lvliang_black_goat_Lvliang_Shan_xi_Province	Download
Control	normal	T8	SRR5803185	F	14.8523X	Domestic	Ma_guan_hornless_goat_Ma_guan_county_wen_shan_Yun_nan_Province	Download
Control	normal	T11	SRR5803171	F	12.8574X	Domestic	Ma_tou_goat_EN_shi_Hu_bei	Download
Control	normal	AJ1	SRR5803218	F	11.8337X	Domestic	Makoo_Azarbayejan	Download
Control	normal	ERR313209	ERR313209	F	11.778X	Domestic	malkan	Download
Control	normal	ERR340334	ERR340334	M	12.1131X	Wild	Marakan	Download
Control	normal	Y6	SRR5803198	F	9.7428X	Domestic	Markhoz_Iran	Download
Control	normal	ERR340332	ERR340332	F	11.2056X	Domestic	Meshkin_shahr	Download
Control	normal	ERR219543	ERR219543	M	12.6745X	Domestic	Moukrissat	Download
Control	normal	ERR345973	ERR345973	M	11.5333X	Domestic	Moulay_bouazza	Download
Control	normal	ERR229474	ERR229474	M	12.7225X	Domestic	Mssissi	Download
Control	normal	ERR313258	ERR313258	M	13.2107X	Domestic	Mzizel	Download
Control	normal	ERR313199	ERR313199	M	13.444X	Domestic	naghade	Download
Control	normal	ERR340339	ERR340339	M	11.3519X	Domestic	naghade	Download
Control	normal	A23	SRR5803223	F	11.8214X	Domestic	Najdi_Iran	Download
Control	normal	TG_1	SRR5803196	M	9.0241X	Domestic	Naqu_XiZang	Download
Control	normal	TG_10	SRR5803195	M	9.3291X	Domestic	Naqu_XiZang	Download
Control	normal	TG_3	SRR5803203	M	9.4978X	Domestic	Naqu_XiZang	Download
Control	normal	TG_4	SRR5803202	M	10.1914X	Domestic	Naqu_XiZang	Download
Control	normal	TG_7	SRR5803201	M	10.0514X	Domestic	Naqu_XiZang	Download
Control	normal	ERR313211	ERR313211	M	12.7235X	Domestic	nushin_shahr	Download
Control	normal	ERR313198	ERR313198	F	11.7628X	Domestic	oshnavie	Download
Control	normal	ERR315510	ERR315510	F	12.665X	Domestic	Oum_Gerdan	Download
Control	normal	ERR315515	ERR315515	M	11.8881X	Domestic	Ousalsat	Download
Control	normal	P1	SRR5803174	M	14.3994X	Domestic	Poitou_goat_Western_France	Download
Control	normal	M8	SRR5803230	M	8.1498X	Domestic	Raoshan_white_goat_Lu_shan_county_He_nan_Province	Download
Control	normal	KE1	SRR5803217	F	10.8746X	Domestic	Rayini_goat_Kerman_Iran	Download
Control	normal	A6	SRR5803210	F	8.2348X	Domestic	Red_Sokoto_Nigeria_Africa	Download
Control	normal	T16	SRR5803157	F	11.234X	Domestic	Ritu_Cashmere_Goat_Ritu_district_Tibet	Download
Control	normal	ERR315795	ERR315795	M	11.9326X	Domestic	Rmila	Download
Control	normal	ERR470101	ERR470101	F	13.4456X	Domestic	Saanen	Download
Control	normal	ERR470102	ERR470102	F	13.245X	Domestic	Saanen	Download
Control	normal	S1	SRR5803226	M	11.1063X	Domestic	Saanen_Netherlands	Download
Control	normal	Y21	SRR5803156	F	9.1157X	Domestic	Saghez_Iran	Download
Control	normal	ERR299456	ERR299456	F	12.6279X	Domestic	salmas	Download
Control	normal	ERR313206	ERR313206	M	11.7745X	Domestic	Sarab	Download
Control	normal	Y2	SRR5803167	F	10.4924X	Domestic	Shahre_Kord_Iran	Download
Control	normal	T6	SRR5803178	F	15.7655X	Domestic	Shan_nan_white_goat_South_of_Shan_xi_Province	Download
Control	normal	SG059	SRR5803188	F	9.7426X	Domestic	Short_eared_Somali_Ethiopia	Download
Control	normal	ERR229476	ERR229476	M	13.354X	Domestic	Skoura	Download
Control	normal	ERR313272	ERR313272	M	13.4437X	Domestic	Smimou	Download
Control	normal	B1	SRR10828135	F	14.8099X	Domestic	South_Africa_boer	Download
Control	normal	SP1	SRR5803232	F	13.8015X	Domestic	Spain_goat_Spain	Download
Control	normal	SP4	SRR5803173	F	10.4407X	Domestic	Spain_goat_Spain	Download
Control	normal	ERR229479	ERR229479	F	12.0271X	Domestic	Tabante	Download
Control	normal	ERR229481	ERR229481	M	13.4953X	Domestic	Tabante	Download
Control	normal	ERR229487	ERR229487	M	13.1419X	Domestic	Tabante	Download
Control	normal	ERR232492	ERR232492	M	12.262X	Domestic	Tabouchit	Download
Control	normal	ERR234315	ERR234315	M	13.5459X	Domestic	TAGHJIJT	Download
Control	normal	ERR315508	ERR315508	F	14.2071X	Domestic	TAGHJIJT	Download
Control	normal	ERR229478	ERR229478	F	13.5109X	Domestic	Taglefte	Download
Control	normal	ERR246143	ERR246143	F	12.1994X	Domestic	Taliouine	Download
Control	normal	TN105	SRR10613890	F	8.7454X	Domestic	Tangshan_milk_goat	Resequence
Control	normal	TN10	SRR10613891	F	9.2587X	Domestic	Tangshan_milk_goat	Resequence
Control	normal	TN110	SRR10613879	F	10.8614X	Domestic	Tangshan_milk_goat	Resequence
Control	normal	TN113	SRR10613878	F	11.4991X	Domestic	Tangshan_milk_goat	Resequence
Control	normal	TN123	SRR10613877	F	9.1489X	Domestic	Tangshan_milk_goat	Resequence
Control	normal	TN13	SRR10613876	F	9.138X	Domestic	Tangshan_milk_goat	Resequence
Control	normal	TN23	SRR10613875	F	9.1288X	Domestic	Tangshan_milk_goat	Resequence
Control	normal	TN28	SRR10613874	F	9.3693X	Domestic	Tangshan_milk_goat	Resequence
Control	normal	TN30	SRR10613873	F	9.2895X	Domestic	Tangshan_milk_goat	Resequence
Control	normal	TN32	SRR10613872	F	9.1213X	Domestic	Tangshan_milk_goat	Resequence
Control	normal	TN34	SRR10613889	F	9.4301X	Domestic	Tangshan_milk_goat	Resequence
Control	normal	TN36	SRR10613888	F	9.2358X	Domestic	Tangshan_milk_goat	Resequence
Control	normal	TN41	SRR10613887	F	9.1578X	Domestic	Tangshan_milk_goat	Resequence
Control	normal	TN42	SRR10613886	F	9.4332X	Domestic	Tangshan_milk_goat	Resequence
Control	normal	TN59	SRR10613884	F	9.3073X	Domestic	Tangshan_milk_goat	Resequence
Control	normal	TN5	SRR10613885	F	9.3515X	Domestic	Tangshan_milk_goat	Resequence
Control	normal	TN62	SRR10613883	F	9.4888X	Domestic	Tangshan_milk_goat	Resequence
Control	normal	TN71	SRR10613882	F	9.0719X	Domestic	Tangshan_milk_goat	Resequence
Control	normal	TN8	SRR10613881	F	9.5443X	Domestic	Tangshan_milk_goat	Resequence
Control	normal	TN9	SRR10613880	F	9.2899X	Domestic	Tangshan_milk_goat	Resequence
Control	normal	ERR248929	ERR248929	F	13.6323X	Domestic	TANTAN	Download
Control	normal	ERR313257	ERR313257	M	12.2335X	Domestic	Taouloukoult	Download
Control	normal	ERR315512	ERR315512	F	12.3768X	Domestic	Tarmigte	Download
Control	normal	ERR340338	ERR340338	M	11.3674X	Wild	Tarom_sofla	Download
Control	normal	CT1	SRR5803227	F	14.0092X	Domestic	Terry_Netherlands	Download
Control	normal	ERR332592	ERR332592	M	11.8571X	Domestic	Tetouan	Download
Control	normal	M3	SRR5803159	F	11.8397X	Domestic	Tibet_white_goat_A_li_district_Tibet	Download
Control	normal	ERR246153	ERR246153	F	14.6321X	Domestic	Tiisent	Download
Control	normal	ERR234304	ERR234304	F	12.1474X	Domestic	Tizagtaouine	Download
Control	normal	A14	SRR5602566	F	13.2549X	Domestic	Turki_Qashqai_southern_IRAN	Download
Control	normal	ERR299283	ERR299283	M	13.6174X	Domestic	unknown	Download
Control	normal	ERR313213	ERR313213	M	12.8752X	Domestic	urumie	Download
Control	normal	ERR297229	ERR297229	F	12.7989X	Domestic	Vazarghan	Download
Control	normal	A7	SRR5803208	F	10.8372X	Domestic	West_African_Dwarf_West_Africa_	Download
Control	normal	W10	SRR5803197	F	10.8694X	Domestic	Wu_zhu_mu_qin_white_goat_Xi_lin_hao_te_Inner_Mongolia	Download
Control	normal	T1	SRR5803170	F	10.6603X	Domestic	Xiang_dong_black_goat_South_of_Hu_nan_Province	Download
Control	normal	T5	SRR5803194	M	9.5227X	Domestic	Xinjiang_Province_(a_sa_ke_type)	Download
Control	normal	T9	SRR5803181	F	10.6287X	Domestic	Xinjiang_Province_(south_type)	Download
Control	normal	T2	SRR5803206	M	11.7633X	Domestic	Yimeng_black_goat_Yimeng_Shan_dong_Province	Download
Control	normal	T15	SRR5803172	F	8.7057X	Domestic	Yu_dong_white_goat_Chong_qing	Download
Control	normal	Yunnanblack	SRS309478	F	43.2436X	Domestic	Yunnan_black_goat	Download
Control	normal	ERR313266	ERR313266	M	12.3525X	Domestic	Zaouyat_Bellemkaddem	Download
Control	normal	ERR248926	ERR248926	F	13.4682X	Domestic	Zhiliga	Download
Control	normal	M16	SRR5803182	F	10.9417X	Domestic	Zhong_wei_goat_Zhong_wei_Ningxia	Download
Control	normal	ERR405774	ERR405774	F	14.1132X	Domestic		Download
Control	normal	ERR405775	ERR405775	F	14.4178X	Domestic		Download
Control	normal	ERR405776	ERR405776	F	13.6873X	Domestic		Download
Control	normal	ERR405777	ERR405777	F	13.8459X	Domestic		Download
Control	normal	ERR405778	ERR405778	F	13.6748X	Domestic		Download
Control	normal	IRCA-C3-1002	ERS154870	F	43.7038X	Wild		Download
Control	normal	SRR1576679	SRR1576679	M	16.8142X	Wild		Download

## Sheet: HI-C
ID	Biosample	Project	SRA accesion	Breed	Sex
0357	SAMN13535918	PRJNA594845	SRR10694275	Chongqing_local_goat	Intersexuality
1914	SAMN13535919	PRJNA594845	SRR10694274	Dazu_Black_Goat	Female
