# Supplementary material for: Identification of a Goat Intersexuality-Associated Novel Variant Through Genome-Wide Resequencing and Hi-C
Source: Front Genet. 2021 Feb 9;11:616743. doi: 10.3389/fgene.2020.616743 (PMC7901718; doi:10.3389/fgene.2020.616743)
Supplement: Supplementary file 2 [file Table_2.xlsx]

## Sheet: Sheet1
Table S2. Information of PCR primers for PIS-related CNV PCR verification.
Primer Number	Chromosome	Primer sequence	Length	Tm(℃)	Product size(bp)	Start	End	Reference Genome
Primer1	1	F:CCTCAAAATATGCAATGACCAA	22	59	428	129424440	129424461	ARS1
Primer1	1	R:TCGTCTTGATGAGTTTGTCCA	21			129424867	129424847	ARS1
Primer2	1	F:TTTGGCTGCAGGTTCTTTGA	20	56	236	150334225	150334244	ARS1
Primer2	1	R:TGTAGATACCACGTGCTGCA	20			150334460	150334441	ARS1
Primer3	1	F:GAGACAGGCTGAATGTGCAA	20	59	207	150817981	150818000	ARS1
Primer3	1	R:GGAAGGCATTGCAGGATAAA	20			150818187	150818168	ARS1
Primer4	1	F:TCATAGGCCATAGCTAAATGGT	22	56	201	129424628	129424649	ARS1
Primer4	1	R:GGGCTTCTCAGTGCTTGAAA	20			150818051	150818070	ARS1
Primer5	1	F:CATTTCTTCTACTAACCCATCATAA	25	61	1822	150334330	150334306	ARS1
Primer5	1	R:ACTGTTGGGCTCGTAAT	17			129436701	129436717	ARS1
