# Supplementary material for: Identification of a Goat Intersexuality-Associated Novel Variant Through Genome-Wide Resequencing and Hi-C
Source: Front Genet. 2021 Feb 9;11:616743. doi: 10.3389/fgene.2020.616743 (PMC7901718; doi:10.3389/fgene.2020.616743)
Supplement: Supplementary file 3 [file Table_3.xlsx]

## Sheet: 35 PIS versus 186 normal
Table S3. SNP selective signals for Fst and π ratio with annotation between two comparisons: 35 PIS goats versus 186 normal goats.
CHROM	BIN_START	BIN_END	All221_N_VARIANTS	All221_WEIGHTED_FST	All221_MEAN_FST	All221_Pi_ratio	All221_Pi_neg_log10	Anno_type	Gene
1	1	40000	381	0.0261851	0.0125867	1.01766	-0.0175106	intergenic	NONE(dist=NONE),TRNAC-GCA(dist=20028)
1	10001	50000	453	0.0191636	0.0104029	1.08652	-0.0829843	intergenic	NONE(dist=NONE),TRNAC-GCA(dist=10028)
1	20001	60000	492	0.0164401	0.00968234	1.08453	-0.0811424	upstream	TRNAC-GCA
1	30001	70000	523	0.0106199	0.00803338	1.0706	-0.0682157	ncRNA_exonic	TRNAC-GCA
1	40001	80000	556	0.0110815	0.00785494	1.0884	-0.0847078	exonic	ATP5O
1	50001	90000	527	0.0109722	0.00761128	1.03721	-0.0365376	exonic	ATP5O
1	60001	100000	532	0.00990172	0.00702015	1.05031	-0.0490872	exonic	ATP5O,ITSN1
1	70001	110000	557	0.0221334	0.0159548	0.934453	0.0677936	exonic	ATP5O,ITSN1
1	80001	120000	571	0.0254162	0.0207699	0.899495	0.105922	exonic	ITSN1
1	90001	130000	587	0.0259299	0.0214566	0.892069	0.114212	exonic	ITSN1
1	100001	140000	538	0.0263196	0.0221349	0.902408	0.102688	exonic	ITSN1
1	110001	150000	489	0.0184221	0.0134747	0.988474	0.0115934	exonic	ITSN1
1	120001	160000	479	0.00521287	0.00462704	1.02798	-0.0275927	exonic	ITSN1
1	130001	170000	474	-0.000255999	0.00219349	1.02841	-0.0280183	exonic	ITSN1
1	140001	180000	527	0.00121177	0.00201083	1.01378	-0.0136834	exonic	ITSN1
1	150001	190000	510	0.00509415	0.00429852	0.997877	0.00212527	exonic	ITSN1
1	160001	200000	481	0.00879322	0.00709184	1.02507	-0.0247571	exonic	ITSN1
1	170001	210000	468	0.0109218	0.00781507	1.0497	-0.048504	exonic	ITSN1
1	180001	220000	455	0.00995165	0.00767767	1.04022	-0.0394298	exonic	ITSN1
1	190001	230000	472	0.00545383	0.00473176	1.03893	-0.0381912	exonic	ITSN1
1	200001	240000	477	0.0108327	0.00638891	1.01701	-0.0168648	exonic	ITSN1
1	210001	250000	471	0.0139319	0.00770767	1.01186	-0.0117859	exonic	ITSN1
1	220001	260000	443	0.0183334	0.0112455	1.00578	-0.00576464	exonic	ITSN1
1	230001	270000	401	0.0266332	0.0134101	1.07058	-0.0681968	exonic	ITSN1
1	240001	280000	372	0.0175655	0.0106382	1.09504	-0.0907889	exonic	ITSN1
1	250001	290000	386	0.0133729	0.00943332	1.03517	-0.0345658	exonic	ITSN1
1	260001	300000	401	0.0140956	0.00719108	1.01711	-0.0169678	exonic	ITSN1
1	270001	310000	449	0.0144284	0.00871702	0.949974	0.0513202	intronic	ITSN1
1	280001	320000	461	0.0150406	0.00917251	0.949035	0.0523092	intronic	ITSN1
1	290001	330000	422	0.0118793	0.00769008	0.959695	0.0411397	intronic	ITSN1
1	300001	340000	373	0.00823217	0.00583862	0.951564	0.0496479	exonic	CRYZL1
1	310001	350000	337	0.00472488	0.00266406	0.955568	0.0454496	exonic	CRYZL1
1	320001	360000	289	0.0031939	0.00201371	0.900758	0.104519	exonic	CRYZL1
1	330001	370000	262	0.00559302	0.00181805	0.872124	0.136824	exonic	CRYZL1,DONSON
1	340001	380000	260	0.0101231	0.00273228	0.890665	0.115787	exonic	CRYZL1,DONSON
1	350001	390000	255	0.0110342	0.00242448	0.933391	0.0689308	exonic	CRYZL1,DONSON,SON
1	360001	400000	283	0.0126859	0.00138445	1.02436	-0.0240663	exonic	CRYZL1,DONSON,SON
1	370001	410000	335	0.0138937	0.00163424	1.06744	-0.0652586	exonic	DONSON,SON
1	380001	420000	360	0.0123306	0.00203503	1.10054	-0.0957966	exonic	GART,SON
1	390001	430000	346	0.0164118	0.00384518	1.09958	-0.0949285	exonic	GART,SON
1	400001	440000	331	0.021495	0.00712488	1.0381	-0.0373876	exonic	GART,SON
1	410001	450000	324	0.0235342	0.0101316	1.06897	-0.0666995	exonic	GART,SON
1	420001	460000	357	0.0257446	0.0121298	1.04266	-0.0417784	exonic	DNAJC28,GART
1	430001	470000	379	0.0271358	0.0141253	1.02317	-0.0229089	exonic	DNAJC28,GART
1	440001	480000	402	0.0240518	0.0129165	1.08607	-0.0825663	exonic	DNAJC28
1	450001	490000	386	0.022787	0.0125932	1.0512	-0.049935	exonic	DNAJC28
1	460001	500000	364	0.0192114	0.0118969	1.06189	-0.0600489	exonic	TMEM50B
1	470001	510000	368	0.0153169	0.00916973	1.0785	-0.0755699	exonic	TMEM50B
1	480001	520000	355	0.0136404	0.00790744	1.04311	-0.0422081	exonic	TMEM50B
1	490001	530000	397	0.0164692	0.00910803	0.962688	0.0380262	exonic	IFNGR2,TMEM50B
1	500001	540000	461	0.00712319	0.0057093	0.97581	0.0244873	exonic	IFNGR2,TMEM50B
1	510001	550000	513	0.00633642	0.00492654	0.995551	0.00445858	exonic	IFNGR2,TMEM50B
1	520001	560000	554	0.00597208	0.004413	1.00315	-0.00314267	exonic	IFNGR2
1	530001	570000	553	0.007496	0.00495851	1.06158	-0.0597552	exonic	IFNGR2
1	540001	580000	529	0.0426867	0.0170331	1.24616	-0.220065	exonic	IFNGR2
1	550001	590000	561	0.0540419	0.0270079	1.34639	-0.29743	exonic	IFNGR2
1	560001	600000	608	0.0525176	0.024994	1.38017	-0.322208	exonic	IFNGR2
1	570001	610000	653	0.0518948	0.0210907	1.46169	-0.37959	intergenic	IFNGR2(dist=3303),IFNAR1(dist=14015)
1	580001	620000	706	0.0403002	0.0177005	1.80033	-0.587972	intergenic	IFNGR2(dist=13303),IFNAR1(dist=4015)
1	590001	630000	677	0.0236423	0.0146379	2.54427	-0.933845	exonic	IFNAR1
1	600001	640000	616	0.0354031	0.020153	3.48408	-1.2482	exonic	IFNAR1
1	610001	650000	545	0.0480103	0.0257761	5.06153	-1.62167	exonic	IFNAR1
1	620001	660000	446	0.0526196	0.0267436	2.5971	-0.954396	exonic	IFNAR1
1	630001	670000	396	0.0578495	0.0251644	1.7484	-0.558704	exonic	IFNAR1
1	640001	680000	427	0.043875	0.0218013	1.28264	-0.248917	exonic	IFNAR1
1	650001	690000	468	0.0332751	0.0187325	1.17268	-0.159295	exonic	IFNAR1
1	660001	700000	480	0.0230898	0.0146853	1.10171	-0.0968679	intergenic	IFNAR1(dist=6937),IL10RB(dist=25032)
1	670001	710000	479	0.0157007	0.0120846	1.06573	-0.0636567	intergenic	IFNAR1(dist=16937),IL10RB(dist=15032)
1	680001	720000	439	0.0119482	0.0112382	1.05725	-0.0556669	intergenic	IFNAR1(dist=26937),IL10RB(dist=5032)
1	690001	730000	409	0.0106059	0.00876529	1.02721	-0.026842	exonic	IL10RB
1	700001	740000	398	0.00933578	0.00731442	1.01849	-0.0183236	exonic	IL10RB
1	710001	750000	435	0.00865269	0.00594541	1.0339	-0.033337	exonic	IL10RB
1	720001	760000	481	0.00706501	0.00554193	1.0851	-0.0816676	exonic	IFNAR2,IL10RB
1	730001	770000	490	0.00905043	0.0080242	1.14481	-0.13524	exonic	IFNAR2,IL10RB
1	740001	780000	502	0.0164005	0.0106631	1.14809	-0.138103	exonic	IFNAR2,IL10RB
1	750001	790000	468	0.0268938	0.0148788	1.14717	-0.137297	exonic	IFNAR2,IL10RB
1	760001	800000	477	0.0240526	0.0134735	1.0776	-0.0747338	exonic	IFNAR2
1	770001	810000	534	0.0270438	0.0144032	0.953217	0.0479123	exonic	IFNAR2
1	780001	820000	587	0.0187914	0.01191	0.92989	0.0726887	exonic	IFNAR2
1	790001	830000	661	0.00909083	0.00702934	0.937593	0.0644397	UTR5	IFNAR2(XM_018046609.1:c.10919_10561delins0,XM_018046645.1:c.10925_10561delins0)
1	800001	840000	628	0.00869117	0.00732722	0.932651	0.0697247	intergenic	IFNAR2(dist=7639),OLIG1(dist=103735)
1	810001	850000	652	0.00369764	0.00507778	0.986227	0.0138684	intergenic	IFNAR2(dist=17639),OLIG1(dist=93735)
1	820001	860000	685	0.00198835	0.00392133	1.02781	-0.0274258	intergenic	IFNAR2(dist=27639),OLIG1(dist=83735)
1	830001	870000	621	0.0046849	0.00532657	1.02342	-0.0231537	intergenic	IFNAR2(dist=37639),OLIG1(dist=73735)
1	840001	880000	725	0.00789602	0.00631224	1.05987	-0.0581428	intergenic	IFNAR2(dist=47639),OLIG1(dist=63735)
1	850001	890000	736	0.0107771	0.00648292	1.05775	-0.0561446	intergenic	IFNAR2(dist=57639),OLIG1(dist=53735)
1	860001	900000	743	0.0153247	0.00779996	1.06317	-0.061252	intergenic	IFNAR2(dist=67639),OLIG1(dist=43735)
1	870001	910000	797	0.0207032	0.0105155	1.11634	-0.110057	intergenic	IFNAR2(dist=77639),OLIG1(dist=33735)
1	880001	920000	751	0.0190192	0.0101513	1.11267	-0.106762	intergenic	IFNAR2(dist=87639),OLIG1(dist=23735)
1	890001	930000	716	0.0164665	0.00997807	1.15043	-0.140136	intergenic	IFNAR2(dist=97639),OLIG1(dist=13735)
1	900001	940000	685	0.0149256	0.00958809	1.1231	-0.116097	intergenic	IFNAR2(dist=107639),OLIG1(dist=3735)
1	910001	950000	675	0.00731473	0.00594917	1.05041	-0.049185	exonic	OLIG1
1	920001	960000	667	0.00905244	0.00660542	1.00296	-0.00295393	exonic	OLIG1
1	930001	970000	665	0.00922116	0.00605789	0.979805	0.0204016	exonic	OLIG1
1	940001	980000	643	0.00931007	0.00623078	0.985321	0.014788	exonic	OLIG1
1	950001	990000	627	0.0106525	0.00662102	1.0289	-0.0284941	intergenic	OLIG1(dist=4079),OLIG2(dist=1047)
1	960001	1000000	577	0.00754115	0.00580516	1.03713	-0.0364558	exonic	OLIG2
1	970001	1010000	571	0.00748085	0.00663577	1.03277	-0.0322401	exonic	OLIG2
1	980001	1020000	576	0.00783791	0.00614843	1.0568	-0.0552499	exonic	OLIG2
1	990001	1030000	638	0.00762532	0.00631356	1.01093	-0.0108721	exonic	OLIG2
1	1000001	1040000	659	0.0103828	0.00742021	1.00565	-0.00563456	intergenic	OLIG2(dist=6517),C1H21orf62(dist=163761)
1	1010001	1050000	633	0.0128488	0.00832173	1.01356	-0.0134714	intergenic	OLIG2(dist=16517),C1H21orf62(dist=153761)
1	1020001	1060000	662	0.0141891	0.00928466	1.02029	-0.0200822	intergenic	OLIG2(dist=26517),C1H21orf62(dist=143761)
1	1030001	1070000	559	0.0177513	0.00996755	1.04692	-0.0458491	intergenic	OLIG2(dist=36517),C1H21orf62(dist=133761)
1	1040001	1080000	580	0.0114163	0.00803197	1.05231	-0.0509861	intergenic	OLIG2(dist=46517),C1H21orf62(dist=123761)
1	1050001	1090000	607	0.00822133	0.00588824	1.05099	-0.0497312	intergenic	OLIG2(dist=56517),C1H21orf62(dist=113761)
1	1060001	1100000	599	0.00503143	0.00517409	1.06392	-0.0619642	intergenic	OLIG2(dist=66517),C1H21orf62(dist=103761)
1	1070001	1110000	689	0.0039618	0.00344737	1.11307	-0.107126	intergenic	OLIG2(dist=76517),C1H21orf62(dist=93761)
1	1080001	1120000	661	0.00428904	0.00325255	1.14055	-0.13151	intergenic	OLIG2(dist=86517),C1H21orf62(dist=83761)
1	1090001	1130000	691	0.00851024	0.00528772	1.10069	-0.0959403	intergenic	OLIG2(dist=96517),C1H21orf62(dist=73761)
1	1100001	1140000	679	0.00990595	0.00587852	1.06013	-0.0583887	intergenic	OLIG2(dist=106517),C1H21orf62(dist=63761)
1	1110001	1150000	707	0.0130944	0.00848739	1.01659	-0.0164533	intergenic	OLIG2(dist=116517),C1H21orf62(dist=53761)
1	1120001	1160000	757	0.0144742	0.00982024	0.978656	0.0215746	intergenic	OLIG2(dist=126517),C1H21orf62(dist=43761)
1	1130001	1170000	717	0.0130786	0.0100407	0.964467	0.0361797	intergenic	OLIG2(dist=136517),C1H21orf62(dist=33761)
1	1140001	1180000	757	0.010625	0.00865015	0.976779	0.0234947	intergenic	OLIG2(dist=146517),C1H21orf62(dist=23761)
1	1150001	1190000	705	0.00813177	0.00688223	0.981543	0.0186299	intergenic	OLIG2(dist=156517),C1H21orf62(dist=13761)
1	1160001	1200000	681	0.00544656	0.00499836	1.00762	-0.00759355	intergenic	OLIG2(dist=166517),C1H21orf62(dist=3761)
1	1170001	1210000	694	0.00290072	0.0028259	1.03133	-0.0308537	UTR5	C1H21orf62(XM_005674685.3:c.-19082_-18884delins0)
1	1180001	1220000	685	0.0043754	0.00335757	1.06941	-0.0671098	UTR5	C1H21orf62(XM_005674685.3:c.-19082_-18884delins0)
1	1190001	1230000	689	0.00672699	0.00603838	1.14151	-0.132349	exonic	C1H21orf62
1	1200001	1240000	660	0.0105695	0.0073649	1.17365	-0.160118	exonic	C1H21orf62
1	1210001	1250000	607	0.028399	0.0134232	1.19627	-0.179208	exonic	C1H21orf62,PAXBP1
1	1220001	1260000	511	0.0382751	0.0162189	1.15164	-0.141188	exonic	C1H21orf62,PAXBP1
1	1230001	1270000	484	0.0464347	0.0175195	1.02151	-0.0212854	exonic	PAXBP1
1	1240001	1280000	453	0.0559382	0.019432	0.999386	0.000614372	exonic	PAXBP1
1	1250001	1290000	438	0.0416351	0.0151088	0.963803	0.0368684	exonic	PAXBP1,SYNJ1
1	1260001	1300000	454	0.0339368	0.0132864	0.953703	0.0474027	exonic	PAXBP1,SYNJ1
1	1270001	1310000	443	0.0268012	0.0127125	0.972117	0.0282787	exonic	PAXBP1,SYNJ1
1	1280001	1320000	453	0.0191678	0.0119046	0.946536	0.0549467	exonic	SYNJ1
1	1290001	1330000	459	0.0155451	0.0102532	0.972288	0.0281028	exonic	SYNJ1
1	1300001	1340000	461	0.0132028	0.0109749	0.970568	0.0298737	exonic	SYNJ1
1	1310001	1350000	422	0.0094181	0.00888596	0.97714	0.0231252	exonic	SYNJ1
1	1320001	1360000	397	0.00622123	0.00820577	1.02672	-0.0263726	exonic	SYNJ1
1	1330001	1370000	400	0.00390043	0.00825389	1.00463	-0.00462234	exonic	SYNJ1
1	1340001	1380000	387	0.00117671	0.00577106	1.01506	-0.0149453	exonic	SYNJ1
1	1350001	1390000	422	0.00122805	0.00664088	0.977491	0.0227659	exonic	C1H21orf59,SYNJ1
1	1360001	1400000	481	0.0015099	0.00562963	0.938727	0.0632306	exonic	C1H21orf59,SYNJ1
1	1370001	1410000	514	0.00341135	0.00513695	0.953919	0.0471769	exonic	C1H21orf59,SYNJ1
1	1380001	1420000	588	0.00611061	0.00645452	0.997356	0.00264779	exonic	C1H21orf59
1	1390001	1430000	639	0.00642281	0.00574222	1.05669	-0.0551458	exonic	C1H21orf59
1	1400001	1440000	662	0.00904486	0.00666275	1.05888	-0.0572107	exonic	EVA1C
1	1410001	1450000	713	0.00479682	0.00512443	1.04486	-0.0438797	exonic	EVA1C
1	1420001	1460000	715	0.00484163	0.0059639	1.05174	-0.0504478	exonic	EVA1C
1	1430001	1470000	711	0.00920155	0.00754467	1.04684	-0.0457775	exonic	EVA1C
1	1440001	1480000	726	0.00956031	0.00768124	1.0924	-0.088378	exonic	EVA1C
1	1450001	1490000	732	0.0141733	0.00913642	1.13596	-0.127478	exonic	EVA1C
1	1460001	1500000	733	0.014589	0.00770596	1.10771	-0.102295	exonic	EVA1C
1	1470001	1510000	788	0.0122891	0.00868426	1.18869	-0.172848	exonic	EVA1C
1	1480001	1520000	808	0.0102706	0.00772491	1.15347	-0.142771	exonic	EVA1C
1	1490001	1530000	782	0.010219	0.00794822	1.14083	-0.131757	exonic	EVA1C
1	1500001	1540000	745	0.0114135	0.00967095	1.12813	-0.120559	intronic	EVA1C
1	1510001	1550000	608	0.0105026	0.00770532	1.04816	-0.047035	exonic	EVA1C
1	1520001	1560000	534	0.0103965	0.00783107	1.0461	-0.0450692	exonic	EVA1C
1	1530001	1570000	521	0.00775822	0.00676432	1.06222	-0.0603588	exonic	EVA1C,URB1
1	1540001	1580000	533	0.0141482	0.00986346	1.02833	-0.0279339	exonic	EVA1C,URB1
1	1550001	1590000	654	0.0254799	0.0200306	0.940847	0.0609749	exonic	URB1
1	1560001	1600000	720	0.032259	0.0220631	0.996239	0.00376804	exonic	URB1
1	1570001	1610000	768	0.0369185	0.0243511	0.960795	0.0399937	exonic	URB1
1	1580001	1620000	790	0.0328369	0.0211978	1.00312	-0.00311268	exonic	URB1
1	1590001	1630000	721	0.0237134	0.0142994	1.07509	-0.0724074	exonic	URB1
1	1600001	1640000	686	0.0179208	0.0122705	0.999829	0.000171264	exonic	URB1
1	1610001	1650000	682	0.0144317	0.0117368	1.01862	-0.0184522	exonic	MRAP,URB1
1	1620001	1660000	692	0.014576	0.0125787	0.967865	0.0326628	exonic	MRAP,URB1
1	1630001	1670000	742	0.0130722	0.0107754	0.966851	0.0337105	exonic	MRAP,URB1
1	1640001	1680000	775	0.0110959	0.00831349	0.977709	0.0225434	exonic	MIS18A,MRAP,URB1
1	1650001	1690000	760	0.0221854	0.0116531	0.898254	0.107302	exonic	MIS18A,MRAP
1	1660001	1700000	800	0.0221533	0.0115036	0.936956	0.0651191	exonic	MIS18A,MRAP
1	1670001	1710000	766	0.0204663	0.0112606	0.975865	0.024431	exonic	MIS18A
1	1680001	1720000	765	0.0202473	0.0120266	0.982298	0.0178603	exonic	MIS18A
1	1690001	1730000	780	0.0085322	0.00530482	1.0971	-0.0926693	exonic	MIS18A
1	1700001	1740000	719	0.0070076	0.003551	1.09537	-0.0910956	intergenic	MIS18A(dist=9466),HUNK(dist=240294)
1	1710001	1750000	694	0.00971802	0.00479995	1.06413	-0.0621606	intergenic	MIS18A(dist=19466),HUNK(dist=230294)
1	1720001	1760000	612	0.0142349	0.00579747	1.07621	-0.0734473	intergenic	MIS18A(dist=29466),HUNK(dist=220294)
1	1730001	1770000	536	0.018267	0.00966261	1.00323	-0.00322473	intergenic	MIS18A(dist=39466),HUNK(dist=210294)
1	1740001	1780000	531	0.0197069	0.0120894	0.977489	0.022768	intergenic	MIS18A(dist=49466),HUNK(dist=200294)
1	1750001	1790000	521	0.0141196	0.00979696	0.986371	0.0137226	intergenic	MIS18A(dist=59466),HUNK(dist=190294)
1	1760001	1800000	469	0.0116983	0.00952213	0.986957	0.0131292	intergenic	MIS18A(dist=69466),HUNK(dist=180294)
1	1770001	1810000	343	0.00988061	0.00784414	1.00385	-0.00384399	intergenic	MIS18A(dist=79466),HUNK(dist=170294)
1	1780001	1820000	308	0.00389703	0.00398473	1.08293	-0.079674	intergenic	MIS18A(dist=89466),HUNK(dist=160294)
1	1790001	1830000	359	0.00641855	0.00580154	1.07273	-0.0702105	intergenic	MIS18A(dist=99466),HUNK(dist=150294)
1	1800001	1840000	477	0.013104	0.00971409	1.05885	-0.0571821	intergenic	MIS18A(dist=109466),HUNK(dist=140294)
1	1810001	1850000	664	0.0154982	0.0143272	1.0622	-0.0603466	intergenic	MIS18A(dist=119466),HUNK(dist=130294)
1	1820001	1860000	762	0.0161356	0.0145956	1.03048	-0.0300217	intergenic	MIS18A(dist=129466),HUNK(dist=120294)
1	1830001	1870000	788	0.0154174	0.0136201	1.02964	-0.029205	intergenic	MIS18A(dist=139466),HUNK(dist=110294)
1	1840001	1880000	801	0.0158515	0.0123281	0.997129	0.0028753	intergenic	MIS18A(dist=149466),HUNK(dist=100294)
1	1850001	1890000	740	0.0136315	0.00797539	0.980665	0.0195248	intergenic	MIS18A(dist=159466),HUNK(dist=90294)
1	1860001	1900000	679	0.0133219	0.00635948	0.98095	0.0192337	intergenic	MIS18A(dist=169466),HUNK(dist=80294)
1	1870001	1910000	621	0.0204913	0.00851764	0.987815	0.0122598	intergenic	MIS18A(dist=179466),HUNK(dist=70294)
1	1880001	1920000	592	0.0197904	0.00897979	1.00407	-0.00405699	intergenic	MIS18A(dist=189466),HUNK(dist=60294)
1	1890001	1930000	623	0.0177576	0.00757782	1.01625	-0.0161184	intergenic	MIS18A(dist=199466),HUNK(dist=50294)
1	1900001	1940000	624	0.0165553	0.00781656	1.03366	-0.0331022	intergenic	MIS18A(dist=209466),HUNK(dist=40294)
1	1910001	1950000	603	0.0128488	0.00721819	1.00777	-0.00773809	intergenic	MIS18A(dist=219466),HUNK(dist=30294)
1	1920001	1960000	567	0.00700783	0.00449141	1.02368	-0.0234009	intergenic	MIS18A(dist=229466),HUNK(dist=20294)
1	1930001	1970000	517	0.0103698	0.00623574	1.01774	-0.017587	intergenic	MIS18A(dist=239466),HUNK(dist=10294)
1	1940001	1980000	463	0.0109464	0.00561753	1.01021	-0.0101621	downstream	HUNK
1	1950001	1990000	490	0.0069968	0.00344161	1.05703	-0.0554673	exonic	HUNK
1	1960001	2000000	528	0.00647006	0.00278338	1.08016	-0.0771101	exonic	HUNK
1	1970001	2010000	588	0.00969183	0.00399187	1.0733	-0.070738	exonic	HUNK
1	1980001	2020000	657	0.00912475	0.00351043	1.08169	-0.0785241	exonic	HUNK
1	1990001	2030000	632	0.0116117	0.00453189	1.0782	-0.0752926	exonic	HUNK
1	2000001	2040000	660	0.0112722	0.00482542	1.08076	-0.0776685	exonic	HUNK
1	2010001	2050000	692	0.00641989	0.00371116	1.07819	-0.0752826	exonic	HUNK
1	2020001	2060000	727	0.00499511	0.00388871	1.03908	-0.0383364	exonic	HUNK
1	2030001	2070000	769	0.00375284	0.00317715	1.03362	-0.0330656	exonic	HUNK
1	2040001	2080000	757	0.00766067	0.00490451	1.03419	-0.0336184	exonic	HUNK
1	2050001	2090000	735	0.01095	0.00594486	1.09776	-0.0932756	exonic	HUNK
1	2060001	2100000	663	0.0145513	0.00762785	1.15372	-0.142994	exonic	HUNK
1	2070001	2110000	606	0.0198884	0.0108503	1.13029	-0.122476	intronic	HUNK
1	2080001	2120000	542	0.0212712	0.0116158	1.10334	-0.0983401	exonic	HUNK
1	2090001	2130000	533	0.0209847	0.0144811	1.02027	-0.0200628	exonic	HUNK
1	2100001	2140000	613	0.0350551	0.0237552	0.923721	0.0793454	exonic	HUNK
1	2110001	2150000	687	0.0364213	0.0236736	0.942079	0.0596656	exonic	HUNK
1	2120001	2160000	771	0.0326281	0.0215944	0.97142	0.0289962	intergenic	HUNK(dist=6289),SCAF4(dist=76893)
1	2130001	2170000	804	0.0321604	0.0183947	0.99157	0.00846547	intergenic	HUNK(dist=16289),SCAF4(dist=66893)
1	2140001	2180000	764	0.021829	0.0119242	1.04894	-0.04778	intergenic	HUNK(dist=26289),SCAF4(dist=56893)
1	2150001	2190000	751	0.0151366	0.00970531	1.05235	-0.0510252	intergenic	HUNK(dist=36289),SCAF4(dist=46893)
1	2160001	2200000	767	0.0131922	0.00892725	1.05401	-0.0526053	intergenic	HUNK(dist=46289),SCAF4(dist=36893)
1	2170001	2210000	786	0.023274	0.0133241	1.02028	-0.0200724	intergenic	HUNK(dist=56289),SCAF4(dist=26893)
1	2180001	2220000	833	0.0284569	0.0170934	0.941375	0.0604142	intergenic	HUNK(dist=66289),SCAF4(dist=16893)
1	2190001	2230000	795	0.0305162	0.0165106	0.926247	0.0766143	intergenic	HUNK(dist=76289),SCAF4(dist=6893)
1	2200001	2240000	698	0.0332972	0.017939	0.916051	0.0876835	exonic	SCAF4
1	2210001	2250000	582	0.0235988	0.0137264	0.916024	0.0877126	exonic	SCAF4
1	2220001	2260000	477	0.0136927	0.00463463	1.13575	-0.127289	exonic	SCAF4
1	2230001	2270000	456	0.0184043	0.00449402	1.17445	-0.160804	exonic	SCAF4
1	2240001	2280000	454	0.02328	0.00451125	1.21566	-0.195284	exonic	SCAF4
1	2250001	2290000	466	0.0245466	0.00384014	1.19711	-0.179914	exonic	SCAF4
1	2260001	2300000	446	0.0264258	0.00555649	1.15464	-0.143785	exonic	SCAF4,SOD1
1	2270001	2310000	463	0.0221913	0.00667811	1.15547	-0.144505	exonic	SCAF4,SOD1
1	2280001	2320000	482	0.0309742	0.011695	1.03208	-0.0315799	exonic	SCAF4,SOD1
1	2290001	2330000	572	0.0266281	0.0115782	1.00011	-0.000110872	exonic	SCAF4,SOD1
1	2300001	2340000	697	0.0231578	0.00811412	0.985846	0.0142548	exonic	SOD1
1	2310001	2350000	785	0.0184259	0.00708716	0.983549	0.0165879	intergenic	SOD1(dist=2966),TIAM1(dist=75188)
1	2320001	2360000	918	0.0112055	0.0049749	1.11637	-0.110079	intergenic	SOD1(dist=12966),TIAM1(dist=65188)
1	2330001	2370000	931	0.0103492	0.00577247	1.16311	-0.151094	intergenic	SOD1(dist=22966),TIAM1(dist=55188)
1	2340001	2380000	926	0.0131429	0.00852585	1.13786	-0.129153	intergenic	SOD1(dist=32966),TIAM1(dist=45188)
1	2350001	2390000	904	0.0160923	0.0121359	1.09746	-0.0930001	intergenic	SOD1(dist=42966),TIAM1(dist=35188)
1	2360001	2400000	836	0.0165233	0.0139181	0.982294	0.0178647	intergenic	SOD1(dist=52966),TIAM1(dist=25188)
1	2370001	2410000	832	0.0172001	0.0158186	0.941726	0.0600409	intergenic	SOD1(dist=62966),TIAM1(dist=15188)
1	2380001	2420000	768	0.0172676	0.0175162	0.931147	0.0713385	intergenic	SOD1(dist=72966),TIAM1(dist=5188)
1	2390001	2430000	704	0.0176192	0.0158084	0.953098	0.0480378	UTR5	TIAM1(XM_018048423.1:c.-302468_-302343delins0,XM_018048483.1:c.-302468_-302343delins0)
1	2400001	2440000	670	0.0194679	0.0149569	1.01332	-0.0132319	UTR5	TIAM1(XM_018048423.1:c.-302468_-302343delins0,XM_018048483.1:c.-302468_-302343delins0)
1	2410001	2450000	671	0.0175327	0.0121293	1.03873	-0.0380036	UTR5	TIAM1(XM_018048423.1:c.-302468_-302343delins0,XM_018048483.1:c.-302468_-302343delins0)
1	2420001	2460000	690	0.0160891	0.0103493	1.07956	-0.0765523	UTR5	TIAM1(XM_018048423.1:c.-302468_-302343delins0,XM_018048483.1:c.-302468_-302343delins0)
1	2430001	2470000	747	0.014983	0.0103434	1.06477	-0.0627571	intronic	TIAM1
1	2440001	2480000	742	0.01215	0.0103877	1.05755	-0.0559568	ncRNA_exonic	TRNAC-GCA
1	2450001	2490000	755	0.0114361	0.0100218	1.06336	-0.061433	ncRNA_exonic	TRNAC-GCA
1	2460001	2500000	795	0.0099552	0.0101571	1.06607	-0.063981	ncRNA_exonic	TRNAC-GCA
1	2470001	2510000	882	0.00828245	0.00931826	1.03869	-0.0379558	ncRNA_exonic	TRNAC-GCA
1	2480001	2520000	973	0.00837554	0.00907875	1.06336	-0.0614322	intronic	TIAM1
1	2490001	2530000	939	0.00870823	0.0093686	1.04833	-0.0471969	intronic	TIAM1
1	2500001	2540000	888	0.0081126	0.00828025	1.03837	-0.0376523	intronic	TIAM1
1	2510001	2550000	764	0.00889489	0.00792894	1.05802	-0.0564032	intronic	TIAM1
1	2520001	2560000	681	0.00991947	0.00728342	1.02417	-0.0238864	intronic	TIAM1
1	2530001	2570000	649	0.0153635	0.00864361	1.05186	-0.0505642	intronic	TIAM1
1	2540001	2580000	665	0.0190164	0.00959413	1.04272	-0.0418375	intronic	TIAM1
1	2550001	2590000	668	0.019985	0.0106291	1.03179	-0.0312905	UTR5	TIAM1(XM_018048423.1:c.-147608_-147437delins0,XM_018048483.1:c.-147608_-147437delins0)
1	2560001	2600000	644	0.0246835	0.0120101	1.01556	-0.015445	UTR5	TIAM1(XM_018048423.1:c.-147608_-147437delins0,XM_018048483.1:c.-147608_-147437delins0)
1	2570001	2610000	600	0.0221259	0.0113041	1.00199	-0.00198432	UTR5	TIAM1(XM_018048423.1:c.-147608_-147437delins0,XM_018048483.1:c.-147608_-147437delins0)
1	2580001	2620000	520	0.0284472	0.0142804	0.986433	0.0136599	UTR5	TIAM1(XM_018048423.1:c.-147608_-147437delins0,XM_018048483.1:c.-147608_-147315delins0)
1	2590001	2630000	492	0.0292068	0.014415	1.0471	-0.0460264	UTR5	TIAM1(XM_018048483.1:c.-116373_-116252delins0)
1	2600001	2640000	539	0.0281385	0.014744	1.13477	-0.12643	UTR5	TIAM1(XM_018048483.1:c.-116373_-116252delins0)
1	2610001	2650000	622	0.0313255	0.0160944	1.2215	-0.20008	UTR5	TIAM1(XM_018048483.1:c.-116373_-116252delins0)
1	2620001	2660000	652	0.0270008	0.0145861	1.20416	-0.185784	UTR5	TIAM1(XM_018048590.1:c.-77471_-77198delins0,XM_018048380.1:c.-77471_-77198delins0,XM_018048649.1:c.-66357_-66086delins0)
1	2630001	2670000	666	0.0265908	0.0149447	1.16224	-0.15035	UTR5	TIAM1(XM_018048590.1:c.-77471_-77198delins0,XM_018048380.1:c.-77471_-77198delins0,XM_018048649.1:c.-66357_-66086delins0)
1	2640001	2680000	636	0.0254843	0.0138555	1.12842	-0.120819	UTR5	TIAM1(XM_018048590.1:c.-77471_-77198delins0,XM_018048380.1:c.-77471_-77198delins0,XM_018048649.1:c.-66357_-66086delins0)
1	2650001	2690000	610	0.0241898	0.0134496	1.00919	-0.00915132	UTR5	TIAM1(XM_018048590.1:c.-77471_-77198delins0,XM_018048380.1:c.-77471_-77198delins0,XM_018048649.1:c.-66357_-66086delins0)
1	2660001	2700000	712	0.0255712	0.0126797	1.00302	-0.00301577	intronic	TIAM1
1	2670001	2710000	786	0.0186048	0.0104198	0.995209	0.00480256	UTR5	TIAM1(XM_018048528.1:c.-18327_-18119delins0)
1	2680001	2720000	807	0.0163941	0.00977398	0.972381	0.0280074	exonic	TIAM1
1	2690001	2730000	808	0.0129038	0.0079405	1.00081	-0.000810376	exonic	TIAM1
1	2700001	2740000	758	0.00737104	0.00608999	1.0082	-0.00816335	exonic	TIAM1
1	2710001	2750000	743	0.00819833	0.00598607	1.04714	-0.0460652	exonic	TIAM1
1	2720001	2760000	794	0.00895656	0.00610157	1.09871	-0.0941357	exonic	TIAM1
1	2730001	2770000	858	0.0077875	0.00517067	1.12427	-0.117133	exonic	TIAM1
1	2740001	2780000	863	0.0067732	0.00497979	1.16358	-0.151501	exonic	TIAM1
1	2750001	2790000	852	0.00796306	0.00542824	1.1789	-0.164582	exonic	TIAM1
1	2760001	2800000	811	0.00869645	0.00637578	1.16874	-0.155927	exonic	TIAM1
1	2770001	2810000	717	0.0105563	0.00829516	1.10579	-0.100558	exonic	TIAM1
1	2780001	2820000	653	0.0164953	0.0107155	1.05799	-0.0563745	exonic	TIAM1
1	2790001	2830000	603	0.0152802	0.010072	1.01801	-0.0178523	exonic	TIAM1
1	2800001	2840000	561	0.0151625	0.00882501	1.02934	-0.0289194	exonic	TIAM1
1	2810001	2850000	566	0.0128491	0.00782738	1.0948	-0.0905677	exonic	TIAM1
1	2820001	2860000	598	0.00727204	0.00586397	1.12951	-0.12178	exonic	TIAM1
1	2830001	2870000	648	0.0116863	0.00928403	1.28963	-0.254356	exonic	TIAM1
1	2840001	2880000	668	0.0176574	0.0110516	1.31965	-0.277369	exonic	TIAM1
1	2850001	2890000	611	0.0190087	0.0107083	1.30396	-0.265408	exonic	TIAM1
1	2860001	2900000	591	0.0189726	0.010535	1.31368	-0.272835	exonic	TIAM1
1	2870001	2910000	657	0.0172549	0.0073494	1.12072	-0.113975	exonic	TIAM1
1	2880001	2920000	717	0.0254982	0.00955277	1.03492	-0.0343266	exonic	TIAM1
1	2890001	2930000	806	0.0239149	0.0104133	1.03004	-0.0295984	intergenic	TIAM1(dist=2344),LOC108636734(dist=119218)
1	2900001	2940000	837	0.0223221	0.0100103	1.0375	-0.0368166	intergenic	TIAM1(dist=12344),LOC108636734(dist=109218)
1	2910001	2950000	824	0.0213601	0.0111638	1.05356	-0.0521749	intergenic	TIAM1(dist=22344),LOC108636734(dist=99218)
1	2920001	2960000	781	0.0128074	0.00698677	1.05319	-0.051819	intergenic	TIAM1(dist=32344),LOC108636734(dist=89218)
1	2930001	2970000	727	0.0117348	0.00543337	1.06263	-0.0607463	intergenic	TIAM1(dist=42344),LOC108636734(dist=79218)
1	2940001	2980000	749	0.0113847	0.0049585	1.04431	-0.0433522	intergenic	TIAM1(dist=52344),LOC108636734(dist=69218)
1	2950001	2990000	747	0.00724723	0.00360811	1.08257	-0.079342	intergenic	TIAM1(dist=62344),LOC108636734(dist=59218)
1	2960001	3000000	764	0.0074208	0.00453508	1.10115	-0.0963552	intergenic	TIAM1(dist=72344),LOC108636734(dist=49218)
1	2970001	3010000	861	0.00939924	0.00601733	1.10217	-0.0972765	intergenic	TIAM1(dist=82344),LOC108636734(dist=39218)
1	2980001	3020000	915	0.0112889	0.00739461	1.11489	-0.108756	intergenic	TIAM1(dist=92344),LOC108636734(dist=29218)
1	2990001	3030000	886	0.0123468	0.00828363	1.09304	-0.0889602	intergenic	TIAM1(dist=102344),LOC108636734(dist=19218)
1	3000001	3040000	866	0.0144106	0.00931307	1.04812	-0.0470023	intergenic	TIAM1(dist=112344),LOC108636734(dist=9218)
1	3010001	3050000	842	0.0170105	0.0109914	1.0063	-0.00628405	ncRNA_exonic	LOC108636734
1	3020001	3060000	800	0.0192244	0.0123761	0.972694	0.027686	ncRNA_exonic	LOC108636734
1	3030001	3070000	768	0.0171379	0.010961	0.991051	0.00898936	ncRNA_exonic	LOC108636734
1	3040001	3080000	777	0.015184	0.00944465	1.06809	-0.0658708	ncRNA_exonic	LOC108636734
1	3050001	3090000	695	0.0107726	0.00625997	1.13393	-0.125686	ncRNA_exonic	LOC108636734
1	3060001	3100000	640	0.00358681	0.00304462	1.21853	-0.197644	ncRNA_exonic	LOC108636734
1	3070001	3110000	634	0.00134221	0.00176448	1.14387	-0.134415	ncRNA_exonic	LOC108636734
1	3080001	3120000	572	0.00355219	0.00279234	1.02788	-0.0274968	intergenic	LOC108636734(dist=9209),KRTAP11-1(dist=14832)
1	3090001	3130000	651	0.012073	0.00739735	1.06399	-0.0620242	intergenic	LOC108636734(dist=19209),KRTAP11-1(dist=4832)
1	3100001	3140000	672	0.0144229	0.00755488	1.0719	-0.0694323	exonic	KRTAP11-1
1	3110001	3150000	679	0.0217245	0.0110854	0.9929	0.00712492	exonic	KRTAP11-1
1	3120001	3160000	706	0.0187353	0.00941578	0.996138	0.00386946	exonic	KRTAP11-1
1	3130001	3170000	687	0.00927419	0.00531075	0.95401	0.0470815	exonic	KRTAP11-1
1	3140001	3180000	669	0.00849494	0.00641505	0.927514	0.0752472	intergenic	KRTAP11-1(dist=4304),LOC100861181(dist=13104)
1	3150001	3190000	695	0.00314882	0.00315364	0.997471	0.00253257	intergenic	KRTAP11-1(dist=14304),LOC100861181(dist=3104)
1	3160001	3200000	714	0.00821601	0.00750113	0.936701	0.0653916	exonic	LOC100861181
1	3170001	3210000	739	0.0116531	0.0102275	0.9284	0.0742931	exonic	LOC100861181
1	3180001	3220000	792	0.01643	0.012006	0.981517	0.0186556	exonic	KAP8,LOC100861181
1	3190001	3230000	771	0.0215185	0.0163021	1.00724	-0.00721367	exonic	KAP8,LOC100861181
1	3200001	3240000	805	0.0244972	0.0158068	1.0378	-0.0371001	exonic	KAP8
1	3210001	3250000	826	0.025681	0.0155182	1.00096	-0.000962757	exonic	KAP8
1	3220001	3260000	839	0.0241588	0.0146136	0.956989	0.0439638	intergenic	KAP8(dist=4118),LOC100861168(dist=56401)
1	3230001	3270000	921	0.0215059	0.0137449	0.943507	0.0581516	intergenic	KAP8(dist=14118),LOC100861168(dist=46401)
1	3240001	3280000	942	0.0253797	0.0153577	0.969826	0.0306385	intergenic	KAP8(dist=24118),LOC100861168(dist=36401)
1	3250001	3290000	929	0.0252126	0.0145073	0.980021	0.0201815	intergenic	KAP8(dist=34118),LOC100861168(dist=26401)
1	3260001	3300000	944	0.0272882	0.0136579	0.976775	0.0234986	intergenic	KAP8(dist=44118),LOC100861168(dist=16401)
1	3270001	3310000	896	0.0464276	0.0211864	0.980547	0.0196446	intergenic	KAP8(dist=54118),LOC100861168(dist=6401)
1	3280001	3320000	870	0.0381574	0.0166585	0.971604	0.0288071	exonic	LOC100861168
1	3290001	3330000	934	0.0375962	0.0177576	1.05718	-0.0556088	exonic	LOC100861168
1	3300001	3340000	914	0.0347741	0.0187947	1.10807	-0.102624	exonic	LOC100861168
1	3310001	3350000	904	0.0268221	0.0147536	1.09024	-0.086396	exonic	LOC100861168
1	3320001	3360000	898	0.0336871	0.0160072	1.13231	-0.12426	intergenic	LOC100861168(dist=2943),LOC100860930(dist=167894)
1	3330001	3370000	842	0.032666	0.0140013	1.11335	-0.107374	intergenic	LOC100861168(dist=12943),LOC100860930(dist=157894)
1	3340001	3380000	830	0.0403876	0.0172875	1.09806	-0.0935488	intergenic	LOC100861168(dist=22943),LOC100860930(dist=147894)
1	3350001	3390000	790	0.0374134	0.016135	1.16098	-0.149265	intergenic	LOC100861168(dist=32943),LOC100860930(dist=137894)
1	3360001	3400000	786	0.0334493	0.0155511	1.12912	-0.121437	intergenic	LOC100861168(dist=42943),LOC100860930(dist=127894)
1	3370001	3410000	822	0.0328239	0.0156864	1.11653	-0.110223	intergenic	LOC100861168(dist=52943),LOC100860930(dist=117894)
1	3380001	3420000	864	0.0224315	0.0124373	1.06917	-0.0668828	intergenic	LOC100861168(dist=62943),LOC100860930(dist=107894)
1	3390001	3430000	927	0.0168822	0.010977	1.05943	-0.0577355	intergenic	LOC100861168(dist=72943),LOC100860930(dist=97894)
1	3400001	3440000	968	0.0178842	0.0114099	1.04537	-0.0443729	intergenic	LOC100861168(dist=82943),LOC100860930(dist=87894)
1	3410001	3450000	889	0.0187064	0.0127714	1.05538	-0.0539049	intergenic	LOC100861168(dist=92943),LOC100860930(dist=77894)
1	3420001	3460000	883	0.0247683	0.0157112	1.04157	-0.0407303	intergenic	LOC100861168(dist=102943),LOC100860930(dist=67894)
1	3430001	3470000	857	0.0368956	0.0201924	1.07439	-0.0717563	intergenic	LOC100861168(dist=112943),LOC100860930(dist=57894)
1	3440001	3480000	848	0.0472231	0.0250297	1.14716	-0.137288	intergenic	LOC100861168(dist=122943),LOC100860930(dist=47894)
1	3450001	3490000	879	0.0487977	0.025331	1.15645	-0.145358	intergenic	LOC100861168(dist=132943),LOC100860930(dist=37894)
1	3460001	3500000	857	0.0432879	0.0220687	1.19792	-0.180589	intergenic	LOC100861168(dist=142943),LOC100860930(dist=27894)
1	3470001	3510000	838	0.0308431	0.0157885	1.22155	-0.200119	intergenic	LOC100861168(dist=152943),LOC100860930(dist=17894)
1	3480001	3520000	809	0.0198076	0.0122318	1.25979	-0.230948	intergenic	LOC100861168(dist=162943),LOC100860930(dist=7894)
1	3490001	3530000	826	0.0154791	0.0125031	1.32166	-0.278892	exonic	LOC100860930
1	3500001	3540000	800	0.0163772	0.0133159	1.29385	-0.257618	exonic	LOC100860930,LOC108636735
1	3510001	3550000	817	0.0174055	0.0137662	1.22335	-0.20159	exonic	LOC100860930,LOC108636735
1	3520001	3560000	783	0.016265	0.0125488	1.1375	-0.128835	exonic	LOC100860930,LOC108636735
1	3530001	3570000	671	0.0141467	0.0099985	1.06339	-0.0614655	exonic	LOC108636735
1	3540001	3580000	640	0.00906059	0.00729385	1.09695	-0.0925303	UTR3	LOC100861311(XM_018053346.1:c.*332_*248delins0)
1	3550001	3590000	647	0.0100934	0.0084801	1.11212	-0.106271	exonic	LOC100861311
1	3560001	3600000	666	0.024793	0.0151832	1.07022	-0.0678597	exonic	LOC100861311
1	3570001	3610000	726	0.0235621	0.0157304	1.06492	-0.0628963	exonic	LOC100861311
1	3580001	3620000	805	0.0337227	0.0217906	1.10695	-0.101612	exonic	LOC100861311
1	3590001	3630000	842	0.0361982	0.0228164	1.12251	-0.115565	intergenic	LOC100861311(dist=9425),LOC108636746(dist=158354)
1	3600001	3640000	855	0.0223465	0.0160169	1.13591	-0.127436	intergenic	LOC100861311(dist=19425),LOC108636746(dist=148354)
1	3610001	3650000	831	0.0212312	0.0149324	1.13916	-0.130292	intergenic	LOC100861311(dist=29425),LOC108636746(dist=138354)
1	3620001	3660000	801	0.0100519	0.00744211	1.09096	-0.0870616	intergenic	LOC100861311(dist=39425),LOC108636746(dist=128354)
1	3630001	3670000	730	0.00195691	0.00212326	1.04287	-0.0419721	intergenic	LOC100861311(dist=49425),LOC108636746(dist=118354)
1	3640001	3680000	741	0.00131857	0.00156273	1.06777	-0.0655693	intergenic	LOC100861311(dist=59425),LOC108636746(dist=108354)
1	3650001	3690000	813	0.000284421	0.000847388	1.07476	-0.0720949	intergenic	LOC100861311(dist=69425),LOC108636746(dist=98354)
1	3660001	3700000	861	0.000490408	0.000681638	1.09216	-0.0881587	intergenic	LOC100861311(dist=79425),LOC108636746(dist=88354)
1	3670001	3710000	985	0.00157022	0.00132129	1.10644	-0.101152	intergenic	LOC100861311(dist=89425),LOC108636746(dist=78354)
1	3680001	3720000	1031	0.00706166	0.00428192	1.10092	-0.0961496	intergenic	LOC100861311(dist=99425),LOC108636746(dist=68354)
1	3690001	3730000	1072	0.0120393	0.00830073	1.11882	-0.112273	intergenic	LOC100861311(dist=109425),LOC108636746(dist=58354)
1	3700001	3740000	1062	0.0146999	0.0105149	1.14855	-0.138499	intergenic	LOC100861311(dist=119425),LOC108636746(dist=48354)
1	3710001	3750000	950	0.0188615	0.0117767	1.16343	-0.151376	intergenic	LOC100861311(dist=129425),LOC108636746(dist=38354)
1	3720001	3760000	858	0.0171459	0.00992891	1.17331	-0.159833	intergenic	LOC100861311(dist=139425),LOC108636746(dist=28354)
1	3730001	3770000	704	0.0135251	0.00577804	1.14226	-0.13301	intergenic	LOC100861311(dist=149425),LOC108636746(dist=18354)
1	3740001	3780000	498	0.014142	0.00421054	1.05483	-0.0533799	intergenic	LOC100861311(dist=159425),LOC108636746(dist=8354)
1	3750001	3790000	505	0.00961529	0.00323311	0.988942	0.0111195	ncRNA_exonic	LOC108636746
1	3760001	3800000	550	0.00276768	0.00157865	0.954925	0.046122	ncRNA_exonic	LOC108636746
1	3770001	3810000	662	0.00205261	0.00104736	0.985528	0.0145778	ncRNA_exonic	LOC108636746
1	3780001	3820000	847	0.00414801	0.00187041	1.01951	-0.0193266	ncRNA_exonic	LOC108636746
1	3790001	3830000	808	0.00566839	0.00261341	1.02118	-0.0209545	ncRNA_exonic	LOC108636746
1	3800001	3840000	773	0.00776758	0.00295335	1.06835	-0.0661184	ncRNA_exonic	LOC108636746
1	3810001	3850000	730	0.0113264	0.00469059	1.07617	-0.0734124	intergenic	LOC108636746(dist=1401),KRTAP15-1(dist=2997)
1	3820001	3860000	682	0.00797446	0.00373312	1.05928	-0.0575888	exonic	KRTAP15-1,LOC100861175
1	3830001	3870000	707	0.00761359	0.00343366	1.093	-0.0889304	exonic	KRTAP15-1,LOC100861175,LOC102180888,LOC102181160
1	3840001	3880000	667	0.00832039	0.00398836	1.10191	-0.0970424	exonic	KRTAP15-1,LOC100861175,LOC102180888,LOC102181160
1	3850001	3890000	677	0.0039095	0.00298535	1.08013	-0.0770798	exonic	KRTAP15-1,LOC100861175,LOC102180888,LOC102181160
1	3860001	3900000	652	0.00269218	0.00305573	1.07064	-0.0682581	exonic	LOC102180888,LOC102181160
1	3870001	3910000	653	0.00528261	0.0047088	1.00451	-0.00450433	exonic	LOC102181431
1	3880001	3920000	744	0.00715026	0.00612696	0.987605	0.0124724	exonic	LOC102181431
1	3890001	3930000	716	0.00926243	0.00672538	0.997971	0.00203094	exonic	LOC102181431
1	3900001	3940000	760	0.0133683	0.00830519	1.0581	-0.0564789	exonic	LOC102181431,LOC102181719
1	3910001	3950000	777	0.0134529	0.00878762	1.18396	-0.168865	exonic	LOC102181719
1	3920001	3960000	759	0.0153972	0.00995061	1.24932	-0.222602	exonic	LOC102181719
1	3930001	3970000	765	0.0249738	0.0174279	1.16315	-0.15113	exonic	LOC102181719,LOC102181992
1	3940001	3980000	750	0.034216	0.0260612	0.98193	0.0182352	exonic	LOC102181992
1	3950001	3990000	709	0.0476344	0.0346467	0.876946	0.13131	exonic	LOC102181992
1	3960001	4000000	705	0.0718369	0.0474549	0.79569	0.228546	exonic	LOC102181992,LOC102182256
1	3970001	4010000	719	0.0615679	0.0410607	0.881728	0.125871	exonic	LOC102182256
1	3980001	4020000	778	0.0488795	0.0320165	1.00073	-0.000734545	exonic	LOC102182256
1	3990001	4030000	881	0.0402295	0.0256413	1.06438	-0.0623934	exonic	LOC102182256
1	4000001	4040000	863	0.0262449	0.0162035	1.1716	-0.158369	exonic	LOC102182538
1	4010001	4050000	911	0.0241538	0.0142932	1.17132	-0.158133	exonic	LOC102182538
1	4020001	4060000	843	0.0253353	0.0122742	1.16811	-0.155391	exonic	LOC102182538
1	4030001	4070000	741	0.018644	0.00843199	1.21649	-0.195969	exonic	LOC102182538
1	4040001	4080000	724	0.0142304	0.0063355	1.14494	-0.135351	intergenic	LOC102182538(dist=4305),CLDN8(dist=34962)
1	4050001	4090000	634	0.0133488	0.00598675	1.10325	-0.0982589	intergenic	LOC102182538(dist=14305),CLDN8(dist=24962)
1	4060001	4100000	655	0.0127247	0.00809837	1.12201	-0.115124	intergenic	LOC102182538(dist=24305),CLDN8(dist=14962)
1	4070001	4110000	632	0.0143867	0.0104028	1.13565	-0.127203	intergenic	LOC102182538(dist=34305),CLDN8(dist=4962)
1	4080001	4120000	664	0.0456233	0.0237091	1.04221	-0.0413398	exonic	CLDN8
1	4090001	4130000	754	0.038721	0.0240418	1.05812	-0.0564981	exonic	CLDN8
1	4100001	4140000	772	0.0427679	0.0246555	1.04187	-0.0410171	exonic	CLDN8
1	4110001	4150000	823	0.0399931	0.0221054	0.99391	0.006109	exonic	CLDN8
1	4120001	4160000	762	0.0161406	0.01218	1.04676	-0.0457004	intergenic	CLDN8(dist=2927),CLDN17(dist=13877)
1	4130001	4170000	794	0.0189493	0.0152487	1.05918	-0.057492	intergenic	CLDN8(dist=12927),CLDN17(dist=3877)
1	4140001	4180000	753	0.0172141	0.014943	1.01107	-0.0110065	exonic	CLDN17
1	4150001	4190000	701	0.0166982	0.0156923	1.00947	-0.00942686	exonic	CLDN17
1	4160001	4200000	847	0.0128481	0.0125277	1.00755	-0.00752175	exonic	CLDN17
1	4170001	4210000	810	0.0059642	0.00646393	0.987166	0.0129171	exonic	CLDN17
1	4180001	4220000	834	0.0040141	0.00440048	1.05209	-0.0507758	intergenic	CLDN17(dist=4614),GRIK1(dist=242411)
1	4190001	4230000	912	0.00349333	0.00354405	1.04885	-0.0476901	intergenic	CLDN17(dist=14614),GRIK1(dist=232411)
1	4200001	4240000	832	0.00369444	0.00315347	1.06472	-0.0627142	intergenic	CLDN17(dist=24614),GRIK1(dist=222411)
1	4210001	4250000	813	0.00493455	0.0047115	1.03704	-0.0363734	intergenic	CLDN17(dist=34614),GRIK1(dist=212411)
1	4220001	4260000	871	0.00451787	0.00609935	1.01836	-0.0181958	intergenic	CLDN17(dist=44614),GRIK1(dist=202411)
1	4230001	4270000	940	0.00472205	0.00653193	1.02661	-0.0262639	intergenic	CLDN17(dist=54614),GRIK1(dist=192411)
1	4240001	4280000	930	0.00474132	0.00734823	1.03582	-0.0351903	intergenic	CLDN17(dist=64614),GRIK1(dist=182411)
1	4250001	4290000	934	0.00260285	0.00565021	1.06853	-0.0662829	intergenic	CLDN17(dist=74614),GRIK1(dist=172411)
1	4260001	4300000	892	0.00259522	0.00427884	1.08076	-0.0776681	intergenic	CLDN17(dist=84614),GRIK1(dist=162411)
1	4270001	4310000	834	0.00666744	0.005707	1.14405	-0.134573	intergenic	CLDN17(dist=94614),GRIK1(dist=152411)
1	4280001	4320000	875	0.00801914	0.00583423	1.14499	-0.135398	intergenic	CLDN17(dist=104614),GRIK1(dist=142411)
1	4290001	4330000	913	0.00920654	0.00603333	1.13158	-0.123612	intergenic	CLDN17(dist=114614),GRIK1(dist=132411)
1	4300001	4340000	925	0.0156648	0.00999467	1.16741	-0.154785	intergenic	CLDN17(dist=124614),GRIK1(dist=122411)
1	4310001	4350000	955	0.0486984	0.0297846	0.922415	0.0807603	intergenic	CLDN17(dist=134614),GRIK1(dist=112411)
1	4320001	4360000	946	0.0592324	0.0351009	0.857573	0.153649	intergenic	CLDN17(dist=144614),GRIK1(dist=102411)
1	4330001	4370000	867	0.0677616	0.0408902	0.829169	0.187331	intergenic	CLDN17(dist=154614),GRIK1(dist=92411)
1	4340001	4380000	801	0.0796687	0.0476043	0.781843	0.246102	intergenic	CLDN17(dist=164614),GRIK1(dist=82411)
1	4350001	4390000	636	0.064213	0.0314496	0.920618	0.0827102	intergenic	CLDN17(dist=174614),GRIK1(dist=72411)
1	4360001	4400000	635	0.0596617	0.0264791	0.938645	0.063318	intergenic	CLDN17(dist=184614),GRIK1(dist=62411)
1	4370001	4410000	658	0.0537952	0.0220267	0.977468	0.0227902	intergenic	CLDN17(dist=194614),GRIK1(dist=52411)
1	4380001	4420000	736	0.0295097	0.0129026	1.05432	-0.0528976	intergenic	CLDN17(dist=204614),GRIK1(dist=42411)
1	4390001	4430000	810	0.018447	0.0111797	1.01357	-0.013474	intergenic	CLDN17(dist=214614),GRIK1(dist=32411)
1	4400001	4440000	747	0.0215788	0.0128971	1.05262	-0.0512866	intergenic	CLDN17(dist=224614),GRIK1(dist=22411)
1	4410001	4450000	718	0.0253175	0.0167267	1.0732	-0.0706433	intergenic	CLDN17(dist=234614),GRIK1(dist=12411)
1	4420001	4460000	673	0.0358249	0.0227495	1.12034	-0.113632	intergenic	CLDN17(dist=244614),GRIK1(dist=2411)
1	4430001	4470000	630	0.0381985	0.0212	1.15873	-0.147325	exonic	GRIK1
1	4440001	4480000	662	0.0338697	0.0186704	1.24957	-0.222796	exonic	GRIK1
1	4450001	4490000	707	0.0322779	0.0169618	1.23357	-0.209913	exonic	GRIK1
1	4460001	4500000	674	0.0194407	0.0118296	1.20122	-0.183338	exonic	GRIK1
1	4470001	4510000	766	0.0165411	0.0120384	1.17211	-0.158805	intronic	GRIK1
1	4480001	4520000	788	0.0123274	0.010316	1.10768	-0.102271	intronic	GRIK1
1	4490001	4530000	780	0.0105935	0.00980341	1.09669	-0.0922967	intronic	GRIK1
1	4500001	4540000	848	0.0129201	0.0112708	1.03607	-0.0354337	intronic	GRIK1
1	4510001	4550000	816	0.0175485	0.015164	0.992518	0.00751	intronic	GRIK1
1	4520001	4560000	760	0.0190562	0.0153358	0.969625	0.0308454	intronic	GRIK1
1	4530001	4570000	759	0.0207245	0.0180838	0.922231	0.0809596	intronic	GRIK1
1	4540001	4580000	735	0.0209594	0.0188207	0.953001	0.048139	intronic	GRIK1
1	4550001	4590000	745	0.0168261	0.0147054	1.03942	-0.0386647	intronic	GRIK1
1	4560001	4600000	755	0.0180507	0.0156523	1.03897	-0.0382252	intronic	GRIK1
1	4570001	4610000	760	0.0178857	0.0127218	1.07419	-0.0715686	intronic	GRIK1
1	4580001	4620000	766	0.0199272	0.012158	1.03026	-0.0298122	intronic	GRIK1
1	4590001	4630000	745	0.0226877	0.0131401	1.03638	-0.0357303	intronic	GRIK1
1	4600001	4640000	762	0.025685	0.013473	1.07955	-0.0765453	intronic	GRIK1
1	4610001	4650000	797	0.0288441	0.0140811	1.14885	-0.138759	intronic	GRIK1
1	4620001	4660000	794	0.0248523	0.0116492	1.25744	-0.229081	intronic	GRIK1
1	4630001	4670000	788	0.0179344	0.0102553	1.19523	-0.178337	intronic	GRIK1
1	4640001	4680000	762	0.0163295	0.00981907	1.16059	-0.148927	intronic	GRIK1
1	4650001	4690000	719	0.0154689	0.0097229	1.09897	-0.0943777	intronic	GRIK1
1	4660001	4700000	728	0.0134331	0.0090477	1.06404	-0.0620711	intronic	GRIK1
1	4670001	4710000	736	0.019333	0.0090037	1.07071	-0.0683189	intronic	GRIK1
1	4680001	4720000	727	0.0176436	0.00791694	1.08202	-0.0788261	intronic	GRIK1
1	4690001	4730000	717	0.0145499	0.00582597	1.06873	-0.0664686	intronic	GRIK1
1	4700001	4740000	689	0.0203328	0.00726514	1.03155	-0.031064	intronic	GRIK1
1	4710001	4750000	657	0.0164313	0.00590488	1.05824	-0.0566043	intronic	GRIK1
1	4720001	4760000	637	0.0159392	0.00660536	1.06097	-0.0591859	exonic	GRIK1
1	4730001	4770000	583	0.0152123	0.00684316	1.06153	-0.0597117	exonic	GRIK1
1	4740001	4780000	548	0.0136666	0.0075507	1.04729	-0.046204	exonic	GRIK1
1	4750001	4790000	560	0.0220627	0.0122391	1.0492	-0.0480284	exonic	GRIK1
1	4760001	4800000	595	0.0249856	0.0139276	1.05386	-0.0524598	exonic	GRIK1
1	4770001	4810000	650	0.0220377	0.0122566	1.07652	-0.0737357	exonic	GRIK1
1	4780001	4820000	690	0.0184254	0.00939521	1.11714	-0.11077	exonic	GRIK1
1	4790001	4830000	713	0.00862134	0.00441007	1.09508	-0.0908232	exonic	GRIK1
1	4800001	4840000	719	0.00836445	0.00253052	1.08315	-0.0798719	exonic	GRIK1
1	4810001	4850000	712	0.0122302	0.00718469	1.02856	-0.0281617	exonic	GRIK1
1	4820001	4860000	694	0.0150064	0.0110613	1.04022	-0.0394341	intronic	GRIK1
1	4830001	4870000	691	0.0336418	0.021067	1.01495	-0.014839	exonic	GRIK1
1	4840001	4880000	662	0.0440793	0.0308887	1.02589	-0.0255586	exonic	GRIK1
1	4850001	4890000	683	0.0572278	0.0380375	1.09604	-0.0916995	exonic	GRIK1
1	4860001	4900000	718	0.0618747	0.0405955	1.11723	-0.11085	exonic	GRIK1
1	4870001	4910000	790	0.0471706	0.0332799	1.07668	-0.073879	exonic	GRIK1
1	4880001	4920000	879	0.0377719	0.0232175	1.09486	-0.0906298	exonic	GRIK1
1	4890001	4930000	819	0.0262614	0.0153519	1.07913	-0.0761562	exonic	GRIK1
1	4900001	4940000	751	0.0159807	0.0104074	1.04259	-0.0417061	exonic	GRIK1
1	4910001	4950000	642	0.0119922	0.00973074	1.11802	-0.111559	exonic	GRIK1
1	4920001	4960000	554	0.0130577	0.0116332	1.08155	-0.0783922	exonic	GRIK1
1	4930001	4970000	585	0.014646	0.0116941	0.992892	0.00713301	intergenic	GRIK1(dist=2807),BACH1(dist=198614)
1	4940001	4980000	680	0.0144587	0.0110608	1.0236	-0.0233275	intergenic	GRIK1(dist=12807),BACH1(dist=188614)
1	4950001	4990000	760	0.0124337	0.00866589	1.04064	-0.0398392	intergenic	GRIK1(dist=22807),BACH1(dist=178614)
1	4960001	5000000	790	0.0202542	0.0116517	1.02156	-0.0213287	intergenic	GRIK1(dist=32807),BACH1(dist=168614)
1	4970001	5010000	784	0.0196878	0.0117551	1.02757	-0.0271924	intergenic	GRIK1(dist=42807),BACH1(dist=158614)
1	4980001	5020000	729	0.0222515	0.0142226	1.03904	-0.0382929	intergenic	GRIK1(dist=52807),BACH1(dist=148614)
1	4990001	5030000	694	0.0264453	0.0183568	1.00653	-0.00651151	intergenic	GRIK1(dist=62807),BACH1(dist=138614)
1	5000001	5040000	654	0.0228932	0.0181109	1.00117	-0.00117272	intergenic	GRIK1(dist=72807),BACH1(dist=128614)
1	5010001	5050000	634	0.0227768	0.0193209	1.01016	-0.0101058	intergenic	GRIK1(dist=82807),BACH1(dist=118614)
1	5020001	5060000	664	0.021118	0.01734	0.889723	0.116845	intergenic	GRIK1(dist=92807),BACH1(dist=108614)
1	5030001	5070000	599	0.0179746	0.0155966	0.912401	0.0916761	intergenic	GRIK1(dist=102807),BACH1(dist=98614)
1	5040001	5080000	614	0.0175456	0.0151189	0.932383	0.0700121	intergenic	GRIK1(dist=112807),BACH1(dist=88614)
1	5050001	5090000	623	0.0166917	0.0131691	0.934686	0.0675444	intergenic	GRIK1(dist=122807),BACH1(dist=78614)
1	5060001	5100000	623	0.0216007	0.0163941	1.04265	-0.0417676	intergenic	GRIK1(dist=132807),BACH1(dist=68614)
1	5070001	5110000	697	0.0317953	0.0218491	1.03195	-0.0314548	intergenic	GRIK1(dist=142807),BACH1(dist=58614)
1	5080001	5120000	703	0.0354723	0.0241982	1.02529	-0.024972	intergenic	GRIK1(dist=152807),BACH1(dist=48614)
1	5090001	5130000	745	0.0357724	0.0245455	1.01848	-0.0183076	intergenic	GRIK1(dist=162807),BACH1(dist=38614)
1	5100001	5140000	753	0.0319021	0.022118	1.01178	-0.0117117	intergenic	GRIK1(dist=172807),BACH1(dist=28614)
1	5110001	5150000	722	0.0212648	0.0156087	1.04349	-0.0425755	intergenic	GRIK1(dist=182807),BACH1(dist=18614)
1	5120001	5160000	730	0.0192357	0.0141123	1.04734	-0.0462544	intergenic	GRIK1(dist=192807),BACH1(dist=8614)
1	5130001	5170000	696	0.0240372	0.0187736	1.04091	-0.0400916	UTR3	BACH1(XM_018049175.1:c.*3510_*2124delins0,XM_018049134.1:c.*3510_*2124delins0)
1	5140001	5180000	637	0.030027	0.0224333	1.00248	-0.00247611	exonic	BACH1
1	5150001	5190000	607	0.0368281	0.0260576	0.974062	0.0262803	exonic	BACH1
1	5160001	5200000	592	0.0365544	0.0264093	0.935835	0.0663162	exonic	BACH1
1	5170001	5210000	593	0.0271208	0.0184508	0.95365	0.0474589	exonic	BACH1
1	5180001	5220000	583	0.0284139	0.0153116	0.993346	0.0066766	exonic	BACH1
1	5190001	5230000	629	0.0303043	0.0144974	0.972868	0.0275068	UTR5	BACH1(XM_018049175.1:c.27170_27022delins0,XM_018049134.1:c.27177_27100delins0)
1	5200001	5240000	619	0.0281395	0.00941636	1.02035	-0.020141	UTR5	BACH1(XM_018049175.1:c.27170_27022delins0,XM_018049134.1:c.27177_27100delins0)
1	5210001	5250000	603	0.0328028	0.0111375	1.03659	-0.0359332	UTR5	BACH1(XM_018049175.1:c.27170_27022delins0,XM_018049134.1:c.27177_27100delins0)
1	5220001	5260000	621	0.0226579	0.00913542	1.02034	-0.0201331	intergenic	BACH1(dist=5013),MAP3K7CL(dist=111273)
1	5230001	5270000	587	0.0150846	0.00649384	1.07653	-0.0737384	intergenic	BACH1(dist=15013),MAP3K7CL(dist=101273)
1	5240001	5280000	542	0.0121649	0.00671705	1.05483	-0.0533822	intergenic	BACH1(dist=25013),MAP3K7CL(dist=91273)
1	5250001	5290000	568	0.0123292	0.00741568	1.12631	-0.118945	intergenic	BACH1(dist=35013),MAP3K7CL(dist=81273)
1	5260001	5300000	592	0.012847	0.00756378	1.18763	-0.171958	intergenic	BACH1(dist=45013),MAP3K7CL(dist=71273)
1	5270001	5310000	600	0.0107883	0.00677797	1.17088	-0.157758	intergenic	BACH1(dist=55013),MAP3K7CL(dist=61273)
1	5280001	5320000	705	0.00913985	0.00523125	1.1605	-0.148853	intergenic	BACH1(dist=65013),MAP3K7CL(dist=51273)
1	5290001	5330000	697	0.00599079	0.00346612	1.07742	-0.0745688	intergenic	BACH1(dist=75013),MAP3K7CL(dist=41273)
1	5300001	5340000	686	0.00725868	0.00332732	1.04844	-0.0473038	intergenic	BACH1(dist=85013),MAP3K7CL(dist=31273)
1	5310001	5350000	702	0.00613669	0.00241022	1.02701	-0.026652	intergenic	BACH1(dist=95013),MAP3K7CL(dist=21273)
1	5320001	5360000	711	0.00651954	0.00441399	1.04227	-0.0414049	intergenic	BACH1(dist=105013),MAP3K7CL(dist=11273)
1	5330001	5370000	760	0.00375767	0.00387175	1.07422	-0.0715974	intergenic	BACH1(dist=115013),MAP3K7CL(dist=1273)
1	5340001	5380000	810	0.00153861	0.00317024	1.06553	-0.0634692	exonic	MAP3K7CL
1	5350001	5390000	814	0.00143029	0.00344663	1.08117	-0.0780431	exonic	MAP3K7CL
1	5360001	5400000	780	0.00266224	0.00342192	1.06384	-0.0618833	exonic	MAP3K7CL
1	5370001	5410000	748	0.00409112	0.00452263	1.04841	-0.0472771	exonic	MAP3K7CL
1	5380001	5420000	689	0.00390801	0.00384344	1.05004	-0.0488316	exonic	MAP3K7CL
1	5390001	5430000	733	0.00360075	0.0035016	1.04267	-0.0417814	exonic	MAP3K7CL
1	5400001	5440000	758	0.012053	0.00797069	1.01795	-0.0177941	exonic	MAP3K7CL
1	5410001	5450000	794	0.0144583	0.00978438	0.994373	0.00564245	exonic	LOC102183637,MAP3K7CL
1	5420001	5460000	827	0.0165726	0.0103332	1.02431	-0.0240213	exonic	LOC102183637
1	5430001	5470000	793	0.0180583	0.0119502	1.00811	-0.00807511	exonic	LOC102183637
1	5440001	5480000	774	0.00900296	0.00878171	0.957857	0.0430571	exonic	LOC102183637
1	5450001	5490000	776	0.0104448	0.00904133	0.895824	0.110011	exonic	CCT8
1	5460001	5500000	764	0.0126162	0.010849	0.835031	0.180287	exonic	CCT8,USP16
1	5470001	5510000	777	0.0184569	0.0138943	0.787364	0.239065	exonic	CCT8,USP16
1	5480001	5520000	825	0.0195294	0.0166158	0.786046	0.24074	exonic	CCT8,USP16
1	5490001	5530000	754	0.0166847	0.0158689	0.804318	0.217761	exonic	CCT8,USP16
1	5500001	5540000	691	0.0154891	0.0157451	0.813952	0.205854	exonic	RWDD2B,USP16
1	5510001	5550000	708	0.00600055	0.0109884	0.891318	0.115054	exonic	RWDD2B,USP16
1	5520001	5560000	659	0.0034927	0.00605341	0.941501	0.0602797	exonic	LTN1,RWDD2B,USP16
1	5530001	5570000	682	0.000391809	0.00348473	1.00023	-0.000234258	exonic	LTN1,RWDD2B
1	5540001	5580000	723	-0.00160083	0.00158261	1.0273	-0.0269362	exonic	LTN1
1	5550001	5590000	651	-0.000531642	0.00115413	1.0553	-0.053823	exonic	LTN1
1	5560001	5600000	659	-0.00223482	-0.000883337	1.10396	-0.0989054	exonic	LTN1
1	5570001	5610000	630	0.000303467	0.000555151	1.15214	-0.14162	exonic	LTN1
1	5580001	5620000	645	0.00206591	0.00207316	1.12406	-0.116944	exonic	LTN1
1	5590001	5630000	712	0.00154409	0.00217962	1.08696	-0.0833884	exonic	LTN1
1	5600001	5640000	779	0.00422977	0.00439503	1.07392	-0.0713127	exonic	LTN1,N6AMT1
1	5610001	5650000	846	0.00342863	0.00454533	1.03663	-0.035971	exonic	N6AMT1
1	5620001	5660000	869	0.00476385	0.00561967	1.03732	-0.0366396	exonic	N6AMT1
1	5630001	5670000	752	0.00962602	0.00809632	1.03301	-0.0324812	exonic	N6AMT1
1	5640001	5680000	543	0.0107669	0.00899058	1.01004	-0.00999284	exonic	N6AMT1
1	5650001	5690000	522	0.0209116	0.0121851	1.10197	-0.0971029	exonic	N6AMT1
1	5660001	5700000	499	0.0233028	0.0151398	1.11623	-0.109954	intergenic	N6AMT1(dist=9808),LOC106503681(dist=343577)
1	5670001	5710000	544	0.0214502	0.0145204	1.18005	-0.165559	intergenic	N6AMT1(dist=19808),LOC106503681(dist=333577)
1	5680001	5720000	695	0.0173294	0.0110891	1.17939	-0.165001	intergenic	N6AMT1(dist=29808),LOC106503681(dist=323577)
1	5690001	5730000	725	0.0165212	0.0122578	1.24084	-0.215789	intergenic	N6AMT1(dist=39808),LOC106503681(dist=313577)
1	5700001	5740000	819	0.0100657	0.00946891	1.27086	-0.239692	intergenic	N6AMT1(dist=49808),LOC106503681(dist=303577)
1	5710001	5750000	907	0.00838753	0.00829221	1.1872	-0.171601	intergenic	N6AMT1(dist=59808),LOC106503681(dist=293577)
1	5720001	5760000	988	0.00747046	0.00800069	1.1612	-0.149451	intergenic	N6AMT1(dist=69808),LOC106503681(dist=283577)
1	5730001	5770000	962	0.00538934	0.00597957	1.08306	-0.0797874	intergenic	N6AMT1(dist=79808),LOC106503681(dist=273577)
1	5740001	5780000	914	0.00727491	0.00618412	1.08045	-0.0773748	intergenic	N6AMT1(dist=89808),LOC106503681(dist=263577)
1	5750001	5790000	925	0.00599439	0.00500078	1.14417	-0.134682	intergenic	N6AMT1(dist=99808),LOC106503681(dist=253577)
1	5760001	5800000	893	0.00428468	0.00403285	1.1272	-0.119735	intergenic	N6AMT1(dist=109808),LOC106503681(dist=243577)
1	5770001	5810000	826	0.00414981	0.00306211	1.15873	-0.147326	intergenic	N6AMT1(dist=119808),LOC106503681(dist=233577)
1	5780001	5820000	741	0.00240924	0.00180256	1.08119	-0.0780655	intergenic	N6AMT1(dist=129808),LOC106503681(dist=223577)
1	5790001	5830000	681	0.00201805	0.00227614	1.01497	-0.0148579	intergenic	N6AMT1(dist=139808),LOC106503681(dist=213577)
1	5800001	5840000	598	0.00498333	0.00368924	1.02099	-0.0207735	intergenic	N6AMT1(dist=149808),LOC106503681(dist=203577)
1	5810001	5850000	654	0.0108046	0.00664567	1.07866	-0.0757175	intergenic	N6AMT1(dist=159808),LOC106503681(dist=193577)
1	5820001	5860000	594	0.0124157	0.00818408	1.09151	-0.0875619	intergenic	N6AMT1(dist=169808),LOC106503681(dist=183577)
1	5830001	5870000	652	0.0160799	0.0104889	1.0309	-0.0304368	intergenic	N6AMT1(dist=179808),LOC106503681(dist=173577)
1	5840001	5880000	651	0.0190373	0.0107539	1.04422	-0.0432688	intergenic	N6AMT1(dist=189808),LOC106503681(dist=163577)
1	5850001	5890000	579	0.0175621	0.00957505	0.988895	0.0111675	intergenic	N6AMT1(dist=199808),LOC106503681(dist=153577)
1	5860001	5900000	589	0.0158667	0.00864079	0.967128	0.0334246	intergenic	N6AMT1(dist=209808),LOC106503681(dist=143577)
1	5870001	5910000	530	0.0139857	0.00625878	1.04761	-0.0465122	intergenic	N6AMT1(dist=219808),LOC106503681(dist=133577)
1	5880001	5920000	545	0.0124885	0.00587231	1.03656	-0.0359119	intergenic	N6AMT1(dist=229808),LOC106503681(dist=123577)
1	5890001	5930000	617	0.00935344	0.0050206	1.11174	-0.105923	intergenic	N6AMT1(dist=239808),LOC106503681(dist=113577)
1	5900001	5940000	670	0.00711791	0.00512775	1.14048	-0.131449	intergenic	N6AMT1(dist=249808),LOC106503681(dist=103577)
1	5910001	5950000	617	0.0043768	0.00497575	1.14553	-0.135863	intergenic	N6AMT1(dist=259808),LOC106503681(dist=93577)
1	5920001	5960000	623	0.00488273	0.00644863	1.14088	-0.131802	intergenic	N6AMT1(dist=269808),LOC106503681(dist=83577)
1	5930001	5970000	599	0.00520885	0.00596574	1.07861	-0.0756765	intergenic	N6AMT1(dist=279808),LOC106503681(dist=73577)
1	5940001	5980000	601	0.00787599	0.00620191	1.08633	-0.0828077	intergenic	N6AMT1(dist=289808),LOC106503681(dist=63577)
1	5950001	5990000	659	0.00750084	0.00648108	1.08814	-0.0844712	intergenic	N6AMT1(dist=299808),LOC106503681(dist=53577)
1	5960001	6000000	598	0.00893615	0.00718552	1.09568	-0.0913789	intergenic	N6AMT1(dist=309808),LOC106503681(dist=43577)
1	5970001	6010000	607	0.00694146	0.0071735	1.10155	-0.0967162	intergenic	N6AMT1(dist=319808),LOC106503681(dist=33577)
1	5980001	6020000	595	0.0109735	0.00847565	1.09403	-0.0898722	intergenic	N6AMT1(dist=329808),LOC106503681(dist=23577)
1	5990001	6030000	584	0.017058	0.00982662	1.08979	-0.0859856	intergenic	N6AMT1(dist=339808),LOC106503681(dist=13577)
1	6000001	6040000	655	0.0254697	0.0116936	1.09914	-0.0945269	intergenic	N6AMT1(dist=349808),LOC106503681(dist=3577)
1	6010001	6050000	661	0.032403	0.0136595	1.09187	-0.0878873	ncRNA_exonic	LOC106503681
1	6020001	6060000	673	0.0264945	0.0124282	1.09357	-0.0894434	ncRNA_exonic	LOC106503681
1	6030001	6070000	638	0.0252934	0.0128575	1.07951	-0.0765039	ncRNA_exonic	LOC106503681
1	6040001	6080000	600	0.0201811	0.0123182	1.06295	-0.0610513	ncRNA_exonic	LOC106503681
1	6050001	6090000	610	0.0164845	0.0115763	1.10536	-0.100174	ncRNA_exonic	LOC106503681
1	6060001	6100000	612	0.0177452	0.0120418	1.10703	-0.101684	ncRNA_exonic	LOC106503681
1	6070001	6110000	680	0.0171892	0.0103439	1.12819	-0.120613	intergenic	LOC106503681(dist=9831),LOC108636748(dist=233990)
1	6080001	6120000	698	0.0174589	0.00889216	1.12976	-0.122002	intergenic	LOC106503681(dist=19831),LOC108636748(dist=223990)
1	6090001	6130000	677	0.0177184	0.00785027	1.1351	-0.126719	intergenic	LOC106503681(dist=29831),LOC108636748(dist=213990)
1	6100001	6140000	759	0.0167426	0.0085577	1.18291	-0.167975	intergenic	LOC106503681(dist=39831),LOC108636748(dist=203990)
1	6110001	6150000	758	0.0242199	0.0116531	1.25705	-0.228765	intergenic	LOC106503681(dist=49831),LOC108636748(dist=193990)
1	6120001	6160000	761	0.0196649	0.0102834	1.2553	-0.227378	intergenic	LOC106503681(dist=59831),LOC108636748(dist=183990)
1	6130001	6170000	807	0.0188791	0.0122946	1.18208	-0.167278	intergenic	LOC106503681(dist=69831),LOC108636748(dist=173990)
1	6140001	6180000	785	0.0198238	0.0146971	1.13523	-0.126839	intergenic	LOC106503681(dist=79831),LOC108636748(dist=163990)
1	6150001	6190000	776	0.0104049	0.0117535	1.06236	-0.060495	intergenic	LOC106503681(dist=89831),LOC108636748(dist=153990)
1	6160001	6200000	797	0.0134859	0.0120561	1.05584	-0.0543325	intergenic	LOC106503681(dist=99831),LOC108636748(dist=143990)
1	6170001	6210000	814	0.0152489	0.010366	1.10763	-0.102226	intergenic	LOC106503681(dist=109831),LOC108636748(dist=133990)
1	6180001	6220000	817	0.0133292	0.00706551	1.08826	-0.0845757	intergenic	LOC106503681(dist=119831),LOC108636748(dist=123990)
1	6190001	6230000	838	0.0138436	0.00723463	1.09483	-0.0906036	intergenic	LOC106503681(dist=129831),LOC108636748(dist=113990)
1	6200001	6240000	881	0.0139995	0.00812832	1.07024	-0.0678871	intergenic	LOC106503681(dist=139831),LOC108636748(dist=103990)
1	6210001	6250000	836	0.0128785	0.0069772	1.09669	-0.0922989	intergenic	LOC106503681(dist=149831),LOC108636748(dist=93990)
1	6220001	6260000	834	0.0159078	0.00725393	1.11703	-0.110671	intergenic	LOC106503681(dist=159831),LOC108636748(dist=83990)
1	6230001	6270000	841	0.0170217	0.00701105	1.14822	-0.13821	intergenic	LOC106503681(dist=169831),LOC108636748(dist=73990)
1	6240001	6280000	801	0.0186559	0.00638783	1.24588	-0.219843	intergenic	LOC106503681(dist=179831),LOC108636748(dist=63990)
1	6250001	6290000	801	0.0140835	0.00524662	1.17052	-0.157446	intergenic	LOC106503681(dist=189831),LOC108636748(dist=53990)
1	6260001	6300000	742	0.010971	0.00380797	1.18511	-0.169833	intergenic	LOC106503681(dist=199831),LOC108636748(dist=43990)
1	6270001	6310000	722	0.00617626	0.00208834	1.14662	-0.136819	intergenic	LOC106503681(dist=209831),LOC108636748(dist=33990)
1	6280001	6320000	662	0.000103723	0.00070461	1.0829	-0.0796403	intergenic	LOC106503681(dist=219831),LOC108636748(dist=23990)
1	6290001	6330000	688	0.00371597	0.00254193	1.08645	-0.0829116	intergenic	LOC106503681(dist=229831),LOC108636748(dist=13990)
1	6300001	6340000	766	0.00827062	0.00404943	1.05475	-0.0533081	intergenic	LOC106503681(dist=239831),LOC108636748(dist=3990)
1	6310001	6350000	795	0.00807266	0.0049694	1.05973	-0.0580111	ncRNA_exonic	LOC108636748
1	6320001	6360000	889	0.00753469	0.00479827	1.0433	-0.0423877	ncRNA_exonic	LOC108636748
1	6330001	6370000	923	0.00783807	0.00441586	1.02524	-0.024929	ncRNA_exonic	LOC108636748
1	6340001	6380000	885	0.0104338	0.00551363	1.07542	-0.0727127	ncRNA_exonic	LOC108636748
1	6350001	6390000	854	0.0160826	0.00946987	0.995406	0.00460449	intergenic	LOC108636748(dist=3285),ADAMTS5(dist=1428403)
1	6360001	6400000	814	0.0186341	0.0103977	1.02143	-0.0212074	intergenic	LOC108636748(dist=13285),ADAMTS5(dist=1418403)
1	6370001	6410000	777	0.0170235	0.0104293	1.04831	-0.0471831	intergenic	LOC108636748(dist=23285),ADAMTS5(dist=1408403)
1	6380001	6420000	775	0.0113356	0.00826948	1.01596	-0.0158324	intergenic	LOC108636748(dist=33285),ADAMTS5(dist=1398403)
1	6390001	6430000	750	0.00846081	0.00430703	1.08193	-0.0787452	intergenic	LOC108636748(dist=43285),ADAMTS5(dist=1388403)
1	6400001	6440000	717	0.0105001	0.00419369	1.09106	-0.0871494	intergenic	LOC108636748(dist=53285),ADAMTS5(dist=1378403)
1	6410001	6450000	664	0.0171176	0.00650138	1.0775	-0.0746453	intergenic	LOC108636748(dist=63285),ADAMTS5(dist=1368403)
1	6420001	6460000	658	0.0203971	0.00844024	1.05944	-0.057743	intergenic	LOC108636748(dist=73285),ADAMTS5(dist=1358403)
1	6430001	6470000	699	0.0290281	0.0128467	1.00143	-0.00142629	intergenic	LOC108636748(dist=83285),ADAMTS5(dist=1348403)
1	6440001	6480000	706	0.0306856	0.0152984	0.991246	0.00879293	intergenic	LOC108636748(dist=93285),ADAMTS5(dist=1338403)
1	6450001	6490000	745	0.0311183	0.0179255	0.954515	0.046552	intergenic	LOC108636748(dist=103285),ADAMTS5(dist=1328403)
1	6460001	6500000	726	0.0366298	0.0202355	0.950448	0.0508213	intergenic	LOC108636748(dist=113285),ADAMTS5(dist=1318403)
1	6470001	6510000	684	0.0300627	0.0170831	1.00617	-0.00615457	intergenic	LOC108636748(dist=123285),ADAMTS5(dist=1308403)
1	6480001	6520000	697	0.0240079	0.0132359	1.02407	-0.0237889	intergenic	LOC108636748(dist=133285),ADAMTS5(dist=1298403)
1	6490001	6530000	686	0.0268898	0.0115709	1.08744	-0.0838307	intergenic	LOC108636748(dist=143285),ADAMTS5(dist=1288403)
1	6500001	6540000	680	0.0333526	0.0137059	1.11912	-0.112545	intergenic	LOC108636748(dist=153285),ADAMTS5(dist=1278403)
1	6510001	6550000	700	0.0310262	0.0125097	1.11779	-0.111354	intergenic	LOC108636748(dist=163285),ADAMTS5(dist=1268403)
1	6520001	6560000	713	0.0319816	0.0131296	1.11716	-0.110793	intergenic	LOC108636748(dist=173285),ADAMTS5(dist=1258403)
1	6530001	6570000	713	0.0300771	0.0113265	1.17707	-0.163032	intergenic	LOC108636748(dist=183285),ADAMTS5(dist=1248403)
1	6540001	6580000	757	0.0197011	0.00842299	1.21424	-0.194118	intergenic	LOC108636748(dist=193285),ADAMTS5(dist=1238403)
1	6550001	6590000	776	0.0202566	0.00853827	1.18182	-0.167058	intergenic	LOC108636748(dist=203285),ADAMTS5(dist=1228403)
1	6560001	6600000	828	0.0209113	0.0111061	1.1503	-0.140019	intergenic	LOC108636748(dist=213285),ADAMTS5(dist=1218403)
1	6570001	6610000	891	0.0206223	0.0122463	1.1118	-0.105982	intergenic	LOC108636748(dist=223285),ADAMTS5(dist=1208403)
1	6580001	6620000	885	0.0160272	0.0108486	1.08314	-0.0798636	intergenic	LOC108636748(dist=233285),ADAMTS5(dist=1198403)
1	6590001	6630000	835	0.015632	0.0119221	1.07397	-0.0713603	intergenic	LOC108636748(dist=243285),ADAMTS5(dist=1188403)
1	6600001	6640000	758	0.0148639	0.0101156	1.07877	-0.0758212	intergenic	LOC108636748(dist=253285),ADAMTS5(dist=1178403)
1	6610001	6650000	745	0.0107626	0.00730402	1.06407	-0.0621043	intergenic	LOC108636748(dist=263285),ADAMTS5(dist=1168403)
1	6620001	6660000	746	0.0115564	0.0069373	1.04181	-0.0409594	intergenic	LOC108636748(dist=273285),ADAMTS5(dist=1158403)
1	6630001	6670000	781	0.0109911	0.00598493	1.11018	-0.10452	intergenic	LOC108636748(dist=283285),ADAMTS5(dist=1148403)
1	6640001	6680000	836	0.0131114	0.00710974	1.15265	-0.142061	intergenic	LOC108636748(dist=293285),ADAMTS5(dist=1138403)
1	6650001	6690000	837	0.0148215	0.00961571	1.10067	-0.0959204	intergenic	LOC108636748(dist=303285),ADAMTS5(dist=1128403)
1	6660001	6700000	873	0.0240375	0.0127695	1.09317	-0.0890778	intergenic	LOC108636748(dist=313285),ADAMTS5(dist=1118403)
1	6670001	6710000	876	0.0212145	0.0124203	1.05358	-0.0521937	intergenic	LOC108636748(dist=323285),ADAMTS5(dist=1108403)
1	6680001	6720000	881	0.0194734	0.011376	1.04115	-0.0403253	intergenic	LOC108636748(dist=333285),ADAMTS5(dist=1098403)
1	6690001	6730000	831	0.0175353	0.00911913	1.05586	-0.0543575	intergenic	LOC108636748(dist=343285),ADAMTS5(dist=1088403)
1	6700001	6740000	782	0.00776362	0.00481056	1.06755	-0.0653625	intergenic	LOC108636748(dist=353285),ADAMTS5(dist=1078403)
1	6710001	6750000	795	0.00634152	0.00430202	1.08122	-0.078094	intergenic	LOC108636748(dist=363285),ADAMTS5(dist=1068403)
1	6720001	6760000	787	0.00382457	0.00349925	1.07839	-0.0754679	intergenic	LOC108636748(dist=373285),ADAMTS5(dist=1058403)
1	6730001	6770000	803	0.00286861	0.00330798	1.10674	-0.101418	intergenic	LOC108636748(dist=383285),ADAMTS5(dist=1048403)
1	6740001	6780000	817	0.00524676	0.00476145	1.16887	-0.156039	intergenic	LOC108636748(dist=393285),ADAMTS5(dist=1038403)
1	6750001	6790000	819	0.00864172	0.00694807	1.2745	-0.242558	intergenic	LOC108636748(dist=403285),ADAMTS5(dist=1028403)
1	6760001	6800000	833	0.00965342	0.00757922	1.32657	-0.282599	intergenic	LOC108636748(dist=413285),ADAMTS5(dist=1018403)
1	6770001	6810000	862	0.0102364	0.00878866	1.31401	-0.273084	intergenic	LOC108636748(dist=423285),ADAMTS5(dist=1008403)
1	6780001	6820000	867	0.00947834	0.00843226	1.26372	-0.234062	intergenic	LOC108636748(dist=433285),ADAMTS5(dist=998403)
1	6790001	6830000	854	0.00804072	0.00724949	1.16193	-0.15008	intergenic	LOC108636748(dist=443285),ADAMTS5(dist=988403)
1	6800001	6840000	783	0.00805167	0.00693152	1.10108	-0.0962921	intergenic	LOC108636748(dist=453285),ADAMTS5(dist=978403)
1	6810001	6850000	752	0.00558877	0.0051207	1.03274	-0.0322153	intergenic	LOC108636748(dist=463285),ADAMTS5(dist=968403)
1	6820001	6860000	753	0.00844583	0.00550387	0.976151	0.0241379	intergenic	LOC108636748(dist=473285),ADAMTS5(dist=958403)
1	6830001	6870000	775	0.0156622	0.00815929	0.965589	0.0350168	intergenic	LOC108636748(dist=483285),ADAMTS5(dist=948403)
1	6840001	6880000	857	0.0140219	0.00754377	1.00025	-0.000247691	intergenic	LOC108636748(dist=493285),ADAMTS5(dist=938403)
1	6850001	6890000	879	0.0133381	0.00720945	1.00933	-0.00928432	intergenic	LOC108636748(dist=503285),ADAMTS5(dist=928403)
1	6860001	6900000	908	0.0101612	0.00471871	1.05421	-0.0527959	intergenic	LOC108636748(dist=513285),ADAMTS5(dist=918403)
1	6870001	6910000	909	0.00255972	0.00185727	1.12873	-0.121091	intergenic	LOC108636748(dist=523285),ADAMTS5(dist=908403)
1	6880001	6920000	934	0.00126457	0.000746574	1.1336	-0.125403	intergenic	LOC108636748(dist=533285),ADAMTS5(dist=898403)
1	6890001	6930000	952	0.00125669	0.000379726	1.13278	-0.124671	intergenic	LOC108636748(dist=543285),ADAMTS5(dist=888403)
1	6900001	6940000	864	0.00301689	0.00100622	1.09037	-0.0865214	intergenic	LOC108636748(dist=553285),ADAMTS5(dist=878403)
1	6910001	6950000	838	0.0042225	0.00149533	1.05996	-0.0582286	intergenic	LOC108636748(dist=563285),ADAMTS5(dist=868403)
1	6920001	6960000	760	0.00708606	0.00311281	1.04966	-0.0484664	intergenic	LOC108636748(dist=573285),ADAMTS5(dist=858403)
1	6930001	6970000	757	0.00726852	0.00434632	1.05436	-0.0529296	intergenic	LOC108636748(dist=583285),ADAMTS5(dist=848403)
1	6940001	6980000	854	0.00693294	0.00570054	1.04949	-0.0483032	intergenic	LOC108636748(dist=593285),ADAMTS5(dist=838403)
1	6950001	6990000	838	0.00732538	0.00631177	1.03603	-0.035395	intergenic	LOC108636748(dist=603285),ADAMTS5(dist=828403)
1	6960001	7000000	862	0.00550316	0.00608445	1.04109	-0.0402644	intergenic	LOC108636748(dist=613285),ADAMTS5(dist=818403)
1	6970001	7010000	819	0.00512951	0.0068609	1.04348	-0.0425597	intergenic	LOC108636748(dist=623285),ADAMTS5(dist=808403)
1	6980001	7020000	741	0.00899744	0.0092951	1.00941	-0.00936741	intergenic	LOC108636748(dist=633285),ADAMTS5(dist=798403)
1	6990001	7030000	715	0.0112495	0.0117638	0.996925	0.00307944	intergenic	LOC108636748(dist=643285),ADAMTS5(dist=788403)
1	7000001	7040000	717	0.0187692	0.0178685	0.955473	0.045549	intergenic	LOC108636748(dist=653285),ADAMTS5(dist=778403)
1	7010001	7050000	729	0.0259955	0.0205167	0.978308	0.0219308	intergenic	LOC108636748(dist=663285),ADAMTS5(dist=768403)
1	7020001	7060000	771	0.0254425	0.0192484	1.08947	-0.085695	intergenic	LOC108636748(dist=673285),ADAMTS5(dist=758403)
1	7030001	7070000	856	0.0273326	0.0196158	1.20732	-0.1884	intergenic	LOC108636748(dist=683285),ADAMTS5(dist=748403)
1	7040001	7080000	851	0.0314684	0.020302	1.40996	-0.343564	intergenic	LOC108636748(dist=693285),ADAMTS5(dist=738403)
1	7050001	7090000	835	0.0339128	0.0220702	1.52525	-0.42216	intergenic	LOC108636748(dist=703285),ADAMTS5(dist=728403)
1	7060001	7100000	818	0.0409203	0.026291	1.59271	-0.465435	intergenic	LOC108636748(dist=713285),ADAMTS5(dist=718403)
1	7070001	7110000	826	0.0458808	0.0284037	1.50587	-0.409374	intergenic	LOC108636748(dist=723285),ADAMTS5(dist=708403)
1	7080001	7120000	876	0.0386815	0.0246468	1.32389	-0.280576	intergenic	LOC108636748(dist=733285),ADAMTS5(dist=698403)
1	7090001	7130000	916	0.0344746	0.0210631	1.22023	-0.199037	intergenic	LOC108636748(dist=743285),ADAMTS5(dist=688403)
1	7100001	7140000	924	0.0313313	0.0190043	1.19868	-0.181224	intergenic	LOC108636748(dist=753285),ADAMTS5(dist=678403)
1	7110001	7150000	846	0.0259504	0.0159659	1.16333	-0.151287	intergenic	LOC108636748(dist=763285),ADAMTS5(dist=668403)
1	7120001	7160000	767	0.0267246	0.0173845	1.08679	-0.0832263	intergenic	LOC108636748(dist=773285),ADAMTS5(dist=658403)
1	7130001	7170000	676	0.0279411	0.0192064	1.06665	-0.0645242	intergenic	LOC108636748(dist=783285),ADAMTS5(dist=648403)
1	7140001	7180000	664	0.0183855	0.0148093	1.00138	-0.00137569	intergenic	LOC108636748(dist=793285),ADAMTS5(dist=638403)
1	7150001	7190000	660	0.0158636	0.0123852	1.01681	-0.0166661	intergenic	LOC108636748(dist=803285),ADAMTS5(dist=628403)
1	7160001	7200000	669	0.0113005	0.00784031	1.11635	-0.110064	intergenic	LOC108636748(dist=813285),ADAMTS5(dist=618403)
1	7170001	7210000	733	0.0167572	0.00922167	1.25201	-0.224752	intergenic	LOC108636748(dist=823285),ADAMTS5(dist=608403)
1	7180001	7220000	821	0.0155999	0.00828245	1.16356	-0.151484	intergenic	LOC108636748(dist=833285),ADAMTS5(dist=598403)
1	7190001	7230000	825	0.0126035	0.00729952	1.14292	-0.133582	intergenic	LOC108636748(dist=843285),ADAMTS5(dist=588403)
1	7200001	7240000	895	0.014769	0.00895148	1.12479	-0.117598	intergenic	LOC108636748(dist=853285),ADAMTS5(dist=578403)
1	7210001	7250000	903	0.010618	0.0070119	1.06886	-0.0665929	intergenic	LOC108636748(dist=863285),ADAMTS5(dist=568403)
1	7220001	7260000	848	0.0100438	0.00707732	1.06826	-0.0660288	intergenic	LOC108636748(dist=873285),ADAMTS5(dist=558403)
1	7230001	7270000	954	0.00850861	0.00751806	1.05304	-0.0516786	intergenic	LOC108636748(dist=883285),ADAMTS5(dist=548403)
1	7240001	7280000	873	0.00430873	0.00617306	1.03378	-0.0332231	intergenic	LOC108636748(dist=893285),ADAMTS5(dist=538403)
1	7250001	7290000	849	0.00214519	0.00507247	1.01084	-0.0107851	intergenic	LOC108636748(dist=903285),ADAMTS5(dist=528403)
1	7260001	7300000	864	0.00115341	0.00530562	1.02759	-0.0272191	intergenic	LOC108636748(dist=913285),ADAMTS5(dist=518403)
1	7270001	7310000	812	0.00345722	0.00590634	1.08047	-0.0773991	intergenic	LOC108636748(dist=923285),ADAMTS5(dist=508403)
1	7280001	7320000	769	0.00548569	0.00727188	1.09578	-0.0914644	intergenic	LOC108636748(dist=933285),ADAMTS5(dist=498403)
1	7290001	7330000	756	0.00681721	0.00899052	1.12506	-0.117834	intergenic	LOC108636748(dist=943285),ADAMTS5(dist=488403)
1	7300001	7340000	716	0.0097004	0.00955257	1.15177	-0.141302	intergenic	LOC108636748(dist=953285),ADAMTS5(dist=478403)
1	7310001	7350000	737	0.0158931	0.0122627	1.04719	-0.0461124	intergenic	LOC108636748(dist=963285),ADAMTS5(dist=468403)
1	7320001	7360000	802	0.0153132	0.0109587	1.04047	-0.039677	intergenic	LOC108636748(dist=973285),ADAMTS5(dist=458403)
1	7330001	7370000	781	0.0167148	0.0106434	1.04185	-0.0409966	intergenic	LOC108636748(dist=983285),ADAMTS5(dist=448403)
1	7340001	7380000	821	0.0165517	0.0105232	0.987727	0.0123488	intergenic	LOC108636748(dist=993285),ADAMTS5(dist=438403)
1	7350001	7390000	842	0.0158484	0.00801082	0.971285	0.0291349	intergenic	LOC108636748(dist=1003285),ADAMTS5(dist=428403)
1	7360001	7400000	840	0.0173145	0.00713186	0.893468	0.112645	intergenic	LOC108636748(dist=1013285),ADAMTS5(dist=418403)
1	7370001	7410000	884	0.0152698	0.00581767	0.868793	0.140651	intergenic	LOC108636748(dist=1023285),ADAMTS5(dist=408403)
1	7380001	7420000	791	0.0164218	0.00587853	0.906226	0.0984664	intergenic	LOC108636748(dist=1033285),ADAMTS5(dist=398403)
1	7390001	7430000	709	0.0133753	0.00610469	0.985207	0.014904	intergenic	LOC108636748(dist=1043285),ADAMTS5(dist=388403)
1	7400001	7440000	662	0.0184041	0.00877943	1.06666	-0.0645296	intergenic	LOC108636748(dist=1053285),ADAMTS5(dist=378403)
1	7410001	7450000	623	0.0161075	0.00947138	1.11088	-0.10515	intergenic	LOC108636748(dist=1063285),ADAMTS5(dist=368403)
1	7420001	7460000	635	0.0193159	0.011097	1.1516	-0.14115	intergenic	LOC108636748(dist=1073285),ADAMTS5(dist=358403)
1	7430001	7470000	609	0.017845	0.0120294	1.11831	-0.11182	intergenic	LOC108636748(dist=1083285),ADAMTS5(dist=348403)
1	7440001	7480000	693	0.0184774	0.0150884	1.05939	-0.0576893	intergenic	LOC108636748(dist=1093285),ADAMTS5(dist=338403)
1	7450001	7490000	724	0.0258824	0.0170148	1.04211	-0.0412453	intergenic	LOC108636748(dist=1103285),ADAMTS5(dist=328403)
1	7460001	7500000	741	0.0184039	0.0144162	1.02371	-0.0234377	intergenic	LOC108636748(dist=1113285),ADAMTS5(dist=318403)
1	7470001	7510000	810	0.020388	0.0134417	1.06055	-0.0587849	intergenic	LOC108636748(dist=1123285),ADAMTS5(dist=308403)
1	7480001	7520000	771	0.0157512	0.00906119	1.09181	-0.0878367	intergenic	LOC108636748(dist=1133285),ADAMTS5(dist=298403)
1	7490001	7530000	815	0.00949372	0.00560549	1.07044	-0.0680673	intergenic	LOC108636748(dist=1143285),ADAMTS5(dist=288403)
1	7500001	7540000	840	0.0107073	0.00595502	1.07186	-0.0693918	intergenic	LOC108636748(dist=1153285),ADAMTS5(dist=278403)
1	7510001	7550000	818	0.00728771	0.00511104	1.08286	-0.0796031	intergenic	LOC108636748(dist=1163285),ADAMTS5(dist=268403)
1	7520001	7560000	812	0.0058499	0.00473259	1.11017	-0.104511	intergenic	LOC108636748(dist=1173285),ADAMTS5(dist=258403)
1	7530001	7570000	782	0.00892606	0.0070011	1.19361	-0.176981	intergenic	LOC108636748(dist=1183285),ADAMTS5(dist=248403)
1	7540001	7580000	754	0.00814644	0.00659255	1.2292	-0.206361	intergenic	LOC108636748(dist=1193285),ADAMTS5(dist=238403)
1	7550001	7590000	749	0.0054677	0.00400424	1.19373	-0.177085	intergenic	LOC108636748(dist=1203285),ADAMTS5(dist=228403)
1	7560001	7600000	742	0.0103968	0.00417213	1.14299	-0.133646	intergenic	LOC108636748(dist=1213285),ADAMTS5(dist=218403)
1	7570001	7610000	732	0.00765336	0.00385256	1.06846	-0.066217	intergenic	LOC108636748(dist=1223285),ADAMTS5(dist=208403)
1	7580001	7620000	742	0.00751127	0.00373397	1.03909	-0.0383457	intergenic	LOC108636748(dist=1233285),ADAMTS5(dist=198403)
1	7590001	7630000	735	0.0100461	0.00588162	1.02071	-0.0204967	intergenic	LOC108636748(dist=1243285),ADAMTS5(dist=188403)
1	7600001	7640000	719	0.00623803	0.00604694	1.00793	-0.00789956	intergenic	LOC108636748(dist=1253285),ADAMTS5(dist=178403)
1	7610001	7650000	684	0.0098717	0.00622643	1.04195	-0.0410956	intergenic	LOC108636748(dist=1263285),ADAMTS5(dist=168403)
1	7620001	7660000	690	0.0132508	0.00807528	1.03057	-0.0301081	intergenic	LOC108636748(dist=1273285),ADAMTS5(dist=158403)
1	7630001	7670000	659	0.0119739	0.00726935	1.02718	-0.0268192	intergenic	LOC108636748(dist=1283285),ADAMTS5(dist=148403)
1	7640001	7680000	703	0.0101723	0.00690279	1.03212	-0.0316107	intergenic	LOC108636748(dist=1293285),ADAMTS5(dist=138403)
1	7650001	7690000	760	0.00833331	0.00550813	1.01891	-0.0187301	intergenic	LOC108636748(dist=1303285),ADAMTS5(dist=128403)
1	7660001	7700000	760	0.0056701	0.0039265	1.05122	-0.0499524	intergenic	LOC108636748(dist=1313285),ADAMTS5(dist=118403)
1	7670001	7710000	841	0.00879274	0.00699664	1.03669	-0.0360377	intergenic	LOC108636748(dist=1323285),ADAMTS5(dist=108403)
1	7680001	7720000	806	0.00899832	0.00689322	1.05086	-0.0496062	intergenic	LOC108636748(dist=1333285),ADAMTS5(dist=98403)
1	7690001	7730000	816	0.0112626	0.00818135	1.15385	-0.143105	intergenic	LOC108636748(dist=1343285),ADAMTS5(dist=88403)
1	7700001	7740000	829	0.0118743	0.00879724	1.19152	-0.17523	intergenic	LOC108636748(dist=1353285),ADAMTS5(dist=78403)
1	7710001	7750000	826	0.0073691	0.00543011	1.27361	-0.241853	intergenic	LOC108636748(dist=1363285),ADAMTS5(dist=68403)
1	7720001	7760000	881	0.012715	0.00723614	1.30934	-0.269524	intergenic	LOC108636748(dist=1373285),ADAMTS5(dist=58403)
1	7730001	7770000	847	0.0121535	0.00611607	1.27059	-0.239478	intergenic	LOC108636748(dist=1383285),ADAMTS5(dist=48403)
1	7740001	7780000	850	0.0123281	0.00658895	1.18144	-0.166735	intergenic	LOC108636748(dist=1393285),ADAMTS5(dist=38403)
1	7750001	7790000	843	0.0138473	0.0077728	1.04859	-0.0474498	intergenic	LOC108636748(dist=1403285),ADAMTS5(dist=28403)
1	7760001	7800000	822	0.00738539	0.00526457	0.984585	0.0155346	intergenic	LOC108636748(dist=1413285),ADAMTS5(dist=18403)
1	7770001	7810000	784	0.00872624	0.00690665	0.963649	0.0370282	intergenic	LOC108636748(dist=1423285),ADAMTS5(dist=8403)
1	7780001	7820000	690	0.00877517	0.00618029	0.941691	0.0600783	UTR5	ADAMTS5(XM_013965221.2:c.-1780_-515delins0)
1	7790001	7830000	593	0.00749367	0.00493038	1.0176	-0.0174466	exonic	ADAMTS5
1	7800001	7840000	482	0.00871819	0.00615954	0.991527	0.0085093	exonic	ADAMTS5
1	7810001	7850000	503	0.00951461	0.00575434	0.996864	0.0031407	exonic	ADAMTS5
1	7820001	7860000	572	0.0100234	0.00665641	1.04624	-0.045202	exonic	ADAMTS5
1	7830001	7870000	605	0.0109052	0.00769649	1.06228	-0.0604144	exonic	ADAMTS5
1	7840001	7880000	650	0.0116702	0.00769149	1.09712	-0.0926867	exonic	ADAMTS5
1	7850001	7890000	620	0.0108658	0.00720608	1.09744	-0.0929798	exonic	ADAMTS5
1	7860001	7900000	650	0.00995277	0.00683669	1.10669	-0.101377	exonic	ADAMTS5
1	7870001	7910000	649	0.00894723	0.00659351	1.09116	-0.0872451	UTR3	ADAMTS5(XM_013965221.2:c.*589_*2556delins0)
1	7880001	7920000	719	0.0199174	0.0132207	1.04197	-0.0411152	intergenic	ADAMTS5(dist=8033),ADAMTS1(dist=54430)
1	7890001	7930000	773	0.0305863	0.0182875	1.07089	-0.0684904	intergenic	ADAMTS5(dist=18033),ADAMTS1(dist=44430)
1	7900001	7940000	737	0.0375535	0.0212038	1.09187	-0.0878963	intergenic	ADAMTS5(dist=28033),ADAMTS1(dist=34430)
1	7910001	7950000	732	0.0410947	0.0236804	1.10241	-0.0974975	intergenic	ADAMTS5(dist=38033),ADAMTS1(dist=24430)
1	7920001	7960000	676	0.035002	0.0183092	1.14613	-0.136389	intergenic	ADAMTS5(dist=48033),ADAMTS1(dist=14430)
1	7930001	7970000	658	0.0254921	0.0146794	1.07366	-0.0710757	intergenic	ADAMTS5(dist=58033),ADAMTS1(dist=4430)
1	7940001	7980000	625	0.0181457	0.0138537	1.02813	-0.0277438	exonic	ADAMTS1
1	7950001	7990000	580	0.0183167	0.0143576	1.02083	-0.0206205	exonic	ADAMTS1
1	7960001	8000000	557	0.020847	0.0157655	1.03206	-0.0315561	exonic	ADAMTS1
1	7970001	8010000	555	0.01508	0.0137955	1.06159	-0.0597683	exonic	ADAMTS1
1	7980001	8020000	552	0.0150046	0.0134942	1.07092	-0.0685161	exonic	ADAMTS1
1	7990001	8030000	574	0.00922476	0.0106517	1.06287	-0.0609754	intergenic	ADAMTS1(dist=6102),CYYR1(dist=244955)
1	8000001	8040000	621	0.00605471	0.00795987	1.0457	-0.0446866	intergenic	ADAMTS1(dist=16102),CYYR1(dist=234955)
1	8010001	8050000	611	0.00524473	0.00577304	1.07712	-0.0742934	intergenic	ADAMTS1(dist=26102),CYYR1(dist=224955)
1	8020001	8060000	653	0.0024487	0.00323952	1.10572	-0.100501	intergenic	ADAMTS1(dist=36102),CYYR1(dist=214955)
1	8030001	8070000	708	0.00267815	0.00298032	1.12803	-0.120472	intergenic	ADAMTS1(dist=46102),CYYR1(dist=204955)
1	8040001	8080000	730	0.00372874	0.00369708	1.11291	-0.106983	intergenic	ADAMTS1(dist=56102),CYYR1(dist=194955)
1	8050001	8090000	830	0.00385841	0.00510022	1.08122	-0.0780858	intergenic	ADAMTS1(dist=66102),CYYR1(dist=184955)
1	8060001	8100000	886	0.00881001	0.00961398	1.03546	-0.0348427	intergenic	ADAMTS1(dist=76102),CYYR1(dist=174955)
1	8070001	8110000	925	0.0123639	0.0117482	1.03943	-0.0386749	intergenic	ADAMTS1(dist=86102),CYYR1(dist=164955)
1	8080001	8120000	933	0.0179331	0.0153524	1.03026	-0.0298074	intergenic	ADAMTS1(dist=96102),CYYR1(dist=154955)
1	8090001	8130000	851	0.0280878	0.0219642	0.980587	0.0196037	intergenic	ADAMTS1(dist=106102),CYYR1(dist=144955)
1	8100001	8140000	829	0.027684	0.0246603	0.950892	0.050355	intergenic	ADAMTS1(dist=116102),CYYR1(dist=134955)
1	8110001	8150000	801	0.0302346	0.0254055	0.910356	0.0939198	intergenic	ADAMTS1(dist=126102),CYYR1(dist=124955)
1	8120001	8160000	834	0.0225288	0.0192087	0.908568	0.0958855	intergenic	ADAMTS1(dist=136102),CYYR1(dist=114955)
1	8130001	8170000	852	0.0157821	0.0128904	0.968684	0.031817	intergenic	ADAMTS1(dist=146102),CYYR1(dist=104955)
1	8140001	8180000	871	0.0122547	0.00631754	1.0286	-0.0281995	intergenic	ADAMTS1(dist=156102),CYYR1(dist=94955)
1	8150001	8190000	889	0.00969789	0.00444499	1.0758	-0.0730654	intergenic	ADAMTS1(dist=166102),CYYR1(dist=84955)
1	8160001	8200000	814	0.0164273	0.00742992	1.15851	-0.147132	intergenic	ADAMTS1(dist=176102),CYYR1(dist=74955)
1	8170001	8210000	841	0.0170259	0.00765336	1.19089	-0.1747	intergenic	ADAMTS1(dist=186102),CYYR1(dist=64955)
1	8180001	8220000	816	0.019318	0.0091111	1.18336	-0.168359	intergenic	ADAMTS1(dist=196102),CYYR1(dist=54955)
1	8190001	8230000	812	0.0174499	0.00917347	1.17778	-0.163631	intergenic	ADAMTS1(dist=206102),CYYR1(dist=44955)
1	8200001	8240000	841	0.0118205	0.00693869	1.15222	-0.141694	intergenic	ADAMTS1(dist=216102),CYYR1(dist=34955)
1	8210001	8250000	819	0.00824565	0.00611046	1.10907	-0.103521	intergenic	ADAMTS1(dist=226102),CYYR1(dist=24955)
1	8220001	8260000	807	0.00558426	0.00499151	1.12521	-0.117966	intergenic	ADAMTS1(dist=236102),CYYR1(dist=14955)
1	8230001	8270000	809	0.00997131	0.00736847	1.13328	-0.125119	intergenic	ADAMTS1(dist=246102),CYYR1(dist=4955)
1	8240001	8280000	832	0.019108	0.0133501	1.19282	-0.176323	exonic	CYYR1
1	8250001	8290000	863	0.0260805	0.0135612	1.19089	-0.174703	exonic	CYYR1
1	8260001	8300000	861	0.0328715	0.0147425	1.12519	-0.117949	exonic	CYYR1
1	8270001	8310000	796	0.0289709	0.0120512	1.07106	-0.068652	exonic	CYYR1
1	8280001	8320000	723	0.0187418	0.00728238	0.881198	0.126473	exonic	CYYR1
1	8290001	8330000	622	0.0150132	0.00813002	0.944409	0.057196	intronic	CYYR1
1	8300001	8340000	649	0.00815527	0.00707786	1.03793	-0.0372258	intronic	CYYR1
1	8310001	8350000	673	0.00704147	0.00838483	1.03966	-0.0388908	intronic	CYYR1
1	8320001	8360000	708	0.00840341	0.00948637	1.06371	-0.0617654	intronic	CYYR1
1	8330001	8370000	736	0.00945207	0.00927812	1.06708	-0.0649224	intronic	CYYR1
1	8340001	8380000	713	0.0106985	0.00835406	1.04307	-0.0421713	exonic	CYYR1
1	8350001	8390000	729	0.0160429	0.0113871	1.04093	-0.0401133	exonic	CYYR1
1	8360001	8400000	704	0.0159511	0.0102875	1.02895	-0.028536	exonic	CYYR1
1	8370001	8410000	705	0.0266648	0.0151069	1.03181	-0.0313179	exonic	CYYR1
1	8380001	8420000	687	0.0317795	0.0185961	1.07515	-0.0724572	exonic	CYYR1
1	8390001	8430000	632	0.0345596	0.0186947	1.12602	-0.118687	exonic	CYYR1
1	8400001	8440000	663	0.0363883	0.0169056	1.14348	-0.134072	intergenic	CYYR1(dist=4034),LOC106503722(dist=164066)
1	8410001	8450000	678	0.0297917	0.0202948	0.974782	0.0255418	intergenic	CYYR1(dist=14034),LOC106503722(dist=154066)
1	8420001	8460000	701	0.0237075	0.016779	0.969252	0.0312311	intergenic	CYYR1(dist=24034),LOC106503722(dist=144066)
1	8430001	8470000	755	0.019978	0.0141515	0.980634	0.0195562	intergenic	CYYR1(dist=34034),LOC106503722(dist=134066)
1	8440001	8480000	741	0.021572	0.0166909	1.01848	-0.0183114	intergenic	CYYR1(dist=44034),LOC106503722(dist=124066)
1	8450001	8490000	737	0.0137905	0.00900313	1.13453	-0.126214	intergenic	CYYR1(dist=54034),LOC106503722(dist=114066)
1	8460001	8500000	709	0.0143515	0.0093343	1.11313	-0.10718	intergenic	CYYR1(dist=64034),LOC106503722(dist=104066)
1	8470001	8510000	715	0.0129646	0.00749552	1.0856	-0.0821327	intergenic	CYYR1(dist=74034),LOC106503722(dist=94066)
1	8480001	8520000	785	0.00784421	0.00507491	1.08689	-0.083322	intergenic	CYYR1(dist=84034),LOC106503722(dist=84066)
1	8490001	8530000	824	0.00819466	0.00473895	1.09486	-0.0906299	intergenic	CYYR1(dist=94034),LOC106503722(dist=74066)
1	8500001	8540000	836	0.0150071	0.00856657	1.06372	-0.0617766	intergenic	CYYR1(dist=104034),LOC106503722(dist=64066)
1	8510001	8550000	819	0.0174247	0.0119842	1.00644	-0.00641792	intergenic	CYYR1(dist=114034),LOC106503722(dist=54066)
1	8520001	8560000	790	0.024658	0.0171176	0.950951	0.050293	intergenic	CYYR1(dist=124034),LOC106503722(dist=44066)
1	8530001	8570000	786	0.0299515	0.0203539	0.939352	0.062565	intergenic	CYYR1(dist=134034),LOC106503722(dist=34066)
1	8540001	8580000	844	0.0292053	0.0223893	0.920565	0.0827674	intergenic	CYYR1(dist=144034),LOC106503722(dist=24066)
1	8550001	8590000	850	0.0295337	0.0224195	0.932862	0.0694981	intergenic	CYYR1(dist=154034),LOC106503722(dist=14066)
1	8560001	8600000	843	0.0238929	0.0190587	0.955673	0.0453395	intergenic	CYYR1(dist=164034),LOC106503722(dist=4066)
1	8570001	8610000	832	0.0173189	0.0174968	0.922779	0.0803659	ncRNA_exonic	LOC106503722
1	8580001	8620000	814	0.00986923	0.0115222	0.962337	0.0383906	ncRNA_exonic	LOC102186800,LOC106503722
1	8590001	8630000	817	0.0108791	0.0111612	0.961881	0.0388643	ncRNA_exonic	LOC102186800,LOC106503722
1	8600001	8640000	793	0.0101345	0.00972078	0.937471	0.0645696	ncRNA_exonic	LOC102186800,LOC106503722
1	8610001	8650000	772	0.00903943	0.00765563	0.961754	0.0389965	exonic	APP
1	8620001	8660000	745	0.00860891	0.00621982	0.993697	0.00632331	exonic	APP
1	8630001	8670000	737	0.00753252	0.00410637	1.08968	-0.0858821	exonic	APP
1	8640001	8680000	727	0.00858106	0.00500335	1.13728	-0.128643	exonic	APP
1	8650001	8690000	812	0.0145807	0.0094691	0.959981	0.0408416	intronic	APP
1	8660001	8700000	809	0.0147269	0.0107551	0.956325	0.0446573	intronic	APP
1	8670001	8710000	820	0.0131615	0.0106808	0.944689	0.0568996	exonic	APP
1	8680001	8720000	869	0.0122042	0.0104045	0.930599	0.0719273	exonic	APP
1	8690001	8730000	877	0.0105017	0.00923456	1.00998	-0.0099295	exonic	APP
1	8700001	8740000	883	0.0101113	0.00960681	1.00919	-0.00914628	exonic	APP
1	8710001	8750000	878	0.00821494	0.0081881	0.999479	0.000520851	exonic	APP
1	8720001	8760000	819	0.0081036	0.00729071	1.02349	-0.0232135	exonic	APP
1	8730001	8770000	707	0.0025106	0.00378058	1.02018	-0.0199823	exonic	APP
1	8740001	8780000	652	0.00242877	0.00332232	0.994057	0.0059603	exonic	APP
1	8750001	8790000	617	0.00561545	0.00451283	0.966912	0.0336479	exonic	APP
1	8760001	8800000	643	0.00590007	0.0048852	0.971885	0.0285177	exonic	APP
1	8770001	8810000	640	0.0107459	0.00631572	0.980257	0.0199404	exonic	APP
1	8780001	8820000	669	0.00943068	0.00572659	1.03934	-0.0385883	exonic	APP
1	8790001	8830000	692	0.01026	0.00752046	1.12657	-0.119181	exonic	APP
1	8800001	8840000	682	0.00966877	0.00736036	1.1271	-0.119649	exonic	APP
1	8810001	8850000	755	0.00521132	0.00547084	1.13063	-0.122772	exonic	APP
1	8820001	8860000	815	0.00487128	0.00502687	1.12675	-0.119335	exonic	APP
1	8830001	8870000	816	0.00794559	0.00451124	1.06683	-0.0646875	exonic	APP
1	8840001	8880000	854	0.00973471	0.004699	1.06454	-0.0625422	exonic	APP
1	8850001	8890000	817	0.0141236	0.00625194	1.02954	-0.0291125	exonic	APP
1	8860001	8900000	768	0.015718	0.00574905	0.965995	0.0345965	exonic	APP
1	8870001	8910000	827	0.00625049	0.00355367	0.945072	0.0564945	exonic	APP
1	8880001	8920000	830	0.00768741	0.0042047	0.962074	0.0386638	exonic	APP
1	8890001	8930000	845	0.00956254	0.00514839	1.02599	-0.0256577	exonic	APP
1	8900001	8940000	876	0.0117648	0.00609499	1.0438	-0.0428722	exonic	APP
1	8910001	8950000	857	0.0224074	0.0122479	0.999881	0.000119078	exonic	APP
1	8920001	8960000	826	0.0212164	0.0121423	1.00114	-0.00113778	exonic	APP
1	8930001	8970000	770	0.0203637	0.0116818	0.966348	0.0342309	exonic	APP
1	8940001	8980000	730	0.0193013	0.0122633	0.962457	0.038266	exonic	APP
1	8950001	8990000	697	0.00881116	0.00573472	1.03754	-0.0368542	exonic	APP
1	8960001	9000000	707	0.00697976	0.00444352	1.05211	-0.0507974	intergenic	APP(dist=4377),GABPA(dist=62393)
1	8970001	9010000	743	0.00544302	0.00351665	1.04296	-0.04206	intergenic	APP(dist=14377),GABPA(dist=52393)
1	8980001	9020000	772	0.00788246	0.00404131	1.01443	-0.0143249	intergenic	APP(dist=24377),GABPA(dist=42393)
1	8990001	9030000	779	0.00938219	0.00482629	1.00169	-0.00169345	intergenic	APP(dist=34377),GABPA(dist=32393)
1	9000001	9040000	752	0.0115745	0.00586776	0.972307	0.0280835	intergenic	APP(dist=44377),GABPA(dist=22393)
1	9010001	9050000	696	0.0118756	0.00618689	0.968809	0.0316882	intergenic	APP(dist=54377),GABPA(dist=12393)
1	9020001	9060000	663	0.0140642	0.0062629	0.998791	0.00120936	intergenic	APP(dist=64377),GABPA(dist=2393)
1	9030001	9070000	622	0.0160169	0.00672876	0.996354	0.00365305	exonic	GABPA
1	9040001	9080000	601	0.0181409	0.00873082	0.993298	0.00672443	exonic	GABPA
1	9050001	9090000	601	0.0255107	0.012224	0.999235	0.000765569	exonic	GABPA
1	9060001	9100000	574	0.022619	0.0115917	0.99264	0.00738729	exonic	GABPA
1	9070001	9110000	544	0.0234981	0.0119558	0.983613	0.0165226	exonic	ATP5J,GABPA
1	9080001	9120000	474	0.0269555	0.0131625	0.983346	0.0167938	exonic	ATP5J,GABPA,JAM2
1	9090001	9130000	467	0.0183311	0.0092547	0.999506	0.000494164	exonic	ATP5J,GABPA,JAM2
1	9100001	9140000	492	0.0177493	0.00979588	1.01446	-0.0143599	exonic	ATP5J,JAM2
1	9110001	9150000	538	0.0126881	0.00785935	1.03911	-0.0383691	exonic	ATP5J,JAM2
1	9120001	9160000	638	0.00614782	0.00382758	1.03615	-0.035508	exonic	JAM2
1	9130001	9170000	744	0.0036155	0.00279406	1.03432	-0.0337451	exonic	JAM2
1	9140001	9180000	757	0.00144725	0.00127798	1.03389	-0.0333287	exonic	JAM2
1	9150001	9190000	802	0.00335807	0.0022641	1.02944	-0.0290198	intronic	JAM2
1	9160001	9200000	823	0.00880979	0.00660932	1.02254	-0.0222923	exonic	JAM2
1	9170001	9210000	762	0.0161274	0.0118532	1.02134	-0.021112	exonic	JAM2
1	9180001	9220000	750	0.0235232	0.015513	0.976719	0.0235559	exonic	JAM2
1	9190001	9230000	754	0.0229358	0.0169924	0.945835	0.055687	exonic	JAM2
1	9200001	9240000	695	0.0201976	0.0164508	0.932858	0.0695023	exonic	MRPL39
1	9210001	9250000	669	0.0153255	0.0131544	0.902607	0.102468	exonic	MRPL39
1	9220001	9260000	632	0.0122037	0.0114514	0.965016	0.0356101	exonic	MRPL39
1	9230001	9270000	512	0.0181061	0.012335	0.995038	0.00497457	exonic	MRPL39
1	9240001	9280000	491	0.0243851	0.013162	0.988265	0.0118041	exonic	MRPL39
1	9250001	9290000	516	0.0283575	0.0171558	0.959442	0.0414038	exonic	MRPL39
1	9260001	9300000	579	0.0273349	0.0168474	0.945602	0.0559331	ncRNA_exonic	MIR155
1	9270001	9310000	642	0.0227954	0.0147939	0.98364	0.0164957	intergenic	MIR155(dist=7609),NONE(dist=NONE)
1	9280001	9320000	657	0.0213361	0.0132436	1.03936	-0.0386081	intergenic	MIR155(dist=17609),NONE(dist=NONE)
1	9290001	9330000	670	0.0166368	0.00951557	1.16733	-0.154721	intergenic	MIR155(dist=27609),NONE(dist=NONE)
1	9300001	9340000	629	0.0176404	0.00880471	1.21864	-0.197735	intergenic	MIR155(dist=37609),NONE(dist=NONE)
1	9310001	9350000	617	0.0273837	0.0110668	1.2458	-0.21978	intergenic	MIR155(dist=47609),NONE(dist=NONE)
1	9320001	9360000	623	0.0263986	0.00988253	1.20887	-0.189687	intergenic	MIR155(dist=57609),NONE(dist=NONE)
1	9330001	9370000	548	0.0299942	0.00822904	1.19655	-0.179441	intergenic	MIR155(dist=67609),NONE(dist=NONE)
1	9340001	9380000	530	0.0308638	0.00744786	1.19455	-0.177768	intergenic	MIR155(dist=77609),NONE(dist=NONE)
1	9350001	9390000	536	0.0338832	0.0103538	1.14291	-0.133575	intergenic	MIR155(dist=87609),NONE(dist=NONE)
1	9360001	9400000	511	0.0497837	0.0169396	1.13341	-0.125229	intergenic	MIR155(dist=97609),NONE(dist=NONE)
1	9370001	9410000	555	0.0573125	0.0204642	1.07598	-0.0732353	intergenic	MIR155(dist=107609),NONE(dist=NONE)
1	9380001	9420000	597	0.0571835	0.0210008	1.09514	-0.090885	intergenic	MIR155(dist=117609),NONE(dist=NONE)
1	9390001	9430000	577	0.0502058	0.0158599	1.14786	-0.137898	intergenic	MIR155(dist=127609),NONE(dist=NONE)
1	9400001	9440000	630	0.03707	0.0110316	1.13266	-0.124568	intergenic	MIR155(dist=137609),NONE(dist=NONE)
1	9410001	9450000	682	0.0271029	0.00906562	1.15173	-0.141265	intergenic	MIR155(dist=147609),NONE(dist=NONE)
1	9420001	9460000	695	0.0343255	0.0117272	1.17267	-0.159285	intergenic	MIR155(dist=157609),NONE(dist=NONE)
1	9430001	9470000	762	0.0429712	0.0160781	1.15531	-0.14437	intergenic	MIR155(dist=167609),NONE(dist=NONE)
1	9440001	9480000	756	0.0432583	0.0181017	1.14787	-0.137905	intergenic	MIR155(dist=177609),NONE(dist=NONE)
1	9450001	9490000	738	0.0471115	0.0206395	1.1321	-0.12407	intergenic	MIR155(dist=187609),NONE(dist=NONE)
1	9460001	9500000	721	0.04097	0.0174324	1.10528	-0.100095	intergenic	MIR155(dist=197609),NONE(dist=NONE)
1	9470001	9510000	706	0.0291086	0.0119179	1.08846	-0.0847603	intergenic	MIR155(dist=207609),NONE(dist=NONE)
1	9480001	9520000	653	0.0239321	0.0095799	1.0941	-0.0899353	intergenic	MIR155(dist=217609),NONE(dist=NONE)
1	9490001	9530000	673	0.0111681	0.00412959	1.08535	-0.0819048	intergenic	MIR155(dist=227609),NONE(dist=NONE)
1	9500001	9540000	693	0.00734861	0.00375506	1.08383	-0.0804989	intergenic	MIR155(dist=237609),NONE(dist=NONE)
1	9510001	9550000	668	0.0075069	0.00588652	1.08307	-0.0798023	intergenic	MIR155(dist=247609),NONE(dist=NONE)
1	9520001	9560000	700	0.00914924	0.00647807	1.05407	-0.0526606	intergenic	MIR155(dist=257609),NONE(dist=NONE)
1	9530001	9570000	693	0.0117561	0.00896971	1.03642	-0.0357732	intergenic	MIR155(dist=267609),NONE(dist=NONE)
1	9540001	9580000	695	0.0160027	0.0144265	1.02222	-0.0219763	intergenic	MIR155(dist=277609),NONE(dist=NONE)
1	9550001	9590000	750	0.0177075	0.0164661	1.00096	-0.00096431	intergenic	MIR155(dist=287609),NONE(dist=NONE)
1	9560001	9600000	800	0.0167128	0.0160548	1.04817	-0.0470504	intergenic	MIR155(dist=297609),NONE(dist=NONE)
1	9570001	9610000	790	0.0163352	0.0162253	1.05146	-0.0501835	intergenic	MIR155(dist=307609),NONE(dist=NONE)
1	9580001	9620000	835	0.0110255	0.00998422	1.07288	-0.0703503	intergenic	MIR155(dist=317609),NONE(dist=NONE)
1	9590001	9630000	841	0.00870296	0.00828846	1.06952	-0.0672097	intergenic	MIR155(dist=327609),NONE(dist=NONE)
1	9600001	9640000	841	0.0126927	0.00905395	1.06118	-0.0593797	intergenic	MIR155(dist=337609),NONE(dist=NONE)
1	9610001	9650000	860	0.0186993	0.0120427	1.11271	-0.106797	intergenic	MIR155(dist=347609),NONE(dist=NONE)
1	9620001	9660000	832	0.0238246	0.0156723	1.09295	-0.088878	intergenic	MIR155(dist=357609),NONE(dist=NONE)
1	9630001	9670000	818	0.0268687	0.0154277	1.09952	-0.0948729	intergenic	MIR155(dist=367609),NONE(dist=NONE)
1	9640001	9680000	805	0.0232441	0.01346	1.07621	-0.0734479	intergenic	MIR155(dist=377609),NONE(dist=NONE)
1	9650001	9690000	847	0.00942314	0.00765965	1.05463	-0.053193	intergenic	MIR155(dist=387609),NONE(dist=NONE)
1	9660001	9700000	855	0.00457736	0.00409049	1.10414	-0.0990675	intergenic	MIR155(dist=397609),NONE(dist=NONE)
1	9670001	9710000	849	0.00203223	0.00178778	1.1195	-0.11288	intergenic	MIR155(dist=407609),NONE(dist=NONE)
1	9680001	9720000	763	5.68516e-05	0.000720476	1.12479	-0.117593	intergenic	MIR155(dist=417609),NONE(dist=NONE)
1	9690001	9730000	721	0.00299355	0.00211611	1.11674	-0.110412	intergenic	MIR155(dist=427609),NONE(dist=NONE)
1	9700001	9740000	747	0.00595801	0.00401097	1.08103	-0.0779103	intergenic	MIR155(dist=437609),NONE(dist=NONE)
1	9710001	9750000	799	0.00810342	0.00486315	1.1394	-0.130504	intergenic	MIR155(dist=447609),NONE(dist=NONE)
1	9720001	9760000	901	0.0110553	0.00717809	1.13637	-0.127843	intergenic	MIR155(dist=457609),NONE(dist=NONE)
1	9730001	9770000	911	0.0112002	0.00797205	1.13209	-0.124063	intergenic	MIR155(dist=467609),NONE(dist=NONE)
1	9740001	9780000	856	0.0104357	0.00717656	1.12782	-0.120286	intergenic	MIR155(dist=477609),NONE(dist=NONE)
1	9750001	9790000	798	0.0101353	0.0065529	1.06434	-0.0623558	intergenic	MIR155(dist=487609),NONE(dist=NONE)
1	9760001	9800000	842	0.00571417	0.00364748	1.04555	-0.0445444	intergenic	MIR155(dist=497609),NONE(dist=NONE)
1	9770001	9810000	894	0.00288272	0.00149279	1.01706	-0.0169175	intergenic	MIR155(dist=507609),NONE(dist=NONE)
1	9780001	9820000	905	0.00288981	0.000614087	1.01846	-0.0182889	intergenic	MIR155(dist=517609),NONE(dist=NONE)
1	9790001	9830000	911	0.00604906	0.00230749	0.995519	0.00449103	intergenic	MIR155(dist=527609),NONE(dist=NONE)
1	9800001	9840000	833	0.0113416	0.00378606	1.00196	-0.00195437	intergenic	MIR155(dist=537609),NONE(dist=NONE)
1	9810001	9850000	762	0.0141442	0.00430773	1.09185	-0.087876	intergenic	MIR155(dist=547609),NONE(dist=NONE)
1	9820001	9860000	800	0.0135929	0.00518429	1.16517	-0.15287	intergenic	MIR155(dist=557609),NONE(dist=NONE)
1	9830001	9870000	722	0.00970494	0.00345862	1.27333	-0.241635	intergenic	MIR155(dist=567609),NONE(dist=NONE)
1	9840001	9880000	744	0.00922538	0.00308648	1.36463	-0.310883	intergenic	MIR155(dist=577609),NONE(dist=NONE)
1	9850001	9890000	788	0.0131375	0.00530585	1.3968	-0.334181	intergenic	MIR155(dist=587609),NONE(dist=NONE)
1	9860001	9900000	782	0.015387	0.00667464	1.27475	-0.242747	intergenic	MIR155(dist=597609),NONE(dist=NONE)
1	9870001	9910000	896	0.0273035	0.0108502	1.24206	-0.216775	intergenic	MIR155(dist=607609),NONE(dist=NONE)
1	9880001	9920000	990	0.0262615	0.0111101	1.2218	-0.200328	intergenic	MIR155(dist=617609),NONE(dist=NONE)
1	9890001	9930000	1023	0.0250529	0.0115434	1.19173	-0.175404	intergenic	MIR155(dist=627609),NONE(dist=NONE)
1	9900001	9940000	1051	0.0258383	0.0121613	1.1627	-0.150748	intergenic	MIR155(dist=637609),NONE(dist=NONE)
1	9910001	9950000	1072	0.0259741	0.0144773	1.03237	-0.0318562	intergenic	MIR155(dist=647609),NONE(dist=NONE)
1	9920001	9960000	1014	0.025603	0.0149496	0.978711	0.0215184	intergenic	MIR155(dist=657609),NONE(dist=NONE)
1	9930001	9970000	978	0.0418283	0.0216396	0.920855	0.0824523	intergenic	MIR155(dist=667609),NONE(dist=NONE)
1	9940001	9980000	984	0.0539979	0.0273976	0.862372	0.148068	intergenic	MIR155(dist=677609),NONE(dist=NONE)
1	9950001	9990000	1009	0.0494285	0.0268469	1.00989	-0.00984387	intergenic	MIR155(dist=687609),NONE(dist=NONE)
1	9960001	10000000	1077	0.0405262	0.0247512	0.99659	0.00341607	intergenic	MIR155(dist=697609),NONE(dist=NONE)
1	9970001	10010000	1070	0.0348173	0.0232426	0.998379	0.00162233	intergenic	MIR155(dist=707609),NONE(dist=NONE)
1	9980001	10020000	973	0.0336164	0.0241941	1.02792	-0.0275356	intergenic	MIR155(dist=717609),NONE(dist=NONE)
1	9990001	10030000	866	0.0418989	0.0278958	0.925314	0.0776219	intergenic	MIR155(dist=727609),NONE(dist=NONE)
1	10000001	10040000	775	0.078142	0.0445335	0.854426	0.157326	intergenic	MIR155(dist=737609),NONE(dist=NONE)
1	10010001	10050000	740	0.0888325	0.0482181	0.853532	0.158373	intergenic	MIR155(dist=747609),NONE(dist=NONE)
1	10020001	10060000	651	0.0933297	0.0474287	0.854855	0.156824	intergenic	MIR155(dist=757609),NONE(dist=NONE)
1	10030001	10070000	578	0.0876461	0.0434332	0.889323	0.117294	intergenic	MIR155(dist=767609),NONE(dist=NONE)
1	10040001	10080000	581	0.0794354	0.0371868	0.967772	0.0327587	intergenic	MIR155(dist=777609),NONE(dist=NONE)
1	10050001	10090000	627	0.0744001	0.0354665	0.987425	0.0126549	intergenic	MIR155(dist=787609),NONE(dist=NONE)
1	10060001	10100000	779	0.0915725	0.0456962	0.939484	0.0624242	intergenic	MIR155(dist=797609),NONE(dist=NONE)
1	10070001	10110000	896	0.102612	0.0505872	0.890697	0.115751	intergenic	MIR155(dist=807609),NONE(dist=NONE)
1	10080001	10120000	897	0.107243	0.054736	0.90118	0.10405	intergenic	MIR155(dist=817609),NONE(dist=NONE)
1	10090001	10130000	917	0.106632	0.0574692	0.921469	0.0817858	intergenic	MIR155(dist=827609),NONE(dist=NONE)
1	10100001	10140000	945	0.0840623	0.0422207	1.01134	-0.0112761	intergenic	MIR155(dist=837609),NONE(dist=NONE)
1	10110001	10150000	966	0.0669065	0.0327047	1.1311	-0.123189	intergenic	MIR155(dist=847609),NONE(dist=NONE)
1	10120001	10160000	975	0.0521545	0.0210216	1.19875	-0.181279	intergenic	MIR155(dist=857609),NONE(dist=NONE)
1	10130001	10170000	913	0.0399665	0.0134649	1.34256	-0.29458	intergenic	MIR155(dist=867609),NONE(dist=NONE)
1	10140001	10180000	898	0.0506204	0.0184025	1.44729	-0.369691	intergenic	MIR155(dist=877609),NONE(dist=NONE)
1	10150001	10190000	877	0.0464582	0.0185859	1.35287	-0.302231	intergenic	MIR155(dist=887609),NONE(dist=NONE)
1	10160001	10200000	880	0.0416823	0.0203011	1.334	-0.288181	intergenic	MIR155(dist=897609),NONE(dist=NONE)
1	10170001	10210000	944	0.0372393	0.0193724	1.25448	-0.226719	intergenic	MIR155(dist=907609),NONE(dist=NONE)
1	10180001	10220000	940	0.036843	0.0187972	1.14304	-0.133695	intergenic	MIR155(dist=917609),NONE(dist=NONE)
1	10190001	10230000	958	0.0402209	0.0204506	1.12597	-0.118643	intergenic	MIR155(dist=927609),NONE(dist=NONE)
1	10200001	10240000	995	0.040603	0.0202884	1.10593	-0.100684	intergenic	MIR155(dist=937609),NONE(dist=NONE)
1	10210001	10250000	953	0.0395486	0.0180144	1.11561	-0.109404	intergenic	MIR155(dist=947609),NONE(dist=NONE)
1	10220001	10260000	877	0.0278551	0.0128012	1.10871	-0.103195	intergenic	MIR155(dist=957609),NONE(dist=NONE)
1	10230001	10270000	834	0.0186871	0.00931257	1.11128	-0.105512	intergenic	MIR155(dist=967609),NONE(dist=NONE)
1	10240001	10280000	830	0.0132036	0.008088	1.07739	-0.0745414	intergenic	MIR155(dist=977609),NONE(dist=NONE)
1	10250001	10290000	859	0.0101786	0.00756071	1.02037	-0.0201617	intergenic	MIR155(dist=987609),NONE(dist=NONE)
1	10260001	10300000	874	0.0146868	0.00963197	1.01695	-0.0168094	intergenic	MIR155(dist=997609),NONE(dist=NONE)
1	10270001	10310000	850	0.0139659	0.00941572	1.03587	-0.0352464	intergenic	MIR155(dist=1007609),NONE(dist=NONE)
1	10280001	10320000	844	0.015264	0.00948894	1.04674	-0.0456818	intergenic	MIR155(dist=1017609),NONE(dist=NONE)
1	10290001	10330000	780	0.020063	0.0118461	1.04363	-0.0427082	intergenic	MIR155(dist=1027609),NONE(dist=NONE)
1	10300001	10340000	821	0.0176012	0.0112861	1.04434	-0.0433896	intergenic	MIR155(dist=1037609),NONE(dist=NONE)
1	10310001	10350000	909	0.0146877	0.00944026	1.07059	-0.0682097	intergenic	MIR155(dist=1047609),NONE(dist=NONE)
1	10320001	10360000	906	0.0170574	0.0100833	1.05503	-0.0535675	intergenic	MIR155(dist=1057609),NONE(dist=NONE)
1	10330001	10370000	962	0.0148667	0.00937271	1.0535	-0.0521155	intergenic	MIR155(dist=1067609),NONE(dist=NONE)
1	10340001	10380000	966	0.0158599	0.0105768	1.02237	-0.0221273	intergenic	MIR155(dist=1077609),NONE(dist=NONE)
1	10350001	10390000	949	0.0183266	0.0124818	0.93991	0.0619712	intergenic	MIR155(dist=1087609),NONE(dist=NONE)
1	10360001	10400000	946	0.0174184	0.013783	0.867379	0.142279	intergenic	MIR155(dist=1097609),NONE(dist=NONE)
1	10370001	10410000	923	0.0184735	0.0140222	0.828922	0.187629	intergenic	MIR155(dist=1107609),NONE(dist=NONE)
1	10380001	10420000	956	0.0173726	0.0126564	0.942545	0.0591714	intergenic	MIR155(dist=1117609),NONE(dist=NONE)
1	10390001	10430000	960	0.016439	0.0130331	1.05387	-0.0524716	intergenic	MIR155(dist=1127609),NONE(dist=NONE)
1	10400001	10440000	934	0.0193107	0.01457	1.07415	-0.0715325	intergenic	MIR155(dist=1137609),NONE(dist=NONE)
1	10410001	10450000	959	0.0233028	0.0174698	1.04912	-0.0479554	intergenic	MIR155(dist=1147609),NONE(dist=NONE)
1	10420001	10460000	750	0.0258149	0.020129	0.94174	0.060026	intergenic	MIR155(dist=1157609),NONE(dist=NONE)
1	10430001	10470000	752	0.0255843	0.0190768	0.862921	0.147432	intergenic	MIR155(dist=1167609),NONE(dist=NONE)
1	10440001	10480000	801	0.0170149	0.0122053	0.918717	0.0847771	intergenic	MIR155(dist=1177609),NONE(dist=NONE)
1	10450001	10490000	779	0.0141337	0.00818502	0.99475	0.00526411	intergenic	MIR155(dist=1187609),NONE(dist=NONE)
1	10460001	10500000	933	0.0138452	0.00722835	1.03232	-0.0318096	intergenic	MIR155(dist=1197609),NONE(dist=NONE)
1	10470001	10510000	912	0.0158753	0.0071153	1.09643	-0.092062	intergenic	MIR155(dist=1207609),NONE(dist=NONE)
1	10480001	10520000	886	0.0200532	0.00940066	1.12153	-0.114694	intergenic	MIR155(dist=1217609),NONE(dist=NONE)
1	10490001	10530000	901	0.0187469	0.00840313	1.16296	-0.150972	intergenic	MIR155(dist=1227609),NONE(dist=NONE)
1	10500001	10540000	885	0.0209425	0.00995607	1.17288	-0.159464	intergenic	MIR155(dist=1237609),NONE(dist=NONE)
1	10510001	10550000	878	0.015515	0.00956792	1.11508	-0.108927	intergenic	MIR155(dist=1247609),NONE(dist=NONE)
1	10520001	10560000	867	0.0171101	0.0129252	1.06013	-0.0583887	intergenic	MIR155(dist=1257609),NONE(dist=NONE)
1	10530001	10570000	810	0.0171065	0.0146961	1.02433	-0.02404	intergenic	MIR155(dist=1267609),NONE(dist=NONE)
1	10540001	10580000	872	0.0114341	0.0114992	1.01921	-0.0190253	intergenic	MIR155(dist=1277609),NONE(dist=NONE)
1	10550001	10590000	864	0.0118319	0.0107962	1.01996	-0.019766	intergenic	MIR155(dist=1287609),NONE(dist=NONE)
1	10560001	10600000	819	0.00741495	0.00568549	1.06985	-0.0675225	intergenic	MIR155(dist=1297609),NONE(dist=NONE)
1	10570001	10610000	844	0.0085719	0.00570242	1.08449	-0.0811068	intergenic	MIR155(dist=1307609),NONE(dist=NONE)
1	10580001	10620000	802	0.0275174	0.0236917	0.947574	0.0538507	intergenic	MIR155(dist=1317609),NONE(dist=NONE)
1	10590001	10630000	816	0.0410882	0.0457206	0.809701	0.21109	intergenic	MIR155(dist=1327609),NONE(dist=NONE)
1	10600001	10640000	849	0.0486397	0.056055	0.774933	0.254978	intergenic	MIR155(dist=1337609),NONE(dist=NONE)
1	10610001	10650000	847	0.0513863	0.0589398	0.807014	0.214415	intergenic	MIR155(dist=1347609),NONE(dist=NONE)
1	10620001	10660000	869	0.0386562	0.0445038	0.924347	0.0786681	intergenic	MIR155(dist=1357609),NONE(dist=NONE)
1	10630001	10670000	880	0.0263069	0.0258555	1.03693	-0.036269	intergenic	MIR155(dist=1367609),NONE(dist=NONE)
1	10640001	10680000	875	0.0190275	0.0166488	1.07478	-0.072118	intergenic	MIR155(dist=1377609),NONE(dist=NONE)
1	10650001	10690000	901	0.0146124	0.013934	1.11135	-0.105578	intergenic	MIR155(dist=1387609),NONE(dist=NONE)
1	10660001	10700000	873	0.0160293	0.0138416	1.13795	-0.129233	intergenic	MIR155(dist=1397609),NONE(dist=NONE)
1	10670001	10710000	815	0.0178713	0.0122861	1.17155	-0.158329	intergenic	MIR155(dist=1407609),NONE(dist=NONE)
1	10680001	10720000	758	0.018601	0.0109169	1.21319	-0.19325	intergenic	MIR155(dist=1417609),NONE(dist=NONE)
1	10690001	10730000	715	0.0207468	0.0102408	1.11391	-0.107873	intergenic	MIR155(dist=1427609),NONE(dist=NONE)
1	10700001	10740000	749	0.0155442	0.00776437	1.06201	-0.0601633	intergenic	MIR155(dist=1437609),NONE(dist=NONE)
1	10710001	10750000	772	0.0187863	0.00962224	1.07779	-0.0749088	intergenic	MIR155(dist=1447609),NONE(dist=NONE)
1	10720001	10760000	814	0.0231666	0.0108217	1.10453	-0.0994175	intergenic	MIR155(dist=1457609),NONE(dist=NONE)
1	10730001	10770000	870	0.0216134	0.0101992	1.14294	-0.133604	intergenic	MIR155(dist=1467609),NONE(dist=NONE)
1	10740001	10780000	853	0.0225949	0.0102429	1.18335	-0.168348	intergenic	MIR155(dist=1477609),NONE(dist=NONE)
1	10750001	10790000	828	0.0179823	0.00786101	1.18518	-0.169896	intergenic	MIR155(dist=1487609),NONE(dist=NONE)
1	10760001	10800000	810	0.0100374	0.00568025	1.14857	-0.138521	intergenic	MIR155(dist=1497609),NONE(dist=NONE)
1	10770001	10810000	782	0.0137153	0.00677865	1.04639	-0.045346	intergenic	MIR155(dist=1507609),NONE(dist=NONE)
1	10780001	10820000	767	0.0181087	0.00868088	0.960366	0.0404403	intergenic	MIR155(dist=1517609),NONE(dist=NONE)
1	10790001	10830000	859	0.0219503	0.0109232	0.907901	0.0966199	intergenic	MIR155(dist=1527609),NONE(dist=NONE)
1	10800001	10840000	957	0.032057	0.0188791	0.855871	0.155635	intergenic	MIR155(dist=1537609),NONE(dist=NONE)
1	10810001	10850000	955	0.0367437	0.0228964	0.847496	0.165469	intergenic	MIR155(dist=1547609),NONE(dist=NONE)
1	10820001	10860000	922	0.0367055	0.0224841	0.87523	0.133269	intergenic	MIR155(dist=1557609),NONE(dist=NONE)
1	10830001	10870000	809	0.0366405	0.023239	0.894618	0.111358	intergenic	MIR155(dist=1567609),NONE(dist=NONE)
1	10840001	10880000	787	0.0256751	0.0136753	1.02631	-0.0259651	intergenic	MIR155(dist=1577609),NONE(dist=NONE)
1	10850001	10890000	817	0.0140834	0.00760935	1.10401	-0.0989492	intergenic	MIR155(dist=1587609),NONE(dist=NONE)
1	10860001	10900000	886	0.0168136	0.00906164	1.10945	-0.103867	intergenic	MIR155(dist=1597609),NONE(dist=NONE)
1	10870001	10910000	941	0.0190448	0.00982178	1.16103	-0.149307	intergenic	MIR155(dist=1607609),NONE(dist=NONE)
1	10880001	10920000	931	0.0176182	0.00982793	1.15131	-0.140904	intergenic	MIR155(dist=1617609),NONE(dist=NONE)
1	10890001	10930000	945	0.0173226	0.00938949	1.16454	-0.152323	intergenic	MIR155(dist=1627609),NONE(dist=NONE)
1	10900001	10940000	997	0.014455	0.00935878	1.13388	-0.125647	intergenic	MIR155(dist=1637609),NONE(dist=NONE)
1	10910001	10950000	1029	0.0145022	0.010039	1.10302	-0.0980557	intergenic	MIR155(dist=1647609),NONE(dist=NONE)
1	10920001	10960000	1035	0.0154331	0.010819	1.08524	-0.0817974	intergenic	MIR155(dist=1657609),NONE(dist=NONE)
1	10930001	10970000	989	0.015368	0.0103479	1.10305	-0.0980771	intergenic	MIR155(dist=1667609),NONE(dist=NONE)
1	10940001	10980000	893	0.0132119	0.00736807	1.15034	-0.140057	intergenic	MIR155(dist=1677609),NONE(dist=NONE)
1	10950001	10990000	854	0.00983064	0.00474009	1.13276	-0.124653	intergenic	MIR155(dist=1687609),NONE(dist=NONE)
1	10960001	11000000	826	0.0106944	0.00434141	1.1473	-0.137413	intergenic	MIR155(dist=1697609),NONE(dist=NONE)
1	10970001	11010000	831	0.0114948	0.00512054	1.11817	-0.111693	intergenic	MIR155(dist=1707609),NONE(dist=NONE)
1	10980001	11020000	850	0.00850814	0.00430463	1.06213	-0.0602737	intergenic	MIR155(dist=1717609),NONE(dist=NONE)
1	10990001	11030000	860	0.00682582	0.00307989	1.06453	-0.0625362	intergenic	MIR155(dist=1727609),NONE(dist=NONE)
1	11000001	11040000	887	0.00353572	0.00190352	1.06166	-0.0598366	intergenic	MIR155(dist=1737609),NONE(dist=NONE)
1	11010001	11050000	886	0.00277237	0.0019501	1.04561	-0.0445993	intergenic	MIR155(dist=1747609),NONE(dist=NONE)
1	11020001	11060000	899	0.00584719	0.00385197	1.03251	-0.0319934	intergenic	MIR155(dist=1757609),NONE(dist=NONE)
1	11030001	11070000	885	0.00702923	0.00525671	1.02489	-0.0245812	intergenic	MIR155(dist=1767609),NONE(dist=NONE)
1	11040001	11080000	906	0.0150226	0.0090479	0.938207	0.0637845	intergenic	MIR155(dist=1777609),NONE(dist=NONE)
1	11050001	11090000	939	0.0155403	0.00820597	0.927609	0.075145	intergenic	MIR155(dist=1787609),NONE(dist=NONE)
1	11060001	11100000	1002	0.0158421	0.00657932	0.905451	0.0993216	intergenic	MIR155(dist=1797609),NONE(dist=NONE)
1	11070001	11110000	1047	0.0161957	0.00658844	0.876608	0.131696	intergenic	MIR155(dist=1807609),NONE(dist=NONE)
1	11080001	11120000	1025	0.00974968	0.00496572	0.975717	0.0245824	intergenic	MIR155(dist=1817609),NONE(dist=NONE)
1	11090001	11130000	1017	0.00926017	0.00584451	1.02237	-0.0221227	intergenic	MIR155(dist=1827609),NONE(dist=NONE)
1	11100001	11140000	986	0.0107036	0.00703974	1.05303	-0.0516736	intergenic	MIR155(dist=1837609),NONE(dist=NONE)
1	11110001	11150000	1009	0.0122802	0.00739591	1.0965	-0.0921275	intergenic	MIR155(dist=1847609),NONE(dist=NONE)
1	11120001	11160000	989	0.015421	0.00833657	1.05819	-0.0565584	intergenic	MIR155(dist=1857609),NONE(dist=NONE)
1	11130001	11170000	997	0.0225158	0.0122934	1.0614	-0.0595851	intergenic	MIR155(dist=1867609),NONE(dist=NONE)
1	11140001	11180000	941	0.0295698	0.0167463	1.09126	-0.0873293	intergenic	MIR155(dist=1877609),NONE(dist=NONE)
1	11150001	11190000	901	0.0394304	0.0220172	1.15722	-0.146021	intergenic	MIR155(dist=1887609),NONE(dist=NONE)
1	11160001	11200000	910	0.0482068	0.0263244	1.23243	-0.208985	intergenic	MIR155(dist=1897609),NONE(dist=NONE)
1	11170001	11210000	903	0.0539092	0.0287172	1.21932	-0.198293	intergenic	MIR155(dist=1907609),NONE(dist=NONE)
1	11180001	11220000	925	0.0569921	0.0291786	1.30295	-0.264627	intergenic	MIR155(dist=1917609),NONE(dist=NONE)
1	11190001	11230000	919	0.0545462	0.0280007	1.20861	-0.18947	intergenic	MIR155(dist=1927609),NONE(dist=NONE)
1	11200001	11240000	934	0.0609998	0.030164	1.13754	-0.128866	intergenic	MIR155(dist=1937609),NONE(dist=NONE)
1	11210001	11250000	922	0.0515031	0.0258389	1.15197	-0.141475	intergenic	MIR155(dist=1947609),NONE(dist=NONE)
1	11220001	11260000	952	0.061788	0.0301262	1.08557	-0.0821065	intergenic	MIR155(dist=1957609),NONE(dist=NONE)
1	11230001	11270000	988	0.052913	0.0246509	1.08798	-0.0843261	intergenic	MIR155(dist=1967609),NONE(dist=NONE)
1	11240001	11280000	946	0.039716	0.0187229	1.13176	-0.123775	intergenic	MIR155(dist=1977609),NONE(dist=NONE)
1	11250001	11290000	962	0.035238	0.0158903	1.12794	-0.12039	intergenic	MIR155(dist=1987609),NONE(dist=NONE)
1	11260001	11300000	964	0.0349094	0.0178077	1.07636	-0.0735881	intergenic	MIR155(dist=1997609),NONE(dist=NONE)
1	11270001	11310000	920	0.0518857	0.0277449	1.04499	-0.0440102	intergenic	NONE(dist=NONE),NONE(dist=NONE)
1	11280001	11320000	881	0.055592	0.0287581	1.02006	-0.0198662	intergenic	NONE(dist=NONE),NONE(dist=NONE)
1	11290001	11330000	882	0.0528241	0.02963	1.0044	-0.00439132	intergenic	NONE(dist=NONE),NONE(dist=NONE)
1	11300001	11340000	843	0.030706	0.0182712	1.01178	-0.0117094	intergenic	NONE(dist=NONE),NONE(dist=NONE)
1	11310001	11350000	846	0.0128194	0.00859688	1.02804	-0.0276506	intergenic	NONE(dist=NONE),NONE(dist=NONE)
1	11320001	11360000	899	0.0101735	0.00716034	0.989474	0.0105816	intergenic	NONE(dist=NONE),NONE(dist=NONE)
1	11330001	11370000	876	0.0179657	0.00884127	1.02532	-0.0250054	intergenic	NONE(dist=NONE),NONE(dist=NONE)
1	11340001	11380000	885	0.0172674	0.00896709	1.16569	-0.153316	intergenic	NONE(dist=NONE),NONE(dist=NONE)
1	11350001	11390000	883	0.0184338	0.00915718	1.25902	-0.230333	intergenic	NONE(dist=NONE),NONE(dist=NONE)
1	11360001	11400000	923	0.0164375	0.00803504	1.3	-0.262362	intergenic	NONE(dist=NONE),NONE(dist=NONE)
1	11370001	11410000	969	0.00895932	0.00627076	1.30436	-0.265715	intergenic	NONE(dist=NONE),NONE(dist=NONE)
1	11380001	11420000	1042	0.00734227	0.00578696	1.23404	-0.210294	intergenic	NONE(dist=NONE),NONE(dist=NONE)
1	11390001	11430000	1089	0.00674119	0.00567407	1.20179	-0.183814	intergenic	NONE(dist=NONE),NONE(dist=NONE)
1	11400001	11440000	1105	0.00366864	0.00438054	1.18923	-0.173305	intergenic	NONE(dist=NONE),NONE(dist=NONE)
1	11410001	11450000	1067	0.00130416	0.00270498	1.14016	-0.131172	intergenic	NONE(dist=NONE),NONE(dist=NONE)
1	11420001	11460000	1048	-0.000905086	0.000696854	1.09195	-0.0879672	intergenic	NONE(dist=NONE),NONE(dist=NONE)
1	11430001	11470000	1043	-0.00105623	0.000922595	1.12256	-0.115614	intergenic	NONE(dist=NONE),NONE(dist=NONE)
1	11440001	11480000	1041	0.00460013	0.00350189	1.1267	-0.119294	intergenic	NONE(dist=NONE),NONE(dist=NONE)
1	11450001	11490000	1095	0.00812489	0.00489027	1.07261	-0.0700959	intergenic	NONE(dist=NONE),NONE(dist=NONE)
1	11460001	11500000	1080	0.0105612	0.0055335	1.05378	-0.0523836	intergenic	NONE(dist=NONE),NONE(dist=NONE)
1	11470001	11510000	1037	0.00899651	0.00474485	1.00669	-0.00666677	intergenic	NONE(dist=NONE),NONE(dist=NONE)
1	11480001	11520000	992	0.00602284	0.00399794	0.996549	0.00345732	intergenic	NONE(dist=NONE),NONE(dist=NONE)
1	11490001	11530000	922	0.00916451	0.00551485	1.05236	-0.0510371	intergenic	NONE(dist=NONE),NONE(dist=NONE)
1	11500001	11540000	866	0.0155135	0.00864031	1.05806	-0.0564348	intergenic	NONE(dist=NONE),TRNAS-GGA(dist=2007907)
1	11510001	11550000	855	0.0230647	0.0114029	1.05491	-0.0534532	intergenic	NONE(dist=NONE),TRNAS-GGA(dist=1997907)
1	11520001	11560000	863	0.0299098	0.0125179	1.10183	-0.0969726	intergenic	NONE(dist=NONE),TRNAS-GGA(dist=1987907)
1	11530001	11570000	872	0.0290996	0.0115744	1.12741	-0.11992	intergenic	NONE(dist=NONE),TRNAS-GGA(dist=1977907)
1	11540001	11580000	946	0.022458	0.00972802	1.14885	-0.138763	intergenic	NONE(dist=NONE),TRNAS-GGA(dist=1967907)
1	11550001	11590000	1050	0.0155945	0.00755674	1.12787	-0.12033	intergenic	NONE(dist=NONE),TRNAS-GGA(dist=1957907)
1	11560001	11600000	1107	0.0127864	0.00593412	1.07956	-0.0765526	intergenic	NONE(dist=NONE),TRNAS-GGA(dist=1947907)
1	11570001	11610000	1170	0.0130845	0.00585901	1.06125	-0.0594434	intergenic	NONE(dist=NONE),TRNAS-GGA(dist=1937907)
1	11580001	11620000	1175	0.0116685	0.00516872	1.05307	-0.0517079	intergenic	NONE(dist=NONE),TRNAS-GGA(dist=1927907)
1	11590001	11630000	1159	0.0181726	0.00645699	1.10805	-0.102606	intergenic	NONE(dist=NONE),TRNAS-GGA(dist=1917907)
1	11600001	11640000	1115	0.0214968	0.00730484	1.19523	-0.178336	intergenic	NONE(dist=NONE),TRNAS-GGA(dist=1907907)
1	11610001	11650000	1031	0.0179699	0.00677794	1.1891	-0.173197	intergenic	NONE(dist=NONE),TRNAS-GGA(dist=1897907)
1	11620001	11660000	969	0.0210949	0.00777789	1.2553	-0.227378	intergenic	NONE(dist=NONE),TRNAS-GGA(dist=1887907)
1	11630001	11670000	939	0.0207579	0.00714368	1.26721	-0.236821	intergenic	NONE(dist=NONE),TRNAS-GGA(dist=1877907)
1	11640001	11680000	917	0.0231425	0.00840674	1.24828	-0.221764	intergenic	NONE(dist=NONE),TRNAS-GGA(dist=1867907)
1	11650001	11690000	986	0.0443117	0.0158474	1.32386	-0.280552	intergenic	NONE(dist=NONE),TRNAS-GGA(dist=1857907)
1	11660001	11700000	1023	0.0614756	0.0209571	1.36948	-0.31443	intergenic	NONE(dist=NONE),TRNAS-GGA(dist=1847907)
1	11670001	11710000	1049	0.0620501	0.0228155	1.36784	-0.313235	intergenic	NONE(dist=NONE),TRNAS-GGA(dist=1837907)
1	11680001	11720000	1050	0.0564281	0.022879	1.33116	-0.286051	intergenic	NONE(dist=NONE),TRNAS-GGA(dist=1827907)
1	11690001	11730000	1033	0.0401913	0.016141	1.27163	-0.240296	intergenic	NONE(dist=NONE),TRNAS-GGA(dist=1817907)
1	11700001	11740000	996	0.0213768	0.0102914	1.20227	-0.184213	intergenic	NONE(dist=NONE),TRNAS-GGA(dist=1807907)
1	11710001	11750000	909	0.0144448	0.00713399	1.17398	-0.160396	intergenic	NONE(dist=NONE),TRNAS-GGA(dist=1797907)
1	11720001	11760000	963	0.00262711	0.00349746	1.12082	-0.114056	intergenic	NONE(dist=NONE),TRNAS-GGA(dist=1787907)
1	11730001	11770000	941	0.00149812	0.00365262	1.08949	-0.0857061	intergenic	NONE(dist=NONE),TRNAS-GGA(dist=1777907)
1	11740001	11780000	946	0.00345015	0.00362986	1.06967	-0.0673468	intergenic	NONE(dist=NONE),TRNAS-GGA(dist=1767907)
1	11750001	11790000	1028	0.0061043	0.0057513	1.04502	-0.0440375	intergenic	NONE(dist=NONE),TRNAS-GGA(dist=1757907)
1	11760001	11800000	1028	0.0097374	0.00681275	1.04015	-0.039367	intergenic	NONE(dist=NONE),TRNAS-GGA(dist=1747907)
1	11770001	11810000	1086	0.0138933	0.00823469	1.0258	-0.0254696	intergenic	NONE(dist=NONE),TRNAS-GGA(dist=1737907)
1	11780001	11820000	1087	0.017083	0.010371	1.06342	-0.061486	intergenic	NONE(dist=NONE),TRNAS-GGA(dist=1727907)
1	11790001	11830000	1035	0.0171067	0.00995245	1.09834	-0.093803	intergenic	NONE(dist=NONE),TRNAS-GGA(dist=1717907)
1	11800001	11840000	936	0.021406	0.0116552	1.13266	-0.124573	intergenic	NONE(dist=NONE),TRNAS-GGA(dist=1707907)
1	11810001	11850000	809	0.0217253	0.0103333	1.2187	-0.197786	intergenic	NONE(dist=NONE),TRNAS-GGA(dist=1697907)
1	11820001	11860000	774	0.0178629	0.00852878	1.19306	-0.176525	intergenic	NONE(dist=NONE),TRNAS-GGA(dist=1687907)
1	11830001	11870000	751	0.0290218	0.011574	1.16417	-0.152006	intergenic	NONE(dist=NONE),TRNAS-GGA(dist=1677907)
1	11840001	11880000	714	0.0418827	0.0161629	1.02271	-0.0224559	intergenic	NONE(dist=NONE),TRNAS-GGA(dist=1667907)
1	11850001	11890000	746	0.0391825	0.0206322	0.959554	0.0412866	intergenic	NONE(dist=NONE),TRNAS-GGA(dist=1657907)
1	11860001	11900000	772	0.0444016	0.0273525	0.857327	0.153936	intergenic	NONE(dist=NONE),TRNAS-GGA(dist=1647907)
1	11870001	11910000	835	0.0362454	0.0254253	0.804005	0.21815	intergenic	NONE(dist=NONE),TRNAS-GGA(dist=1637907)
1	11880001	11920000	953	0.0323255	0.0250797	0.763912	0.269302	intergenic	NONE(dist=NONE),TRNAS-GGA(dist=1627907)
1	11890001	11930000	996	0.0382367	0.0268166	0.806542	0.214999	intergenic	NONE(dist=NONE),TRNAS-GGA(dist=1617907)
1	11900001	11940000	1003	0.0406744	0.0260295	0.861717	0.148829	intergenic	NONE(dist=NONE),TRNAS-GGA(dist=1607907)
1	11910001	11950000	916	0.0433804	0.0267903	0.881047	0.126644	intergenic	NONE(dist=NONE),TRNAS-GGA(dist=1597907)
1	11920001	11960000	860	0.0419401	0.0256473	0.906497	0.098168	intergenic	NONE(dist=NONE),TRNAS-GGA(dist=1587907)
1	11930001	11970000	864	0.0334962	0.0232459	0.845342	0.168014	intergenic	NONE(dist=NONE),TRNAS-GGA(dist=1577907)
1	11940001	11980000	787	0.0198773	0.0186402	0.812178	0.208036	intergenic	NONE(dist=NONE),TRNAS-GGA(dist=1567907)
1	11950001	11990000	696	0.0202293	0.0203254	0.796246	0.227847	intergenic	NONE(dist=NONE),TRNAS-GGA(dist=1557907)
1	11960001	12000000	626	0.0180497	0.0185315	0.834588	0.180817	intergenic	NONE(dist=NONE),TRNAS-GGA(dist=1547907)
1	11970001	12010000	548	0.0178432	0.0154414	0.974866	0.0254554	intergenic	NONE(dist=NONE),TRNAS-GGA(dist=1537907)
1	11980001	12020000	630	0.0300279	0.0198375	1.43076	-0.358208	intergenic	NONE(dist=NONE),TRNAS-GGA(dist=1527907)
1	11990001	12030000	744	0.0299613	0.0182175	1.67322	-0.514753	intergenic	NONE(dist=NONE),TRNAS-GGA(dist=1517907)
1	12000001	12040000	881	0.0250397	0.0168914	1.4406	-0.365058	intergenic	NONE(dist=NONE),TRNAS-GGA(dist=1507907)
1	12010001	12050000	999	0.0401965	0.0225591	1.4185	-0.349597	intergenic	NONE(dist=NONE),TRNAS-GGA(dist=1497907)
1	12020001	12060000	998	0.0490553	0.0264114	1.42606	-0.354916	intergenic	NONE(dist=NONE),TRNAS-GGA(dist=1487907)
1	12030001	12070000	992	0.056774	0.0316557	1.33587	-0.289584	intergenic	NONE(dist=NONE),TRNAS-GGA(dist=1477907)
1	12040001	12080000	947	0.067893	0.0384279	1.32805	-0.283713	intergenic	NONE(dist=NONE),TRNAS-GGA(dist=1467907)
1	12050001	12090000	873	0.0615062	0.0329109	1.32923	-0.284598	intergenic	NONE(dist=NONE),TRNAS-GGA(dist=1457907)
1	12060001	12100000	833	0.0554998	0.0313821	1.24117	-0.216052	intergenic	NONE(dist=NONE),TRNAS-GGA(dist=1447907)
1	12070001	12110000	824	0.0434881	0.0214783	1.24457	-0.218793	intergenic	NONE(dist=NONE),TRNAS-GGA(dist=1437907)
1	12080001	12120000	815	0.0273017	0.0125191	1.25687	-0.228627	intergenic	NONE(dist=NONE),TRNAS-GGA(dist=1427907)
1	12090001	12130000	891	0.0231292	0.0124245	1.13302	-0.124886	intergenic	NONE(dist=NONE),TRNAS-GGA(dist=1417907)
1	12100001	12140000	929	0.0036331	0.00599568	0.992752	0.00727428	intergenic	NONE(dist=NONE),TRNAS-GGA(dist=1407907)
1	12110001	12150000	866	0.00455891	0.0079132	0.96466	0.0359792	intergenic	NONE(dist=NONE),TRNAS-GGA(dist=1397907)
1	12120001	12160000	780	0.00763744	0.0100736	0.979021	0.0212021	intergenic	NONE(dist=NONE),TRNAS-GGA(dist=1387907)
1	12130001	12170000	704	0.00866466	0.00890481	1.02985	-0.0294164	intergenic	NONE(dist=NONE),TRNAS-GGA(dist=1377907)
1	12140001	12180000	729	0.011996	0.0105723	1.06727	-0.0651043	intergenic	NONE(dist=NONE),TRNAS-GGA(dist=1367907)
1	12150001	12190000	836	0.0221262	0.0167008	1.0269	-0.0265431	intergenic	NONE(dist=NONE),TRNAS-GGA(dist=1357907)
1	12160001	12200000	883	0.0232142	0.0157802	1.04184	-0.040988	intergenic	NONE(dist=NONE),TRNAS-GGA(dist=1347907)
1	12170001	12210000	823	0.0284367	0.0175241	1.09491	-0.0906744	intergenic	NONE(dist=NONE),TRNAS-GGA(dist=1337907)
1	12180001	12220000	725	0.0367988	0.0194422	1.12717	-0.119707	intergenic	NONE(dist=NONE),TRNAS-GGA(dist=1327907)
1	12190001	12230000	660	0.0314741	0.0148867	1.27996	-0.246829	intergenic	NONE(dist=NONE),TRNAS-GGA(dist=1317907)
1	12200001	12240000	674	0.0439179	0.0217673	1.28427	-0.250193	intergenic	NONE(dist=NONE),TRNAS-GGA(dist=1307907)
1	12210001	12250000	723	0.0475056	0.0241722	1.28874	-0.253664	intergenic	NONE(dist=NONE),TRNAS-GGA(dist=1297907)
1	12220001	12260000	762	0.0532125	0.0283639	1.23826	-0.213708	intergenic	NONE(dist=NONE),TRNAS-GGA(dist=1287907)
1	12230001	12270000	829	0.0527318	0.0292176	1.25961	-0.230805	intergenic	NONE(dist=NONE),TRNAS-GGA(dist=1277907)
1	12240001	12280000	857	0.0426464	0.0224649	1.21006	-0.19067	intergenic	NONE(dist=NONE),TRNAS-GGA(dist=1267907)
1	12250001	12290000	974	0.0269288	0.0172285	1.10567	-0.10045	intergenic	NONE(dist=NONE),TRNAS-GGA(dist=1257907)
1	12260001	12300000	1028	0.016739	0.0125344	1.08213	-0.0789267	intergenic	NONE(dist=NONE),TRNAS-GGA(dist=1247907)
1	12270001	12310000	1048	0.00704407	0.0105376	1.02111	-0.0208908	intergenic	NONE(dist=NONE),TRNAS-GGA(dist=1237907)
1	12280001	12320000	1100	0.00887797	0.0141095	1.00406	-0.00405634	intergenic	NONE(dist=NONE),TRNAS-GGA(dist=1227907)
1	12290001	12330000	1025	0.0148747	0.018826	1.03706	-0.0363934	intergenic	NONE(dist=NONE),TRNAS-GGA(dist=1217907)
1	12300001	12340000	1057	0.0148473	0.0183327	1.0443	-0.043348	intergenic	NONE(dist=NONE),TRNAS-GGA(dist=1207907)
1	12310001	12350000	948	0.0185935	0.0190001	1.02708	-0.0267242	intergenic	NONE(dist=NONE),TRNAS-GGA(dist=1197907)
1	12320001	12360000	959	0.0274679	0.0211507	0.955288	0.045742	intergenic	NONE(dist=NONE),TRNAS-GGA(dist=1187907)
1	12330001	12370000	998	0.0263478	0.0146476	0.923804	0.0792557	intergenic	NONE(dist=NONE),TRNAS-GGA(dist=1177907)
1	12340001	12380000	991	0.0284639	0.0121114	0.919381	0.0840547	intergenic	NONE(dist=NONE),TRNAS-GGA(dist=1167907)
1	12350001	12390000	1066	0.0240082	0.0101928	0.965898	0.0346974	intergenic	NONE(dist=NONE),TRNAS-GGA(dist=1157907)
1	12360001	12400000	1010	0.0123808	0.00490789	1.09818	-0.093657	intergenic	NONE(dist=NONE),TRNAS-GGA(dist=1147907)
1	12370001	12410000	959	0.0161504	0.00815407	1.02132	-0.0210915	intergenic	NONE(dist=NONE),TRNAS-GGA(dist=1137907)
1	12380001	12420000	954	0.0181741	0.0107008	0.996869	0.00313547	intergenic	NONE(dist=NONE),TRNAS-GGA(dist=1127907)
1	12390001	12430000	909	0.0213578	0.0127953	0.972247	0.0281456	intergenic	NONE(dist=NONE),TRNAS-GGA(dist=1117907)
1	12400001	12440000	821	0.0222034	0.0124355	0.958843	0.0420279	intergenic	NONE(dist=NONE),TRNAS-GGA(dist=1107907)
1	12410001	12450000	820	0.0201433	0.0121574	1.0427	-0.0418099	intergenic	NONE(dist=NONE),TRNAS-GGA(dist=1097907)
1	12420001	12460000	793	0.0276199	0.0172934	1.09113	-0.0872107	intergenic	NONE(dist=NONE),TRNAS-GGA(dist=1087907)
1	12430001	12470000	885	0.0264441	0.019114	1.10691	-0.101575	intergenic	NONE(dist=NONE),TRNAS-GGA(dist=1077907)
1	12440001	12480000	999	0.0265391	0.0200966	1.1168	-0.110464	intergenic	NONE(dist=NONE),TRNAS-GGA(dist=1067907)
1	12450001	12490000	983	0.0338869	0.0235293	1.15462	-0.143775	intergenic	NONE(dist=NONE),TRNAS-GGA(dist=1057907)
1	12460001	12500000	974	0.0467502	0.0281851	1.22954	-0.206637	intergenic	NONE(dist=NONE),TRNAS-GGA(dist=1047907)
1	12470001	12510000	904	0.0506901	0.02577	1.25732	-0.228983	intergenic	NONE(dist=NONE),TRNAS-GGA(dist=1037907)
1	12480001	12520000	828	0.0578787	0.0244987	1.27535	-0.243221	intergenic	NONE(dist=NONE),TRNAS-GGA(dist=1027907)
1	12490001	12530000	816	0.057135	0.0234234	1.18478	-0.16956	intergenic	NONE(dist=NONE),TRNAS-GGA(dist=1017907)
1	12500001	12540000	798	0.0405353	0.0165754	1.06282	-0.0609287	intergenic	NONE(dist=NONE),TRNAS-GGA(dist=1007907)
1	12510001	12550000	800	0.0346046	0.0155878	1.06029	-0.0585458	intergenic	NONE(dist=NONE),TRNAS-GGA(dist=997907)
1	12520001	12560000	822	0.0279143	0.0143884	1.06769	-0.0654947	intergenic	NONE(dist=NONE),TRNAS-GGA(dist=987907)
1	12530001	12570000	814	0.0211274	0.0120291	1.11015	-0.104493	intergenic	NONE(dist=NONE),TRNAS-GGA(dist=977907)
1	12540001	12580000	907	0.0126647	0.00941486	1.10857	-0.103068	intergenic	NONE(dist=NONE),TRNAS-GGA(dist=967907)
1	12550001	12590000	785	0.015044	0.0109266	1.12657	-0.119178	intergenic	NONE(dist=NONE),TRNAS-GGA(dist=957907)
1	12560001	12600000	841	0.0180501	0.0135156	1.11991	-0.11325	intergenic	NONE(dist=NONE),TRNAS-GGA(dist=947907)
1	12570001	12610000	896	0.0141552	0.00969352	1.08217	-0.0789729	intergenic	NONE(dist=NONE),TRNAS-GGA(dist=937907)
1	12580001	12620000	819	0.0125292	0.00640421	1.02916	-0.0287447	intergenic	NONE(dist=NONE),TRNAS-GGA(dist=927907)
1	12590001	12630000	917	0.0100088	0.00446112	0.99942	0.000580241	intergenic	NONE(dist=NONE),TRNAS-GGA(dist=917907)
1	12600001	12640000	798	0.00535834	0.00144444	0.945751	0.055776	intergenic	NONE(dist=NONE),TRNAS-GGA(dist=907907)
1	12610001	12650000	752	0.0052831	0.00218192	0.930842	0.0716659	intergenic	NONE(dist=NONE),TRNAS-GGA(dist=897907)
1	12620001	12660000	748	0.00416787	0.00245274	0.980784	0.019403	intergenic	NONE(dist=NONE),TRNAS-GGA(dist=887907)
1	12630001	12670000	812	0.00435833	0.00308355	1.06904	-0.0667617	intergenic	NONE(dist=NONE),TRNAS-GGA(dist=877907)
1	12640001	12680000	928	0.00454758	0.00283244	1.1292	-0.121512	intergenic	NONE(dist=NONE),TRNAS-GGA(dist=867907)
1	12650001	12690000	978	0.00428259	0.00234546	1.15778	-0.146506	intergenic	NONE(dist=NONE),TRNAS-GGA(dist=857907)
1	12660001	12700000	995	0.00298108	0.00197752	1.11997	-0.113305	intergenic	NONE(dist=NONE),TRNAS-GGA(dist=847907)
1	12670001	12710000	985	0.0018297	0.0014408	1.05458	-0.0531459	intergenic	NONE(dist=NONE),TRNAS-GGA(dist=837907)
1	12680001	12720000	987	0.000317081	0.000863378	1.01167	-0.0116038	intergenic	NONE(dist=NONE),TRNAS-GGA(dist=827907)
1	12690001	12730000	977	-0.00069554	0.000920145	1.00536	-0.00534748	intergenic	NONE(dist=NONE),TRNAS-GGA(dist=817907)
1	12700001	12740000	924	2.12554e-05	0.00144604	0.99503	0.00498193	intergenic	NONE(dist=NONE),TRNAS-GGA(dist=807907)
1	12710001	12750000	929	-0.00026975	0.0010192	1.01261	-0.0125277	intergenic	NONE(dist=NONE),TRNAS-GGA(dist=797907)
1	12720001	12760000	877	-0.000361926	0.000940368	1.03389	-0.0333272	intergenic	NONE(dist=NONE),TRNAS-GGA(dist=787907)
1	12730001	12770000	922	-0.000742964	0.000192287	1.03672	-0.0360661	intergenic	NONE(dist=NONE),TRNAS-GGA(dist=777907)
1	12740001	12780000	998	-0.00107183	-0.000654289	1.07445	-0.0718048	intergenic	NONE(dist=NONE),TRNAS-GGA(dist=767907)
1	12750001	12790000	1041	-0.00111571	-0.000710045	1.06129	-0.0594893	intergenic	NONE(dist=NONE),TRNAS-GGA(dist=757907)
1	12760001	12800000	1048	0.000136355	0.000180938	1.05375	-0.0523578	intergenic	NONE(dist=NONE),TRNAS-GGA(dist=747907)
1	12770001	12810000	1034	0.00166158	0.000308316	1.08864	-0.0849326	intergenic	NONE(dist=NONE),TRNAS-GGA(dist=737907)
1	12780001	12820000	1012	0.00171993	0.000378353	1.06221	-0.0603539	intergenic	NONE(dist=NONE),TRNAS-GGA(dist=727907)
1	12790001	12830000	937	0.00515289	0.00117124	1.09139	-0.0874551	intergenic	NONE(dist=NONE),TRNAS-GGA(dist=717907)
1	12800001	12840000	973	0.008223	0.00153428	1.06662	-0.0644984	intergenic	NONE(dist=NONE),TRNAS-GGA(dist=707907)
1	12810001	12850000	959	0.0132321	0.00377634	1.00188	-0.0018793	intergenic	NONE(dist=NONE),TRNAS-GGA(dist=697907)
1	12820001	12860000	958	0.0258493	0.00749668	1.04844	-0.047299	intergenic	NONE(dist=NONE),TRNAS-GGA(dist=687907)
1	12830001	12870000	949	0.0307002	0.00922042	1.08838	-0.0846943	intergenic	NONE(dist=NONE),TRNAS-GGA(dist=677907)
1	12840001	12880000	892	0.0353355	0.0102098	1.22114	-0.199787	intergenic	NONE(dist=NONE),TRNAS-GGA(dist=667907)
1	12850001	12890000	860	0.0354171	0.0102776	1.27881	-0.245933	intergenic	NONE(dist=NONE),TRNAS-GGA(dist=657907)
1	12860001	12900000	899	0.0422281	0.0129886	1.2255	-0.203348	intergenic	NONE(dist=NONE),TRNAS-GGA(dist=647907)
1	12870001	12910000	987	0.0458357	0.0152555	1.21325	-0.193301	intergenic	NONE(dist=NONE),TRNAS-GGA(dist=637907)
1	12880001	12920000	1104	0.0493193	0.016796	1.21644	-0.195925	intergenic	NONE(dist=NONE),TRNAS-GGA(dist=627907)
1	12890001	12930000	1150	0.0450089	0.0161461	1.18784	-0.172135	intergenic	NONE(dist=NONE),TRNAS-GGA(dist=617907)
1	12900001	12940000	1136	0.0364462	0.0132196	1.1986	-0.18115	intergenic	NONE(dist=NONE),TRNAS-GGA(dist=607907)
1	12910001	12950000	1114	0.0284196	0.0105566	1.17858	-0.164312	intergenic	NONE(dist=NONE),TRNAS-GGA(dist=597907)
1	12920001	12960000	1068	0.0197986	0.00746349	1.12039	-0.113678	intergenic	NONE(dist=NONE),TRNAS-GGA(dist=587907)
1	12930001	12970000	1055	0.0192687	0.00595269	1.12601	-0.118681	intergenic	NONE(dist=NONE),TRNAS-GGA(dist=577907)
1	12940001	12980000	1013	0.0182406	0.00430503	1.09728	-0.0928346	intergenic	NONE(dist=NONE),TRNAS-GGA(dist=567907)
1	12950001	12990000	960	0.0183227	0.00235988	1.05702	-0.0554497	intergenic	NONE(dist=NONE),TRNAS-GGA(dist=557907)
1	12960001	13000000	914	0.0125069	0.00216634	1.06583	-0.0637519	intergenic	NONE(dist=NONE),TRNAS-GGA(dist=547907)
1	12970001	13010000	870	0.0100171	0.0029064	1.07504	-0.0723572	intergenic	NONE(dist=NONE),TRNAS-GGA(dist=537907)
1	12980001	13020000	841	0.0112346	0.00556672	1.05778	-0.0561693	intergenic	NONE(dist=NONE),TRNAS-GGA(dist=527907)
1	12990001	13030000	846	0.011743	0.00730144	1.05367	-0.0522747	intergenic	NONE(dist=NONE),TRNAS-GGA(dist=517907)
1	13000001	13040000	851	0.0187887	0.00985193	1.01962	-0.0194297	intergenic	NONE(dist=NONE),TRNAS-GGA(dist=507907)
1	13010001	13050000	875	0.0314952	0.0145657	1.00156	-0.00156215	intergenic	NONE(dist=NONE),TRNAS-GGA(dist=497907)
1	13020001	13060000	883	0.0357339	0.0153847	0.98418	0.0159468	intergenic	NONE(dist=NONE),TRNAS-GGA(dist=487907)
1	13030001	13070000	934	0.0440414	0.0203576	0.979569	0.020643	intergenic	NONE(dist=NONE),TRNAS-GGA(dist=477907)
1	13040001	13080000	923	0.0414553	0.0191781	0.995835	0.00417376	intergenic	NONE(dist=NONE),TRNAS-GGA(dist=467907)
1	13050001	13090000	1002	0.0334618	0.019188	0.944219	0.0573972	intergenic	NONE(dist=NONE),TRNAS-GGA(dist=457907)
1	13060001	13100000	1045	0.0289273	0.0177092	0.967122	0.0334302	intergenic	NONE(dist=NONE),TRNAS-GGA(dist=447907)
1	13070001	13110000	991	0.0228529	0.0143381	0.979086	0.0211363	intergenic	NONE(dist=NONE),TRNAS-GGA(dist=437907)
1	13080001	13120000	1003	0.0216974	0.0128135	0.99711	0.00289449	intergenic	NONE(dist=NONE),TRNAS-GGA(dist=427907)
1	13090001	13130000	922	0.0129091	0.00689362	1.07943	-0.0764289	intergenic	NONE(dist=NONE),TRNAS-GGA(dist=417907)
1	13100001	13140000	921	0.0118466	0.00680372	1.0276	-0.0272272	intergenic	NONE(dist=NONE),TRNAS-GGA(dist=407907)
1	13110001	13150000	967	0.0103448	0.00693637	0.977245	0.0230182	intergenic	NONE(dist=NONE),TRNAS-GGA(dist=397907)
1	13120001	13160000	1034	0.0107129	0.00865272	0.923109	0.0800076	intergenic	NONE(dist=NONE),TRNAS-GGA(dist=387907)
1	13130001	13170000	1081	0.0149912	0.0107117	0.895639	0.110217	intergenic	NONE(dist=NONE),TRNAS-GGA(dist=377907)
1	13140001	13180000	1064	0.0128251	0.0093408	0.924381	0.0786309	intergenic	NONE(dist=NONE),TRNAS-GGA(dist=367907)
1	13150001	13190000	1031	0.00982009	0.00787557	0.947922	0.0534829	intergenic	NONE(dist=NONE),TRNAS-GGA(dist=357907)
1	13160001	13200000	941	0.007635	0.00615378	0.989862	0.0101899	intergenic	NONE(dist=NONE),TRNAS-GGA(dist=347907)
1	13170001	13210000	895	0.00337935	0.00378964	1.02707	-0.0267078	intergenic	NONE(dist=NONE),TRNAS-GGA(dist=337907)
1	13180001	13220000	774	0.00323157	0.00343536	1.04555	-0.0445454	intergenic	NONE(dist=NONE),TRNAS-GGA(dist=327907)
1	13190001	13230000	757	0.00401187	0.00220594	1.08531	-0.0818655	intergenic	NONE(dist=NONE),TRNAS-GGA(dist=317907)
1	13200001	13240000	750	0.00646077	0.0020404	1.12435	-0.117202	intergenic	NONE(dist=NONE),TRNAS-GGA(dist=307907)
1	13210001	13250000	720	0.0122393	0.00341269	1.237	-0.212686	intergenic	NONE(dist=NONE),TRNAS-GGA(dist=297907)
1	13220001	13260000	833	0.00645678	0.00286681	1.16049	-0.14884	intergenic	NONE(dist=NONE),TRNAS-GGA(dist=287907)
1	13230001	13270000	893	0.00235685	0.00237723	1.08072	-0.0776233	intergenic	NONE(dist=NONE),TRNAS-GGA(dist=277907)
1	13240001	13280000	941	0.00302382	0.00467462	1.05187	-0.0505682	intergenic	NONE(dist=NONE),TRNAS-GGA(dist=267907)
1	13250001	13290000	975	0.00169566	0.00423792	1.05129	-0.0500202	intergenic	NONE(dist=NONE),TRNAS-GGA(dist=257907)
1	13260001	13300000	986	0.00256917	0.00465987	1.05676	-0.0552041	intergenic	NONE(dist=NONE),TRNAS-GGA(dist=247907)
1	13270001	13310000	986	0.013304	0.009335	1.09653	-0.0921524	intergenic	NONE(dist=NONE),TRNAS-GGA(dist=237907)
1	13280001	13320000	1002	0.017065	0.0100233	1.0954	-0.0911167	intergenic	NONE(dist=NONE),TRNAS-GGA(dist=227907)
1	13290001	13330000	1019	0.0173308	0.00934276	1.07316	-0.0706083	intergenic	NONE(dist=NONE),TRNAS-GGA(dist=217907)
1	13300001	13340000	1029	0.0200319	0.0101581	1.05268	-0.0513352	intergenic	NONE(dist=NONE),TRNAS-GGA(dist=207907)
1	13310001	13350000	980	0.0125553	0.00735161	1.03401	-0.0334406	intergenic	NONE(dist=NONE),TRNAS-GGA(dist=197907)
1	13320001	13360000	1000	0.00753326	0.00496469	1.05457	-0.0531325	intergenic	NONE(dist=NONE),TRNAS-GGA(dist=187907)
1	13330001	13370000	974	0.0144973	0.0075748	1.03836	-0.0376455	intergenic	NONE(dist=NONE),TRNAS-GGA(dist=177907)
1	13340001	13380000	934	0.0168539	0.00876212	1.04174	-0.0408924	intergenic	NONE(dist=NONE),TRNAS-GGA(dist=167907)
1	13350001	13390000	936	0.0159144	0.00847092	1.0287	-0.0282937	intergenic	NONE(dist=NONE),TRNAS-GGA(dist=157907)
1	13360001	13400000	883	0.0189685	0.0107295	1.06605	-0.0639603	intergenic	NONE(dist=NONE),TRNAS-GGA(dist=147907)
1	13370001	13410000	886	0.0167223	0.00871884	1.14397	-0.134503	intergenic	NONE(dist=NONE),TRNAS-GGA(dist=137907)
1	13380001	13420000	930	0.0128012	0.00717288	1.18328	-0.168287	intergenic	NONE(dist=NONE),TRNAS-GGA(dist=127907)
1	13390001	13430000	994	0.0185513	0.0100055	1.22239	-0.200806	intergenic	NONE(dist=NONE),TRNAS-GGA(dist=117907)
1	13400001	13440000	1002	0.0243707	0.0122563	1.2613	-0.232145	intergenic	NONE(dist=NONE),TRNAS-GGA(dist=107907)
1	13410001	13450000	949	0.0252907	0.0139387	1.21825	-0.197414	intergenic	NONE(dist=NONE),TRNAS-GGA(dist=97907)
1	13420001	13460000	917	0.0311489	0.0176294	1.20834	-0.189244	intergenic	NONE(dist=NONE),TRNAS-GGA(dist=87907)
1	13430001	13470000	863	0.0341464	0.0181979	1.21567	-0.195296	intergenic	NONE(dist=NONE),TRNAS-GGA(dist=77907)
1	13440001	13480000	862	0.030149	0.016991	1.12066	-0.113915	intergenic	NONE(dist=NONE),TRNAS-GGA(dist=67907)
1	13450001	13490000	911	0.0312248	0.0182694	1.12532	-0.11807	intergenic	NONE(dist=NONE),TRNAS-GGA(dist=57907)
1	13460001	13500000	906	0.0264432	0.0158965	1.11786	-0.111415	intergenic	NONE(dist=NONE),TRNAS-GGA(dist=47907)
1	13470001	13510000	887	0.0189471	0.0129447	1.10732	-0.101941	intergenic	NONE(dist=NONE),TRNAS-GGA(dist=37907)
1	13480001	13520000	816	0.0129342	0.0107181	1.09871	-0.0941361	intergenic	NONE(dist=NONE),TRNAS-GGA(dist=27907)
1	13490001	13530000	751	0.00590629	0.00719963	1.08408	-0.0807353	intergenic	NONE(dist=NONE),TRNAS-GGA(dist=17907)
1	13500001	13540000	748	0.00711277	0.00716654	1.07245	-0.0699434	intergenic	NONE(dist=NONE),TRNAS-GGA(dist=7907)
1	13510001	13550000	770	0.0118072	0.00895805	1.04104	-0.0402235	ncRNA_exonic	TRNAS-GGA
1	13520001	13560000	854	0.0136328	0.00832976	1.08355	-0.0802409	ncRNA_exonic	TRNAS-GGA
1	13530001	13570000	965	0.0154998	0.00843735	1.13271	-0.124612	ncRNA_exonic	TRNAS-GGA
1	13540001	13580000	1029	0.0120258	0.00775677	1.13774	-0.129042	ncRNA_exonic	TRNAS-GGA
1	13550001	13590000	945	0.00925979	0.00681746	1.13318	-0.12503	intergenic	TRNAS-GGA(dist=2023),NCAM2(dist=257314)
1	13560001	13600000	866	0.00773556	0.00685975	1.10767	-0.102258	intergenic	TRNAS-GGA(dist=12023),NCAM2(dist=247314)
1	13570001	13610000	843	0.00770772	0.00712379	1.03145	-0.0309678	intergenic	TRNAS-GGA(dist=22023),NCAM2(dist=237314)
1	13580001	13620000	816	0.00913691	0.0076251	1.01284	-0.0127554	intergenic	TRNAS-GGA(dist=32023),NCAM2(dist=227314)
1	13590001	13630000	895	0.00845718	0.00696475	1.02056	-0.0203552	intergenic	TRNAS-GGA(dist=42023),NCAM2(dist=217314)
1	13600001	13640000	935	0.00856259	0.0070526	0.985505	0.0146015	intergenic	TRNAS-GGA(dist=52023),NCAM2(dist=207314)
1	13610001	13650000	901	0.00837238	0.0071209	0.977409	0.02285	intergenic	TRNAS-GGA(dist=62023),NCAM2(dist=197314)
1	13620001	13660000	881	0.00678122	0.0058181	0.951674	0.0495326	intergenic	TRNAS-GGA(dist=72023),NCAM2(dist=187314)
1	13630001	13670000	906	0.00658073	0.0060501	0.951057	0.0501816	intergenic	TRNAS-GGA(dist=82023),NCAM2(dist=177314)
1	13640001	13680000	970	0.00918007	0.00703559	0.9956	0.00441008	intergenic	TRNAS-GGA(dist=92023),NCAM2(dist=167314)
1	13650001	13690000	1004	0.0143438	0.00968019	0.997253	0.00275035	intergenic	TRNAS-GGA(dist=102023),NCAM2(dist=157314)
1	13660001	13700000	1019	0.0158651	0.0111835	0.982673	0.0174786	intergenic	TRNAS-GGA(dist=112023),NCAM2(dist=147314)
1	13670001	13710000	958	0.0187231	0.0126781	0.927343	0.0754312	intergenic	TRNAS-GGA(dist=122023),NCAM2(dist=137314)
1	13680001	13720000	893	0.0200386	0.0150799	0.879258	0.128677	intergenic	TRNAS-GGA(dist=132023),NCAM2(dist=127314)
1	13690001	13730000	893	0.024825	0.0215897	0.799446	0.223837	intergenic	TRNAS-GGA(dist=142023),NCAM2(dist=117314)
1	13700001	13740000	958	0.0270771	0.0230155	0.842745	0.171091	intergenic	TRNAS-GGA(dist=152023),NCAM2(dist=107314)
1	13710001	13750000	1022	0.0280898	0.0222875	0.95724	0.0437009	intergenic	TRNAS-GGA(dist=162023),NCAM2(dist=97314)
1	13720001	13760000	992	0.0241982	0.0199128	0.991551	0.00848504	intergenic	TRNAS-GGA(dist=172023),NCAM2(dist=87314)
1	13730001	13770000	906	0.0171667	0.0121502	1.1685	-0.155724	intergenic	TRNAS-GGA(dist=182023),NCAM2(dist=77314)
1	13740001	13780000	832	0.016033	0.0089631	1.23835	-0.21378	intergenic	TRNAS-GGA(dist=192023),NCAM2(dist=67314)
1	13750001	13790000	780	0.0112362	0.00722821	1.12768	-0.120166	intergenic	TRNAS-GGA(dist=202023),NCAM2(dist=57314)
1	13760001	13800000	806	0.016527	0.0105224	1.27729	-0.244742	intergenic	TRNAS-GGA(dist=212023),NCAM2(dist=47314)
1	13770001	13810000	869	0.0148457	0.00984914	1.33424	-0.288365	intergenic	TRNAS-GGA(dist=222023),NCAM2(dist=37314)
1	13780001	13820000	887	0.0143051	0.0109499	1.22795	-0.205349	intergenic	TRNAS-GGA(dist=232023),NCAM2(dist=27314)
1	13790001	13830000	942	0.0154194	0.0109968	1.26879	-0.238063	intergenic	TRNAS-GGA(dist=242023),NCAM2(dist=17314)
1	13800001	13840000	907	0.0104491	0.00741523	1.11809	-0.111618	intergenic	TRNAS-GGA(dist=252023),NCAM2(dist=7314)
1	13810001	13850000	850	0.00873711	0.00598622	1.07374	-0.0711437	UTR3	NCAM2(XM_005674756.3:c.*5379_*2693delins0)
1	13820001	13860000	768	0.00420988	0.003168	1.10237	-0.0974643	exonic	NCAM2
1	13830001	13870000	762	0.00231181	0.00235499	1.01104	-0.0109762	exonic	NCAM2
1	13840001	13880000	826	0.00125691	0.00201953	1.05205	-0.0507429	exonic	NCAM2
1	13850001	13890000	789	0.00152937	0.00284631	1.05793	-0.056313	exonic	NCAM2
1	13860001	13900000	797	0.00138025	0.00211696	1.06022	-0.0584741	exonic	NCAM2
1	13870001	13910000	814	-0.00186043	0.000109732	1.07673	-0.0739319	exonic	NCAM2
1	13880001	13920000	756	-0.00261684	-0.000574261	1.08616	-0.0826448	exonic	NCAM2
1	13890001	13930000	805	-4.86635e-05	0.000474561	1.09487	-0.090637	exonic	NCAM2
1	13900001	13940000	829	0.0029245	0.00319437	1.1273	-0.119828	exonic	NCAM2
1	13910001	13950000	783	0.0141717	0.00913881	1.22437	-0.20243	exonic	NCAM2
1	13920001	13960000	802	0.0202044	0.0138453	1.23771	-0.213264	exonic	NCAM2
1	13930001	13970000	865	0.018536	0.0146552	1.16255	-0.150615	exonic	NCAM2
1	13940001	13980000	789	0.0207432	0.016085	1.13096	-0.12307	exonic	NCAM2
1	13950001	13990000	778	0.0174665	0.0134466	1.11006	-0.104415	exonic	NCAM2
1	13960001	14000000	800	0.0134309	0.0105158	1.05437	-0.0529432	intronic	NCAM2
1	13970001	14010000	720	0.0120318	0.00917693	1.09036	-0.0865069	exonic	NCAM2
1	13980001	14020000	800	0.0142049	0.0103262	1.10382	-0.0987729	exonic	NCAM2
1	13990001	14030000	706	0.0148257	0.0119487	1.06884	-0.0665725	exonic	NCAM2
1	14000001	14040000	623	0.0188008	0.0139814	1.1001	-0.0953986	exonic	NCAM2
1	14010001	14050000	616	0.0260321	0.0164097	1.11138	-0.1056	exonic	NCAM2
1	14020001	14060000	622	0.0197623	0.0149461	1.09638	-0.0920168	exonic	NCAM2
1	14030001	14070000	660	0.0172263	0.0139795	1.11168	-0.105873	exonic	NCAM2
1	14040001	14080000	716	0.0142612	0.0139164	1.08562	-0.0821497	exonic	NCAM2
1	14050001	14090000	757	0.0142132	0.014157	1.07074	-0.0683481	intronic	NCAM2
1	14060001	14100000	740	0.0129911	0.0135394	1.06953	-0.0672213	exonic	NCAM2
1	14070001	14110000	731	0.0117279	0.0126285	1.08046	-0.0773873	exonic	NCAM2
1	14080001	14120000	762	0.0112302	0.0114876	1.10642	-0.101131	exonic	NCAM2
1	14090001	14130000	754	0.00772715	0.00900272	1.09043	-0.0865702	exonic	NCAM2
1	14100001	14140000	757	0.0111832	0.00995843	1.09097	-0.0870675	exonic	NCAM2
1	14110001	14150000	763	0.0114054	0.00920795	1.0887	-0.0849862	intronic	NCAM2
1	14120001	14160000	697	0.0116437	0.0082738	1.06871	-0.0664509	intronic	NCAM2
1	14130001	14170000	678	0.0107267	0.00726217	1.10247	-0.0975532	intronic	NCAM2
1	14140001	14180000	689	0.00681907	0.00427951	1.13809	-0.129349	intronic	NCAM2
1	14150001	14190000	765	0.00752459	0.00419129	1.17113	-0.157973	intronic	NCAM2
1	14160001	14200000	789	0.0103345	0.00536925	1.20622	-0.187494	intronic	NCAM2
1	14170001	14210000	790	0.0123738	0.00694314	1.15531	-0.14437	intronic	NCAM2
1	14180001	14220000	749	0.0133038	0.00804688	1.11091	-0.105175	intronic	NCAM2
1	14190001	14230000	701	0.0150538	0.00948882	1.06517	-0.0631348	intronic	NCAM2
1	14200001	14240000	699	0.0129873	0.00786226	1.05661	-0.0550702	intronic	NCAM2
1	14210001	14250000	706	0.0143251	0.00740563	1.08736	-0.0837507	intronic	NCAM2
1	14220001	14260000	696	0.0127603	0.00676904	1.13848	-0.129698	intronic	NCAM2
1	14230001	14270000	679	0.0100295	0.00503825	1.16862	-0.155827	intronic	NCAM2
1	14240001	14280000	678	0.00852804	0.00500296	1.15866	-0.147266	intronic	NCAM2
1	14250001	14290000	709	0.00520458	0.00426159	1.15663	-0.145514	intronic	NCAM2
1	14260001	14300000	813	0.0044033	0.00505273	1.07984	-0.076812	intronic	NCAM2
1	14270001	14310000	821	0.00469468	0.00621761	1.07595	-0.0732032	intronic	NCAM2
1	14280001	14320000	863	0.00632551	0.00672175	1.06517	-0.0631344	intronic	NCAM2
1	14290001	14330000	839	0.00651818	0.00642221	1.06307	-0.0611614	intronic	NCAM2
1	14300001	14340000	781	0.00627612	0.00555879	1.11808	-0.111611	intronic	NCAM2
1	14310001	14350000	830	0.00310396	0.00411188	1.09597	-0.0916388	intronic	NCAM2
1	14320001	14360000	800	0.00129002	0.00411664	1.0853	-0.0818556	intronic	NCAM2
1	14330001	14370000	797	0.00119888	0.00435724	1.05921	-0.0575201	intronic	NCAM2
1	14340001	14380000	761	0.0017687	0.0047247	1.05403	-0.0526213	intronic	NCAM2
1	14350001	14390000	699	0.00774204	0.00803031	1.06211	-0.0602579	intronic	NCAM2
1	14360001	14400000	658	0.0107397	0.00853635	1.0708	-0.0684032	intronic	NCAM2
1	14370001	14410000	619	0.015382	0.00993969	1.14181	-0.132615	intronic	NCAM2
1	14380001	14420000	630	0.0191903	0.0102081	1.13731	-0.128662	intronic	NCAM2
1	14390001	14430000	626	0.0187646	0.00894548	1.15253	-0.141959	intronic	NCAM2
1	14400001	14440000	647	0.0204551	0.00820358	1.19926	-0.181708	intronic	NCAM2
1	14410001	14450000	628	0.0238032	0.00876342	1.13685	-0.128257	intronic	NCAM2
1	14420001	14460000	558	0.0236812	0.00862456	1.16866	-0.155858	exonic	NCAM2
1	14430001	14470000	572	0.0156459	0.00638508	1.16495	-0.152674	exonic	NCAM2
1	14440001	14480000	596	0.0133615	0.00711225	1.08924	-0.0854822	exonic	NCAM2
1	14450001	14490000	652	0.00855246	0.00625777	1.05356	-0.0521773	exonic	NCAM2
1	14460001	14500000	748	0.00773679	0.00703298	1.01191	-0.0118405	intergenic	NCAM2(dist=6773),NONE(dist=NONE)
1	14470001	14510000	770	0.0133086	0.0121132	1.02587	-0.0255456	intergenic	NCAM2(dist=16773),NONE(dist=NONE)
1	14480001	14520000	765	0.0108757	0.0110797	1.02753	-0.027154	intergenic	NCAM2(dist=26773),NONE(dist=NONE)
1	14490001	14530000	784	0.00801857	0.00916273	1.05553	-0.0540383	intergenic	NCAM2(dist=36773),NONE(dist=NONE)
1	14500001	14540000	809	0.0060058	0.00643036	1.08861	-0.0849002	intergenic	NCAM2(dist=46773),NONE(dist=NONE)
1	14510001	14550000	836	0.00454564	0.00282762	1.08352	-0.0802169	intergenic	NCAM2(dist=56773),NONE(dist=NONE)
1	14520001	14560000	867	0.00635256	0.00347658	1.07885	-0.0758959	intergenic	NCAM2(dist=66773),NONE(dist=NONE)
1	14530001	14570000	854	0.00880841	0.00472528	1.05021	-0.0489949	intergenic	NCAM2(dist=76773),NONE(dist=NONE)
1	14540001	14580000	883	0.00838082	0.00551796	1.02251	-0.0222609	intergenic	NCAM2(dist=86773),NONE(dist=NONE)
1	14550001	14590000	882	0.00562018	0.00484276	0.996501	0.00350479	intergenic	NCAM2(dist=96773),NONE(dist=NONE)
1	14560001	14600000	845	0.00506708	0.00506756	1.00623	-0.00620938	intergenic	NCAM2(dist=106773),NONE(dist=NONE)
1	14570001	14610000	872	0.00706605	0.00782354	1.04204	-0.041181	intergenic	NCAM2(dist=116773),NONE(dist=NONE)
1	14580001	14620000	833	0.0177626	0.0138894	1.15107	-0.140695	intergenic	NCAM2(dist=126773),NONE(dist=NONE)
1	14590001	14630000	868	0.0560184	0.0297027	1.46945	-0.38489	intergenic	NCAM2(dist=136773),NONE(dist=NONE)
1	14600001	14640000	943	0.0621601	0.0335307	1.50683	-0.41001	intergenic	NCAM2(dist=146773),NONE(dist=NONE)
1	14610001	14650000	968	0.0576443	0.0334221	1.32408	-0.28072	intergenic	NCAM2(dist=156773),NONE(dist=NONE)
1	14620001	14660000	971	0.0493933	0.0294828	1.22838	-0.2057	intergenic	NCAM2(dist=166773),NONE(dist=NONE)
1	14630001	14670000	921	0.0183251	0.0157131	1.01892	-0.0187392	intergenic	NCAM2(dist=176773),NONE(dist=NONE)
1	14640001	14680000	905	0.0115121	0.00928944	0.977375	0.022885	intergenic	NCAM2(dist=186773),NONE(dist=NONE)
1	14650001	14690000	910	0.00519825	0.00523848	1.0086	-0.00855836	intergenic	NCAM2(dist=196773),NONE(dist=NONE)
1	14660001	14700000	930	0.00672897	0.00674444	0.993376	0.00664571	intergenic	NCAM2(dist=206773),NONE(dist=NONE)
1	14670001	14710000	958	0.00786381	0.00716004	0.99881	0.00119042	intergenic	NCAM2(dist=216773),NONE(dist=NONE)
1	14680001	14720000	947	0.00804386	0.00709497	1.029	-0.0285827	intergenic	NCAM2(dist=226773),NONE(dist=NONE)
1	14690001	14730000	913	0.00860658	0.00706815	1.04474	-0.0437638	intergenic	NCAM2(dist=236773),NONE(dist=NONE)
1	14700001	14740000	895	0.00444671	0.00432346	1.03423	-0.0336529	intergenic	NCAM2(dist=246773),NONE(dist=NONE)
1	14710001	14750000	863	0.00545679	0.0052535	1.05272	-0.0513764	intergenic	NCAM2(dist=256773),NONE(dist=NONE)
1	14720001	14760000	881	0.00960892	0.00738869	1.04465	-0.043681	intergenic	NCAM2(dist=266773),NONE(dist=NONE)
1	14730001	14770000	929	0.0137713	0.00851747	1.06342	-0.0614878	intergenic	NCAM2(dist=276773),NONE(dist=NONE)
1	14740001	14780000	888	0.0220594	0.0107804	1.11683	-0.110492	intergenic	NCAM2(dist=286773),NONE(dist=NONE)
1	14750001	14790000	855	0.0373172	0.0133187	1.15917	-0.147704	intergenic	NCAM2(dist=296773),NONE(dist=NONE)
1	14760001	14800000	776	0.0389091	0.0128411	1.24705	-0.22078	intergenic	NCAM2(dist=306773),NONE(dist=NONE)
1	14770001	14810000	726	0.0349438	0.0138974	1.18716	-0.171564	intergenic	NCAM2(dist=316773),NONE(dist=NONE)
1	14780001	14820000	772	0.0326502	0.0131657	1.17281	-0.159401	intergenic	NCAM2(dist=326773),NONE(dist=NONE)
1	14790001	14830000	912	0.0202569	0.0104611	1.22588	-0.203662	intergenic	NCAM2(dist=336773),NONE(dist=NONE)
1	14800001	14840000	1014	0.0250416	0.0149353	1.245	-0.219134	intergenic	NCAM2(dist=346773),NONE(dist=NONE)
1	14810001	14850000	1005	0.028658	0.0168427	1.25456	-0.226783	intergenic	NCAM2(dist=356773),NONE(dist=NONE)
1	14820001	14860000	984	0.0287272	0.0183309	1.2856	-0.251229	intergenic	NCAM2(dist=366773),NONE(dist=NONE)
1	14830001	14870000	872	0.0263256	0.017623	1.21327	-0.193319	intergenic	NCAM2(dist=376773),NONE(dist=NONE)
1	14840001	14880000	738	0.0197167	0.0118122	1.16174	-0.149917	intergenic	NCAM2(dist=386773),NONE(dist=NONE)
1	14850001	14890000	713	0.0101006	0.00657844	1.16662	-0.154108	intergenic	NCAM2(dist=396773),NONE(dist=NONE)
1	14860001	14900000	686	0.00389204	0.00281011	1.10231	-0.0974119	intergenic	NCAM2(dist=406773),NONE(dist=NONE)
1	14870001	14910000	654	0.00183173	0.00220487	1.09649	-0.092118	intergenic	NCAM2(dist=416773),NONE(dist=NONE)
1	14880001	14920000	687	0.000907025	0.00298403	1.0615	-0.0596869	intergenic	NCAM2(dist=426773),NONE(dist=NONE)
1	14890001	14930000	699	0.00788004	0.00594872	1.08673	-0.0831762	intergenic	NCAM2(dist=436773),NONE(dist=NONE)
1	14900001	14940000	724	0.017304	0.0100746	1.10518	-0.10001	intergenic	NCAM2(dist=446773),NONE(dist=NONE)
1	14910001	14950000	734	0.0185251	0.0107621	1.12415	-0.117025	intergenic	NCAM2(dist=456773),NONE(dist=NONE)
1	14920001	14960000	738	0.0203326	0.011049	1.14228	-0.133025	intergenic	NCAM2(dist=466773),NONE(dist=NONE)
1	14930001	14970000	797	0.0254213	0.0141582	1.08955	-0.0857636	intergenic	NCAM2(dist=476773),NONE(dist=NONE)
1	14940001	14980000	817	0.0204272	0.0109003	1.09798	-0.0934729	intergenic	NCAM2(dist=486773),NONE(dist=NONE)
1	14950001	14990000	885	0.0176806	0.00947135	1.055	-0.0535431	intergenic	NCAM2(dist=496773),NONE(dist=NONE)
1	14960001	15000000	958	0.0137462	0.00674367	1.04581	-0.0447898	intergenic	NCAM2(dist=506773),NONE(dist=NONE)
1	14970001	15010000	894	0.00473557	0.00236777	1.08936	-0.0855928	intergenic	NCAM2(dist=516773),NONE(dist=NONE)
1	14980001	15020000	829	0.00311634	0.00238986	1.10302	-0.0980521	intergenic	NCAM2(dist=526773),NONE(dist=NONE)
1	14990001	15030000	808	0.00722311	0.00463116	1.15457	-0.143727	intergenic	NCAM2(dist=536773),NONE(dist=NONE)
1	15000001	15040000	816	0.0225823	0.011588	1.30243	-0.264235	intergenic	NCAM2(dist=546773),NONE(dist=NONE)
1	15010001	15050000	864	0.0361381	0.016108	1.35966	-0.307233	intergenic	NCAM2(dist=556773),NONE(dist=NONE)
1	15020001	15060000	899	0.034592	0.0164936	1.31428	-0.27329	intergenic	NCAM2(dist=566773),NONE(dist=NONE)
1	15030001	15070000	867	0.0374036	0.0166169	1.37213	-0.316363	intergenic	NCAM2(dist=576773),NONE(dist=NONE)
1	15040001	15080000	799	0.0304096	0.0133593	1.27607	-0.243782	intergenic	NCAM2(dist=586773),NONE(dist=NONE)
1	15050001	15090000	742	0.0178747	0.00941051	1.22656	-0.204214	intergenic	NCAM2(dist=596773),NONE(dist=NONE)
1	15060001	15100000	702	0.0227558	0.00941837	1.27028	-0.239236	intergenic	NCAM2(dist=606773),NONE(dist=NONE)
1	15070001	15110000	720	0.0268785	0.0104803	1.21735	-0.196673	intergenic	NCAM2(dist=616773),NONE(dist=NONE)
1	15080001	15120000	752	0.0269291	0.0103598	1.23532	-0.211328	intergenic	NCAM2(dist=626773),NONE(dist=NONE)
1	15090001	15130000	778	0.0266667	0.00934429	1.26957	-0.238678	intergenic	NCAM2(dist=636773),NONE(dist=NONE)
1	15100001	15140000	835	0.0293897	0.0103674	1.23091	-0.207753	intergenic	NCAM2(dist=646773),NONE(dist=NONE)
1	15110001	15150000	816	0.030008	0.0104083	1.24415	-0.218452	intergenic	NCAM2(dist=656773),TMPRSS15(dist=2001749)
1	15120001	15160000	826	0.0210045	0.00913286	1.1735	-0.159994	intergenic	NCAM2(dist=666773),TMPRSS15(dist=1991749)
1	15130001	15170000	864	0.0164424	0.00935556	1.13745	-0.128788	intergenic	NCAM2(dist=676773),TMPRSS15(dist=1981749)
1	15140001	15180000	881	0.0108244	0.00838981	1.13318	-0.125029	intergenic	NCAM2(dist=686773),TMPRSS15(dist=1971749)
1	15150001	15190000	886	0.0110354	0.010224	1.15309	-0.142449	intergenic	NCAM2(dist=696773),TMPRSS15(dist=1961749)
1	15160001	15200000	852	0.0154903	0.012243	1.19575	-0.178778	intergenic	NCAM2(dist=706773),TMPRSS15(dist=1951749)
1	15170001	15210000	787	0.0249809	0.0157882	1.22348	-0.201695	intergenic	NCAM2(dist=716773),TMPRSS15(dist=1941749)
1	15180001	15220000	730	0.0320505	0.0162772	1.26762	-0.237145	intergenic	NCAM2(dist=726773),TMPRSS15(dist=1931749)
1	15190001	15230000	711	0.0279866	0.014075	1.25057	-0.223602	intergenic	NCAM2(dist=736773),TMPRSS15(dist=1921749)
1	15200001	15240000	675	0.0299077	0.0141244	1.2132	-0.193262	intergenic	NCAM2(dist=746773),TMPRSS15(dist=1911749)
1	15210001	15250000	620	0.0234625	0.0124569	1.19237	-0.175939	intergenic	NCAM2(dist=756773),TMPRSS15(dist=1901749)
1	15220001	15260000	610	0.0158548	0.011223	1.12851	-0.120896	intergenic	NCAM2(dist=766773),TMPRSS15(dist=1891749)
1	15230001	15270000	601	0.0145262	0.0109736	1.09123	-0.0873083	intergenic	NCAM2(dist=776773),TMPRSS15(dist=1881749)
1	15240001	15280000	644	0.0128126	0.0092331	1.10425	-0.0991637	intergenic	NCAM2(dist=786773),TMPRSS15(dist=1871749)
1	15250001	15290000	691	0.0118426	0.00723835	1.10761	-0.102209	intergenic	NCAM2(dist=796773),TMPRSS15(dist=1861749)
1	15260001	15300000	748	0.0163198	0.00808355	1.11936	-0.112755	intergenic	NCAM2(dist=806773),TMPRSS15(dist=1851749)
1	15270001	15310000	789	0.0143535	0.0074438	1.13763	-0.128948	intergenic	NCAM2(dist=816773),TMPRSS15(dist=1841749)
1	15280001	15320000	799	0.0223628	0.0100847	1.22185	-0.200366	intergenic	NCAM2(dist=826773),TMPRSS15(dist=1831749)
1	15290001	15330000	817	0.0250625	0.0133245	1.1662	-0.153749	intergenic	NCAM2(dist=836773),TMPRSS15(dist=1821749)
1	15300001	15340000	798	0.0196573	0.0122479	1.19179	-0.175456	intergenic	NCAM2(dist=846773),TMPRSS15(dist=1811749)
1	15310001	15350000	794	0.0169058	0.0109242	1.16423	-0.152056	intergenic	NCAM2(dist=856773),TMPRSS15(dist=1801749)
1	15320001	15360000	773	0.00902873	0.00890655	1.15528	-0.144342	intergenic	NCAM2(dist=866773),TMPRSS15(dist=1791749)
1	15330001	15370000	799	0.00214194	0.00499715	1.29253	-0.256598	intergenic	NCAM2(dist=876773),TMPRSS15(dist=1781749)
1	15340001	15380000	787	0.00165439	0.00432886	1.29535	-0.25878	intergenic	NCAM2(dist=886773),TMPRSS15(dist=1771749)
1	15350001	15390000	771	0.00159186	0.00405189	1.27962	-0.246559	intergenic	NCAM2(dist=896773),TMPRSS15(dist=1761749)
1	15360001	15400000	753	0.00024088	0.00230516	1.19373	-0.177086	intergenic	NCAM2(dist=906773),TMPRSS15(dist=1751749)
1	15370001	15410000	769	-0.00160991	0.000432187	1.10156	-0.0967268	intergenic	NCAM2(dist=916773),TMPRSS15(dist=1741749)
1	15380001	15420000	835	-0.00100761	0.000451903	1.09754	-0.0930673	intergenic	NCAM2(dist=926773),TMPRSS15(dist=1731749)
1	15390001	15430000	914	0.000996805	0.00313905	1.1346	-0.126277	intergenic	NCAM2(dist=936773),TMPRSS15(dist=1721749)
1	15400001	15440000	990	0.0021408	0.00388938	1.13416	-0.125891	intergenic	NCAM2(dist=946773),TMPRSS15(dist=1711749)
1	15410001	15450000	1000	0.0055175	0.00588656	1.14539	-0.135746	intergenic	NCAM2(dist=956773),TMPRSS15(dist=1701749)
1	15420001	15460000	955	0.00862313	0.00769708	1.13348	-0.12529	intergenic	NCAM2(dist=966773),TMPRSS15(dist=1691749)
1	15430001	15470000	898	0.00778963	0.00504297	1.08315	-0.0798739	intergenic	NCAM2(dist=976773),TMPRSS15(dist=1681749)
1	15440001	15480000	871	0.00730465	0.00474269	1.10407	-0.0990056	intergenic	NCAM2(dist=986773),TMPRSS15(dist=1671749)
1	15450001	15490000	904	0.00749799	0.00574603	1.13355	-0.125354	intergenic	NCAM2(dist=996773),TMPRSS15(dist=1661749)
1	15460001	15500000	914	0.00450449	0.00429769	1.164	-0.151862	intergenic	NCAM2(dist=1006773),TMPRSS15(dist=1651749)
1	15470001	15510000	965	0.018691	0.0107208	1.13857	-0.129772	intergenic	NCAM2(dist=1016773),TMPRSS15(dist=1641749)
1	15480001	15520000	1001	0.0323675	0.0179875	1.06285	-0.0609537	intergenic	NCAM2(dist=1026773),TMPRSS15(dist=1631749)
1	15490001	15530000	922	0.0377994	0.0208739	1.00185	-0.00184817	intergenic	NCAM2(dist=1036773),TMPRSS15(dist=1621749)
1	15500001	15540000	975	0.0384903	0.0228366	0.939444	0.0624668	intergenic	NCAM2(dist=1046773),TMPRSS15(dist=1611749)
1	15510001	15550000	955	0.0305391	0.0197448	0.947722	0.0536935	intergenic	NCAM2(dist=1056773),TMPRSS15(dist=1601749)
1	15520001	15560000	921	0.0189756	0.0138288	1.03092	-0.0304519	intergenic	NCAM2(dist=1066773),TMPRSS15(dist=1591749)
1	15530001	15570000	905	0.0185007	0.0129456	1.0827	-0.0794584	intergenic	NCAM2(dist=1076773),TMPRSS15(dist=1581749)
1	15540001	15580000	785	0.0211937	0.0127215	1.18885	-0.172989	intergenic	NCAM2(dist=1086773),TMPRSS15(dist=1571749)
1	15550001	15590000	735	0.022693	0.0124252	1.18263	-0.167738	intergenic	NCAM2(dist=1096773),TMPRSS15(dist=1561749)
1	15560001	15600000	729	0.0230779	0.0126015	1.0162	-0.0160691	intergenic	NCAM2(dist=1106773),TMPRSS15(dist=1551749)
1	15570001	15610000	748	0.0170914	0.010256	0.975894	0.0244016	intergenic	NCAM2(dist=1116773),TMPRSS15(dist=1541749)
1	15580001	15620000	778	0.0166027	0.00991776	0.957819	0.0430967	intergenic	NCAM2(dist=1126773),TMPRSS15(dist=1531749)
1	15590001	15630000	874	0.0214624	0.0137368	1.01475	-0.0146405	intergenic	NCAM2(dist=1136773),TMPRSS15(dist=1521749)
1	15600001	15640000	875	0.0245116	0.0163235	1.01693	-0.0167888	intergenic	NCAM2(dist=1146773),TMPRSS15(dist=1511749)
1	15610001	15650000	893	0.0227958	0.017	1.05953	-0.0578263	intergenic	NCAM2(dist=1156773),TMPRSS15(dist=1501749)
1	15620001	15660000	949	0.0246372	0.0180186	1.18322	-0.168241	intergenic	NCAM2(dist=1166773),TMPRSS15(dist=1491749)
1	15630001	15670000	844	0.0233435	0.014926	1.23537	-0.211373	intergenic	NCAM2(dist=1176773),TMPRSS15(dist=1481749)
1	15640001	15680000	786	0.0217743	0.0134227	1.40307	-0.338662	intergenic	NCAM2(dist=1186773),TMPRSS15(dist=1471749)
1	15650001	15690000	701	0.0258881	0.0140036	1.46608	-0.382596	intergenic	NCAM2(dist=1196773),TMPRSS15(dist=1461749)
1	15660001	15700000	655	0.0219387	0.012142	1.34479	-0.296238	intergenic	NCAM2(dist=1206773),TMPRSS15(dist=1451749)
1	15670001	15710000	679	0.0229677	0.0131213	1.31509	-0.273902	intergenic	NCAM2(dist=1216773),TMPRSS15(dist=1441749)
1	15680001	15720000	719	0.0256544	0.0148285	1.22273	-0.20109	intergenic	NCAM2(dist=1226773),TMPRSS15(dist=1431749)
1	15690001	15730000	797	0.0228759	0.0144338	1.18957	-0.173596	intergenic	NCAM2(dist=1236773),TMPRSS15(dist=1421749)
1	15700001	15740000	837	0.0199296	0.0128626	1.18062	-0.166039	intergenic	NCAM2(dist=1246773),TMPRSS15(dist=1411749)
1	15710001	15750000	825	0.0196195	0.0121198	1.15071	-0.140381	intergenic	NCAM2(dist=1256773),TMPRSS15(dist=1401749)
1	15720001	15760000	758	0.0231047	0.011682	1.15079	-0.140453	intergenic	NCAM2(dist=1266773),TMPRSS15(dist=1391749)
1	15730001	15770000	745	0.0210797	0.0106798	1.13114	-0.123229	intergenic	NCAM2(dist=1276773),TMPRSS15(dist=1381749)
1	15740001	15780000	677	0.0227102	0.0122196	1.12938	-0.121673	intergenic	NCAM2(dist=1286773),TMPRSS15(dist=1371749)
1	15750001	15790000	703	0.0193263	0.0113554	1.21253	-0.192709	intergenic	NCAM2(dist=1296773),TMPRSS15(dist=1361749)
1	15760001	15800000	761	0.0106671	0.00868529	1.21772	-0.196983	intergenic	NCAM2(dist=1306773),TMPRSS15(dist=1351749)
1	15770001	15810000	765	0.0117327	0.00906093	1.22377	-0.201939	intergenic	NCAM2(dist=1316773),TMPRSS15(dist=1341749)
1	15780001	15820000	821	0.0146645	0.0100098	1.20503	-0.186502	intergenic	NCAM2(dist=1326773),TMPRSS15(dist=1331749)
1	15790001	15830000	801	0.0184584	0.0108238	1.17137	-0.158177	intergenic	NCAM2(dist=1336773),TMPRSS15(dist=1321749)
1	15800001	15840000	851	0.0226438	0.0113893	1.1145	-0.108405	intergenic	NCAM2(dist=1346773),TMPRSS15(dist=1311749)
1	15810001	15850000	860	0.0258872	0.0116135	1.10637	-0.101081	intergenic	NCAM2(dist=1356773),TMPRSS15(dist=1301749)
1	15820001	15860000	877	0.0208805	0.00890858	1.11479	-0.108666	intergenic	NCAM2(dist=1366773),TMPRSS15(dist=1291749)
1	15830001	15870000	902	0.0118756	0.00639306	1.08723	-0.083629	intergenic	NCAM2(dist=1376773),TMPRSS15(dist=1281749)
1	15840001	15880000	909	0.00686014	0.00576195	1.1425	-0.133223	intergenic	NCAM2(dist=1386773),TMPRSS15(dist=1271749)
1	15850001	15890000	937	0.0040693	0.00627127	1.22631	-0.204006	intergenic	NCAM2(dist=1396773),TMPRSS15(dist=1261749)
1	15860001	15900000	907	0.00519629	0.00720668	1.22531	-0.203192	intergenic	NCAM2(dist=1406773),TMPRSS15(dist=1251749)
1	15870001	15910000	850	0.0134457	0.00999049	1.27572	-0.243509	intergenic	NCAM2(dist=1416773),TMPRSS15(dist=1241749)
1	15880001	15920000	810	0.0157552	0.0103478	1.30001	-0.262373	intergenic	NCAM2(dist=1426773),TMPRSS15(dist=1231749)
1	15890001	15930000	820	0.0131561	0.00834648	1.18398	-0.168878	intergenic	NCAM2(dist=1436773),TMPRSS15(dist=1221749)
1	15900001	15940000	815	0.0107322	0.00675072	1.15024	-0.139969	intergenic	NCAM2(dist=1446773),TMPRSS15(dist=1211749)
1	15910001	15950000	882	0.00377931	0.00461056	1.07794	-0.0750481	intergenic	NCAM2(dist=1456773),TMPRSS15(dist=1201749)
1	15920001	15960000	837	-8.00767e-05	0.00271655	0.972534	0.0278498	intergenic	NCAM2(dist=1466773),TMPRSS15(dist=1191749)
1	15930001	15970000	881	0.000136443	0.0026698	0.917626	0.0859657	intergenic	NCAM2(dist=1476773),TMPRSS15(dist=1181749)
1	15940001	15980000	858	0.00354997	0.00530349	0.917653	0.0859356	intergenic	NCAM2(dist=1486773),TMPRSS15(dist=1171749)
1	15950001	15990000	814	0.00660775	0.00771996	0.933216	0.0691188	intergenic	NCAM2(dist=1496773),TMPRSS15(dist=1161749)
1	15960001	16000000	838	0.0112192	0.00874784	0.971088	0.0293384	intergenic	NCAM2(dist=1506773),TMPRSS15(dist=1151749)
1	15970001	16010000	756	0.0225888	0.0108418	1.09823	-0.0937018	intergenic	NCAM2(dist=1516773),TMPRSS15(dist=1141749)
1	15980001	16020000	777	0.0222956	0.00920446	1.16068	-0.149005	intergenic	NCAM2(dist=1526773),TMPRSS15(dist=1131749)
1	15990001	16030000	767	0.0221712	0.00930017	1.12453	-0.117362	intergenic	NCAM2(dist=1536773),TMPRSS15(dist=1121749)
1	16000001	16040000	699	0.0198646	0.0100253	1.11649	-0.110191	intergenic	NCAM2(dist=1546773),TMPRSS15(dist=1111749)
1	16010001	16050000	649	0.0169032	0.00996135	1.08638	-0.0828504	intergenic	NCAM2(dist=1556773),TMPRSS15(dist=1101749)
1	16020001	16060000	681	0.014722	0.0102682	1.04591	-0.0448911	intergenic	NCAM2(dist=1566773),TMPRSS15(dist=1091749)
1	16030001	16070000	804	0.0112453	0.00887345	0.998787	0.00121368	intergenic	NCAM2(dist=1576773),TMPRSS15(dist=1081749)
1	16040001	16080000	883	0.017325	0.0115904	0.991484	0.00855202	intergenic	NCAM2(dist=1586773),TMPRSS15(dist=1071749)
1	16050001	16090000	896	0.0196551	0.0141246	0.99762	0.00238283	intergenic	NCAM2(dist=1596773),TMPRSS15(dist=1061749)
1	16060001	16100000	856	0.023254	0.0160569	0.998604	0.00139678	intergenic	NCAM2(dist=1606773),TMPRSS15(dist=1051749)
1	16070001	16110000	794	0.027075	0.0173718	1.06141	-0.0596009	intergenic	NCAM2(dist=1616773),TMPRSS15(dist=1041749)
1	16080001	16120000	834	0.0217322	0.0132263	1.06256	-0.0606822	intergenic	NCAM2(dist=1626773),TMPRSS15(dist=1031749)
1	16090001	16130000	873	0.015958	0.00860107	1.03409	-0.0335251	intergenic	NCAM2(dist=1636773),TMPRSS15(dist=1021749)
1	16100001	16140000	868	0.0105239	0.00576155	1.03418	-0.0336106	intergenic	NCAM2(dist=1646773),TMPRSS15(dist=1011749)
1	16110001	16150000	842	0.0116287	0.0046089	1.03108	-0.0306103	intergenic	NCAM2(dist=1656773),TMPRSS15(dist=1001749)
1	16120001	16160000	825	0.0156895	0.00674646	1.06192	-0.060083	intergenic	NCAM2(dist=1666773),TMPRSS15(dist=991749)
1	16130001	16170000	867	0.018495	0.00883364	1.14458	-0.135035	intergenic	NCAM2(dist=1676773),TMPRSS15(dist=981749)
1	16140001	16180000	915	0.0208363	0.0106135	1.22699	-0.204562	intergenic	NCAM2(dist=1686773),TMPRSS15(dist=971749)
1	16150001	16190000	911	0.018742	0.0100779	1.27875	-0.245883	intergenic	NCAM2(dist=1696773),TMPRSS15(dist=961749)
1	16160001	16200000	906	0.0115247	0.00748209	1.25572	-0.227708	intergenic	NCAM2(dist=1706773),TMPRSS15(dist=951749)
1	16170001	16210000	922	0.0100733	0.00749855	1.22133	-0.199939	intergenic	NCAM2(dist=1716773),TMPRSS15(dist=941749)
1	16180001	16220000	900	0.00788728	0.00773464	1.15539	-0.144438	intergenic	NCAM2(dist=1726773),TMPRSS15(dist=931749)
1	16190001	16230000	917	0.0102797	0.00897135	1.18247	-0.167607	intergenic	NCAM2(dist=1736773),TMPRSS15(dist=921749)
1	16200001	16240000	911	0.0152651	0.0111766	1.26276	-0.233304	intergenic	NCAM2(dist=1746773),TMPRSS15(dist=911749)
1	16210001	16250000	900	0.0137334	0.0118312	1.17338	-0.159887	intergenic	NCAM2(dist=1756773),TMPRSS15(dist=901749)
1	16220001	16260000	932	0.00890226	0.00994855	1.10639	-0.101101	intergenic	NCAM2(dist=1766773),TMPRSS15(dist=891749)
1	16230001	16270000	884	0.00677031	0.00850982	1.06968	-0.0673582	intergenic	NCAM2(dist=1776773),TMPRSS15(dist=881749)
1	16240001	16280000	829	0.00355367	0.00625009	1.05177	-0.0504764	intergenic	NCAM2(dist=1786773),TMPRSS15(dist=871749)
1	16250001	16290000	740	0.00150591	0.00361686	1.06819	-0.0659703	intergenic	NCAM2(dist=1796773),TMPRSS15(dist=861749)
1	16260001	16300000	633	0.00224591	0.00469794	1.07341	-0.0708367	intergenic	NCAM2(dist=1806773),TMPRSS15(dist=851749)
1	16270001	16310000	633	0.00188388	0.00528615	1.0506	-0.0493614	intergenic	NCAM2(dist=1816773),TMPRSS15(dist=841749)
1	16280001	16320000	628	0.0044711	0.00622691	1.01375	-0.0136599	intergenic	NCAM2(dist=1826773),TMPRSS15(dist=831749)
1	16290001	16330000	617	0.00534817	0.00734479	0.969419	0.0310583	intergenic	NCAM2(dist=1836773),TMPRSS15(dist=821749)
1	16300001	16340000	633	0.00484247	0.00693615	0.994972	0.00504068	intergenic	NCAM2(dist=1846773),TMPRSS15(dist=811749)
1	16310001	16350000	617	0.00593622	0.00760307	1.05473	-0.0532814	intergenic	NCAM2(dist=1856773),TMPRSS15(dist=801749)
1	16320001	16360000	628	0.00743311	0.0110187	1.01623	-0.0160972	intergenic	NCAM2(dist=1866773),TMPRSS15(dist=791749)
1	16330001	16370000	668	0.00993677	0.0120621	1.04891	-0.0477557	intergenic	NCAM2(dist=1876773),TMPRSS15(dist=781749)
1	16340001	16380000	724	0.0178254	0.0153239	0.94775	0.0536643	intergenic	NCAM2(dist=1886773),TMPRSS15(dist=771749)
1	16350001	16390000	791	0.0187142	0.0161632	0.91285	0.0911832	intergenic	NCAM2(dist=1896773),TMPRSS15(dist=761749)
1	16360001	16400000	851	0.021537	0.0166885	0.909878	0.0944452	intergenic	NCAM2(dist=1906773),TMPRSS15(dist=751749)
1	16370001	16410000	853	0.0185738	0.0156853	0.905587	0.0991717	intergenic	NCAM2(dist=1916773),TMPRSS15(dist=741749)
1	16380001	16420000	860	0.0129576	0.0125852	0.927975	0.0747507	intergenic	NCAM2(dist=1926773),TMPRSS15(dist=731749)
1	16390001	16430000	880	0.0111057	0.0110896	0.930232	0.0723211	intergenic	NCAM2(dist=1936773),TMPRSS15(dist=721749)
1	16400001	16440000	875	0.00761756	0.00740767	0.971569	0.0288432	intergenic	NCAM2(dist=1946773),TMPRSS15(dist=711749)
1	16410001	16450000	939	0.0259761	0.0134018	1.03159	-0.0311007	intergenic	NCAM2(dist=1956773),TMPRSS15(dist=701749)
1	16420001	16460000	947	0.0422696	0.0198975	1.08515	-0.0817141	intergenic	NCAM2(dist=1966773),TMPRSS15(dist=691749)
1	16430001	16470000	908	0.0451608	0.0209215	1.11846	-0.111951	intergenic	NCAM2(dist=1976773),TMPRSS15(dist=681749)
1	16440001	16480000	878	0.0447764	0.0222976	1.05198	-0.0506758	intergenic	NCAM2(dist=1986773),TMPRSS15(dist=671749)
1	16450001	16490000	834	0.0302846	0.0168246	1.02938	-0.0289602	intergenic	NCAM2(dist=1996773),TMPRSS15(dist=661749)
1	16460001	16500000	798	0.00910278	0.00840427	1.03312	-0.0325792	intergenic	NONE(dist=NONE),TMPRSS15(dist=651749)
1	16470001	16510000	815	0.00378526	0.00611519	1.02907	-0.0286599	intergenic	NONE(dist=NONE),TMPRSS15(dist=641749)
1	16480001	16520000	834	0.00106119	0.00385529	1.06387	-0.0619114	intergenic	NONE(dist=NONE),TMPRSS15(dist=631749)
1	16490001	16530000	837	-0.0015206	0.00247571	1.0537	-0.0523097	intergenic	NONE(dist=NONE),TMPRSS15(dist=621749)
1	16500001	16540000	877	0.00066058	0.00327659	1.04699	-0.045924	intergenic	NONE(dist=NONE),TMPRSS15(dist=611749)
1	16510001	16550000	903	0.00220527	0.00299537	1.03864	-0.0379134	intergenic	NONE(dist=NONE),TMPRSS15(dist=601749)
1	16520001	16560000	866	0.00400363	0.00395181	1.05144	-0.0501593	intergenic	NONE(dist=NONE),TMPRSS15(dist=591749)
1	16530001	16570000	780	0.0060491	0.00431094	1.05365	-0.052262	intergenic	NONE(dist=NONE),TMPRSS15(dist=581749)
1	16540001	16580000	699	0.00818869	0.00619062	1.04426	-0.0433069	intergenic	NONE(dist=NONE),TMPRSS15(dist=571749)
1	16550001	16590000	606	0.0248545	0.0138613	1.06183	-0.0599906	intergenic	NONE(dist=NONE),TMPRSS15(dist=561749)
1	16560001	16600000	562	0.0354331	0.0168494	1.0294	-0.0289727	intergenic	NONE(dist=NONE),TMPRSS15(dist=551749)
1	16570001	16610000	606	0.0366927	0.0188349	1.01557	-0.0154548	intergenic	NONE(dist=NONE),TMPRSS15(dist=541749)
1	16580001	16620000	717	0.0219703	0.0151924	1.04269	-0.0418057	intergenic	NONE(dist=NONE),TMPRSS15(dist=531749)
1	16590001	16630000	707	0.017719	0.0133921	1.09929	-0.0946606	intergenic	NONE(dist=NONE),TMPRSS15(dist=521749)
1	16600001	16640000	773	0.0153671	0.012848	1.1152	-0.109035	intergenic	NONE(dist=NONE),TMPRSS15(dist=511749)
1	16610001	16650000	692	0.0124256	0.0127001	1.09941	-0.0947732	intergenic	NONE(dist=NONE),TMPRSS15(dist=501749)
1	16620001	16660000	587	0.0180382	0.0137167	1.15861	-0.147219	intergenic	NONE(dist=NONE),TMPRSS15(dist=491749)
1	16630001	16670000	624	0.0134838	0.0107418	1.11728	-0.110899	intergenic	NONE(dist=NONE),TMPRSS15(dist=481749)
1	16640001	16680000	596	0.0133508	0.010056	1.10736	-0.101982	intergenic	NONE(dist=NONE),TMPRSS15(dist=471749)
1	16650001	16690000	635	0.012077	0.00904146	1.14022	-0.131222	intergenic	NONE(dist=NONE),TMPRSS15(dist=461749)
1	16660001	16700000	664	0.0106945	0.00841981	1.13621	-0.127695	intergenic	NONE(dist=NONE),TMPRSS15(dist=451749)
1	16670001	16710000	708	0.00988246	0.00729223	1.16689	-0.154343	intergenic	NONE(dist=NONE),TMPRSS15(dist=441749)
1	16680001	16720000	726	0.00980013	0.00684548	1.21509	-0.194818	intergenic	NONE(dist=NONE),TMPRSS15(dist=431749)
1	16690001	16730000	769	0.0104722	0.00714959	1.21426	-0.194132	intergenic	NONE(dist=NONE),TMPRSS15(dist=421749)
1	16700001	16740000	792	0.0115018	0.00842673	1.16403	-0.151891	intergenic	NONE(dist=NONE),TMPRSS15(dist=411749)
1	16710001	16750000	783	0.00944725	0.00856679	1.13744	-0.12878	intergenic	NONE(dist=NONE),TMPRSS15(dist=401749)
1	16720001	16760000	828	0.0103778	0.00935277	1.09357	-0.0894475	intergenic	NONE(dist=NONE),TMPRSS15(dist=391749)
1	16730001	16770000	877	0.0130708	0.0104036	1.10687	-0.10154	intergenic	NONE(dist=NONE),TMPRSS15(dist=381749)
1	16740001	16780000	863	0.0153034	0.011616	1.14193	-0.13272	intergenic	NONE(dist=NONE),TMPRSS15(dist=371749)
1	16750001	16790000	819	0.0194822	0.0132303	1.11902	-0.112455	intergenic	NONE(dist=NONE),TMPRSS15(dist=361749)
1	16760001	16800000	774	0.0201139	0.0128051	1.1168	-0.110464	intergenic	NONE(dist=NONE),TMPRSS15(dist=351749)
1	16770001	16810000	741	0.0169686	0.011021	1.05144	-0.0501627	intergenic	NONE(dist=NONE),TMPRSS15(dist=341749)
1	16780001	16820000	747	0.0125789	0.00880475	0.996017	0.00399113	intergenic	NONE(dist=NONE),TMPRSS15(dist=331749)
1	16790001	16830000	798	0.0120208	0.008758	0.988145	0.0119256	intergenic	NONE(dist=NONE),TMPRSS15(dist=321749)
1	16800001	16840000	810	0.0136875	0.00930126	0.961383	0.0393821	intergenic	NONE(dist=NONE),TMPRSS15(dist=311749)
1	16810001	16850000	788	0.0141921	0.00943671	0.967232	0.0333174	intergenic	NONE(dist=NONE),TMPRSS15(dist=301749)
1	16820001	16860000	755	0.0167329	0.0102633	1.00394	-0.00393597	intergenic	NONE(dist=NONE),TMPRSS15(dist=291749)
1	16830001	16870000	648	0.0172131	0.00974625	1.04323	-0.0423217	intergenic	NONE(dist=NONE),TMPRSS15(dist=281749)
1	16840001	16880000	595	0.0145406	0.00886247	1.15954	-0.148024	intergenic	NONE(dist=NONE),TMPRSS15(dist=271749)
1	16850001	16890000	593	0.0159044	0.00883627	1.18775	-0.172061	intergenic	NONE(dist=NONE),TMPRSS15(dist=261749)
1	16860001	16900000	616	0.0229004	0.0113243	1.04404	-0.0431011	intergenic	NONE(dist=NONE),TMPRSS15(dist=251749)
1	16870001	16910000	699	0.0280574	0.0134868	1.07361	-0.07103	intergenic	NONE(dist=NONE),TMPRSS15(dist=241749)
1	16880001	16920000	765	0.0283032	0.0139749	1.10867	-0.103161	intergenic	NONE(dist=NONE),TMPRSS15(dist=231749)
1	16890001	16930000	796	0.0408788	0.0221109	0.996643	0.00336261	intergenic	NONE(dist=NONE),TMPRSS15(dist=221749)
1	16900001	16940000	764	0.0456336	0.0236078	0.973986	0.0263585	intergenic	NONE(dist=NONE),TMPRSS15(dist=211749)
1	16910001	16950000	734	0.0467385	0.025484	0.940227	0.0616342	intergenic	NONE(dist=NONE),TMPRSS15(dist=201749)
1	16920001	16960000	727	0.0608666	0.0333682	1.02128	-0.0210554	intergenic	NONE(dist=NONE),TMPRSS15(dist=191749)
1	16930001	16970000	751	0.0481023	0.0242032	1.11052	-0.10483	intergenic	NONE(dist=NONE),TMPRSS15(dist=181749)
1	16940001	16980000	772	0.0437742	0.0228646	1.17865	-0.16437	intergenic	NONE(dist=NONE),TMPRSS15(dist=171749)
1	16950001	16990000	817	0.0369194	0.0205475	1.16069	-0.149017	intergenic	NONE(dist=NONE),TMPRSS15(dist=161749)
1	16960001	17000000	861	0.0197677	0.0144067	0.985708	0.0143949	intergenic	NONE(dist=NONE),TMPRSS15(dist=151749)
1	16970001	17010000	840	0.0257377	0.0169885	0.993758	0.0062617	intergenic	NONE(dist=NONE),TMPRSS15(dist=141749)
1	16980001	17020000	883	0.0243372	0.0147427	1.03521	-0.0346062	intergenic	NONE(dist=NONE),TMPRSS15(dist=131749)
1	16990001	17030000	919	0.0216842	0.0121378	1.05239	-0.0510629	intergenic	NONE(dist=NONE),TMPRSS15(dist=121749)
1	17000001	17040000	911	0.0178039	0.00980633	1.11621	-0.109943	intergenic	NONE(dist=NONE),TMPRSS15(dist=111749)
1	17010001	17050000	841	0.0110556	0.00638974	1.11374	-0.10772	intergenic	NONE(dist=NONE),TMPRSS15(dist=101749)
1	17020001	17060000	796	0.00708794	0.00413505	1.08577	-0.0822909	intergenic	NONE(dist=NONE),TMPRSS15(dist=91749)
1	17030001	17070000	687	0.00806196	0.00387096	1.13488	-0.126526	intergenic	NONE(dist=NONE),TMPRSS15(dist=81749)
1	17040001	17080000	647	0.00969806	0.00426174	1.14078	-0.131708	intergenic	NONE(dist=NONE),TMPRSS15(dist=71749)
1	17050001	17090000	718	0.00619087	0.00336743	1.11764	-0.111222	intergenic	NONE(dist=NONE),TMPRSS15(dist=61749)
1	17060001	17100000	756	0.00638143	0.00334552	1.07926	-0.0762711	intergenic	NONE(dist=NONE),TMPRSS15(dist=51749)
1	17070001	17110000	817	0.0054706	0.00326152	1.05184	-0.0505456	intergenic	NONE(dist=NONE),TMPRSS15(dist=41749)
1	17080001	17120000	827	0.00377292	0.00300588	1.06891	-0.066635	intergenic	NONE(dist=NONE),TMPRSS15(dist=31749)
1	17090001	17130000	832	0.00756552	0.0051245	1.08588	-0.0823875	intergenic	NONE(dist=NONE),TMPRSS15(dist=21749)
1	17100001	17140000	788	0.0178215	0.0109046	1.07939	-0.0763961	intergenic	NONE(dist=NONE),TMPRSS15(dist=11749)
1	17110001	17150000	791	0.0192637	0.0125613	1.11074	-0.105023	intergenic	NONE(dist=NONE),TMPRSS15(dist=1749)
1	17120001	17160000	797	0.02148	0.0137819	1.08578	-0.0822995	exonic	TMPRSS15
1	17130001	17170000	801	0.0192239	0.0120804	1.07091	-0.0685048	exonic	TMPRSS15
1	17140001	17180000	765	0.00984331	0.006856	1.07639	-0.0736101	exonic	TMPRSS15
1	17150001	17190000	713	0.0064971	0.00521661	1.02982	-0.0293798	exonic	TMPRSS15
1	17160001	17200000	713	0.0179461	0.00854645	1.07104	-0.0686258	exonic	TMPRSS15
1	17170001	17210000	737	0.0379739	0.0150229	1.11712	-0.110757	exonic	TMPRSS15
1	17180001	17220000	794	0.0500857	0.0192771	1.13521	-0.126817	exonic	TMPRSS15
1	17190001	17230000	798	0.047792	0.0191417	1.15059	-0.140275	exonic	TMPRSS15
1	17200001	17240000	786	0.0375883	0.0147104	1.17814	-0.163936	exonic	TMPRSS15
1	17210001	17250000	827	0.0228542	0.0102043	1.1475	-0.137588	exonic	TMPRSS15
1	17220001	17260000	838	0.0106329	0.00601826	1.1363	-0.127777	exonic	TMPRSS15
1	17230001	17270000	902	0.0163112	0.00738119	1.10886	-0.103329	exonic	TMPRSS15
1	17240001	17280000	927	0.0253052	0.010393	1.06673	-0.0645991	exonic	TMPRSS15
1	17250001	17290000	893	0.027687	0.0118737	1.04137	-0.0405406	exonic	TMPRSS15
1	17260001	17300000	857	0.0285704	0.012668	1.03417	-0.0336012	exonic	TMPRSS15
1	17270001	17310000	763	0.0243379	0.0121989	1.04543	-0.0444274	exonic	CHODL,TMPRSS15
1	17280001	17320000	740	0.0101829	0.00787535	1.03552	-0.0348999	exonic	CHODL,TMPRSS15
1	17290001	17330000	730	0.00731107	0.00500022	1.15099	-0.140622	exonic	CHODL,TMPRSS15
1	17300001	17340000	759	0.00774462	0.00644508	1.11881	-0.112269	exonic	CHODL,TMPRSS15
1	17310001	17350000	783	0.0117736	0.00754598	1.11582	-0.109591	exonic	CHODL
1	17320001	17360000	738	0.0216885	0.0113975	1.11931	-0.112713	exonic	CHODL
1	17330001	17370000	676	0.0238224	0.0137281	1.04378	-0.0428475	exonic	CHODL
1	17340001	17380000	659	0.0284338	0.0145152	1.05014	-0.0489195	intergenic	CHODL(dist=8058),C1H21orf91(dist=456541)
1	17350001	17390000	719	0.0271646	0.0145872	1.03585	-0.0352212	intergenic	CHODL(dist=18058),C1H21orf91(dist=446541)
1	17360001	17400000	748	0.0232261	0.011598	1.0289	-0.0284942	intergenic	CHODL(dist=28058),C1H21orf91(dist=436541)
1	17370001	17410000	756	0.0290455	0.0141058	0.962854	0.0378538	intergenic	CHODL(dist=38058),C1H21orf91(dist=426541)
1	17380001	17420000	774	0.0231438	0.0111854	0.983782	0.0163509	intergenic	CHODL(dist=48058),C1H21orf91(dist=416541)
1	17390001	17430000	780	0.012186	0.00799397	0.994645	0.00536939	intergenic	CHODL(dist=58058),C1H21orf91(dist=406541)
1	17400001	17440000	848	0.00777264	0.00723909	0.985146	0.0149656	intergenic	CHODL(dist=68058),C1H21orf91(dist=396541)
1	17410001	17450000	836	0.00165171	0.00455907	1.01534	-0.0152227	intergenic	CHODL(dist=78058),C1H21orf91(dist=386541)
1	17420001	17460000	840	0.000422094	0.00452654	1.02885	-0.0284452	intergenic	CHODL(dist=88058),C1H21orf91(dist=376541)
1	17430001	17470000	719	0.00290889	0.00557521	1.04214	-0.0412766	intergenic	CHODL(dist=98058),C1H21orf91(dist=366541)
1	17440001	17480000	575	0.00587157	0.00616012	1.1008	-0.0960371	intergenic	CHODL(dist=108058),C1H21orf91(dist=356541)
1	17450001	17490000	525	0.0133643	0.00719149	1.15597	-0.144942	intergenic	CHODL(dist=118058),C1H21orf91(dist=346541)
1	17460001	17500000	443	0.0367036	0.0123951	1.27492	-0.242885	intergenic	CHODL(dist=128058),C1H21orf91(dist=336541)
1	17470001	17510000	521	0.0470762	0.0156204	1.39849	-0.335391	intergenic	CHODL(dist=138058),C1H21orf91(dist=326541)
1	17480001	17520000	579	0.048743	0.0156813	1.48089	-0.392642	intergenic	CHODL(dist=148058),C1H21orf91(dist=316541)
1	17490001	17530000	660	0.0355661	0.0120254	1.42742	-0.35587	intergenic	CHODL(dist=158058),C1H21orf91(dist=306541)
1	17500001	17540000	665	0.0255984	0.00853697	1.38812	-0.327951	intergenic	CHODL(dist=168058),C1H21orf91(dist=296541)
1	17510001	17550000	624	0.0150995	0.00549757	1.29676	-0.25987	intergenic	CHODL(dist=178058),C1H21orf91(dist=286541)
1	17520001	17560000	677	0.0100446	0.00487243	1.22004	-0.198888	intergenic	CHODL(dist=188058),C1H21orf91(dist=276541)
1	17530001	17570000	736	0.0102276	0.00595924	1.20201	-0.183994	intergenic	CHODL(dist=198058),C1H21orf91(dist=266541)
1	17540001	17580000	747	0.010015	0.00622424	1.19067	-0.174514	intergenic	CHODL(dist=208058),C1H21orf91(dist=256541)
1	17550001	17590000	702	0.0101575	0.00548318	1.19805	-0.180696	intergenic	CHODL(dist=218058),C1H21orf91(dist=246541)
1	17560001	17600000	581	0.0105233	0.00472013	1.17806	-0.163873	intergenic	CHODL(dist=228058),C1H21orf91(dist=236541)
1	17570001	17610000	490	0.00678898	0.00100178	1.1868	-0.171262	intergenic	CHODL(dist=238058),C1H21orf91(dist=226541)
1	17580001	17620000	481	0.00713136	0.00186874	1.2523	-0.224979	intergenic	CHODL(dist=248058),C1H21orf91(dist=216541)
1	17590001	17630000	549	0.00850283	0.00292012	1.36479	-0.311	intergenic	CHODL(dist=258058),C1H21orf91(dist=206541)
1	17600001	17640000	607	0.011085	0.00375314	1.46579	-0.382395	intergenic	CHODL(dist=268058),C1H21orf91(dist=196541)
1	17610001	17650000	602	0.0249078	0.00843412	1.3049	-0.266126	intergenic	CHODL(dist=278058),C1H21orf91(dist=186541)
1	17620001	17660000	610	0.0270661	0.00989521	1.25239	-0.225054	intergenic	CHODL(dist=288058),C1H21orf91(dist=176541)
1	17630001	17670000	573	0.0299214	0.0117674	1.18178	-0.167023	intergenic	CHODL(dist=298058),C1H21orf91(dist=166541)
1	17640001	17680000	533	0.0347606	0.0143058	1.13491	-0.12655	intergenic	CHODL(dist=308058),C1H21orf91(dist=156541)
1	17650001	17690000	497	0.033082	0.0140683	1.10273	-0.0977892	intergenic	CHODL(dist=318058),C1H21orf91(dist=146541)
1	17660001	17700000	487	0.0351392	0.0144517	1.08076	-0.0776632	intergenic	CHODL(dist=328058),C1H21orf91(dist=136541)
1	17670001	17710000	484	0.0352186	0.0144145	1.0767	-0.0739037	intergenic	CHODL(dist=338058),C1H21orf91(dist=126541)
1	17680001	17720000	506	0.0389711	0.0162563	1.14192	-0.132712	intergenic	CHODL(dist=348058),C1H21orf91(dist=116541)
1	17690001	17730000	528	0.0441265	0.0200435	1.2157	-0.19532	intergenic	CHODL(dist=358058),C1H21orf91(dist=106541)
1	17700001	17740000	553	0.0400412	0.0187713	1.22175	-0.200283	intergenic	CHODL(dist=368058),C1H21orf91(dist=96541)
1	17710001	17750000	590	0.0343515	0.0178775	1.20303	-0.184844	intergenic	CHODL(dist=378058),C1H21orf91(dist=86541)
1	17720001	17760000	576	0.0296769	0.0162507	1.14237	-0.133101	intergenic	CHODL(dist=388058),C1H21orf91(dist=76541)
1	17730001	17770000	532	0.0260162	0.0132794	1.09262	-0.0885802	intergenic	CHODL(dist=398058),C1H21orf91(dist=66541)
1	17740001	17780000	532	0.0203011	0.011457	1.04062	-0.039814	intergenic	CHODL(dist=408058),C1H21orf91(dist=56541)
1	17750001	17790000	508	0.0191415	0.0103728	0.969505	0.0309696	intergenic	CHODL(dist=418058),C1H21orf91(dist=46541)
1	17760001	17800000	511	0.0146246	0.00730047	0.974864	0.0254577	intergenic	CHODL(dist=428058),C1H21orf91(dist=36541)
1	17770001	17810000	525	0.00624917	0.00526342	0.962046	0.0386929	intergenic	CHODL(dist=438058),C1H21orf91(dist=26541)
1	17780001	17820000	509	0.0090651	0.00675618	0.982133	0.0180288	intergenic	CHODL(dist=448058),C1H21orf91(dist=16541)
1	17790001	17830000	481	0.0140736	0.0101314	1.0006	-0.000599177	intergenic	CHODL(dist=458058),C1H21orf91(dist=6541)
1	17800001	17840000	477	0.020056	0.0133818	0.97451	0.0258208	exonic	C1H21orf91
1	17810001	17850000	473	0.0235359	0.0146167	0.987317	0.0127642	exonic	C1H21orf91
1	17820001	17860000	442	0.0258283	0.014547	0.968318	0.032195	exonic	C1H21orf91
1	17830001	17870000	439	0.0182313	0.0122323	1.01283	-0.012753	exonic	C1H21orf91
1	17840001	17880000	521	0.0130101	0.0110635	1.03616	-0.0355199	exonic	C1H21orf91
1	17850001	17890000	578	0.0140802	0.0112481	1.0891	-0.0853489	exonic	C1H21orf91
1	17860001	17900000	660	0.0142975	0.0117504	1.05033	-0.0491024	exonic	C1H21orf91
1	17870001	17910000	761	0.0154999	0.0110421	1.02891	-0.0285042	intergenic	C1H21orf91(dist=1187),BTG3(dist=119148)
1	17880001	17920000	747	0.0157361	0.0102346	1.06558	-0.0635208	intergenic	C1H21orf91(dist=11187),BTG3(dist=109148)
1	17890001	17930000	775	0.0180406	0.0119286	0.980855	0.0193306	intergenic	C1H21orf91(dist=21187),BTG3(dist=99148)
1	17900001	17940000	772	0.0235908	0.0145616	1.04731	-0.0462214	intergenic	C1H21orf91(dist=31187),BTG3(dist=89148)
1	17910001	17950000	734	0.0259859	0.014635	1.12682	-0.119402	intergenic	C1H21orf91(dist=41187),BTG3(dist=79148)
1	17920001	17960000	681	0.0374443	0.0209244	1.15853	-0.147156	intergenic	C1H21orf91(dist=51187),BTG3(dist=69148)
1	17930001	17970000	604	0.0404144	0.0217218	1.26296	-0.233456	intergenic	C1H21orf91(dist=61187),BTG3(dist=59148)
1	17940001	17980000	572	0.0486198	0.0231706	1.33832	-0.291414	intergenic	C1H21orf91(dist=71187),BTG3(dist=49148)
1	17950001	17990000	458	0.0544737	0.028001	1.33386	-0.288079	intergenic	C1H21orf91(dist=81187),BTG3(dist=39148)
1	17960001	18000000	459	0.0520101	0.0255753	1.23796	-0.213462	intergenic	C1H21orf91(dist=91187),BTG3(dist=29148)
1	17970001	18010000	476	0.0420361	0.0250098	1.20165	-0.183692	intergenic	C1H21orf91(dist=101187),BTG3(dist=19148)
1	17980001	18020000	479	0.0274626	0.0209262	1.14878	-0.138696	intergenic	C1H21orf91(dist=111187),BTG3(dist=9148)
1	17990001	18030000	548	0.0281145	0.0208566	1.12605	-0.118714	UTR5	BTG3(NM_001289948.1:c.-3458_-3407delins0)
1	18000001	18040000	501	0.0231887	0.0169679	1.12	-0.113325	exonic	BTG3
1	18010001	18050000	470	0.023316	0.0128461	1.15186	-0.141379	exonic	BTG3,CXADR
1	18020001	18060000	395	0.0213404	0.0101705	1.12401	-0.116904	exonic	BTG3,CXADR
1	18030001	18070000	386	0.0155029	0.00692978	1.10739	-0.102002	exonic	BTG3,CXADR
1	18040001	18080000	388	0.014645	0.00762341	1.06636	-0.0642499	exonic	BTG3,CXADR
1	18050001	18090000	412	0.0178695	0.0109768	1.03114	-0.0306628	exonic	CXADR
1	18060001	18100000	507	0.0147538	0.0112304	0.98007	0.0201314	exonic	CXADR
1	18070001	18110000	506	0.017305	0.0134723	0.980731	0.0194576	exonic	CXADR
1	18080001	18120000	545	0.0169895	0.0123403	1.02367	-0.0233948	exonic	CXADR
1	18090001	18130000	557	0.0130704	0.00913911	1.05709	-0.0555244	exonic	CXADR
1	18100001	18140000	556	0.0249273	0.0136199	1.03249	-0.0319701	exonic	CXADR
1	18110001	18150000	581	0.025783	0.0137951	1.04183	-0.0409812	exonic	CXADR
1	18120001	18160000	608	0.0279187	0.01604	0.987831	0.0122434	intergenic	CXADR(dist=4712),LOC102176916(dist=818130)
1	18130001	18170000	620	0.0326717	0.0203779	0.957426	0.043507	intergenic	CXADR(dist=14712),LOC102176916(dist=808130)
1	18140001	18180000	622	0.0238821	0.0150738	1.00305	-0.00305023	intergenic	CXADR(dist=24712),LOC102176916(dist=798130)
1	18150001	18190000	633	0.0183777	0.0118461	1.00613	-0.00611112	intergenic	CXADR(dist=34712),LOC102176916(dist=788130)
1	18160001	18200000	595	0.0165606	0.0108821	1.06358	-0.06164	intergenic	CXADR(dist=44712),LOC102176916(dist=778130)
1	18170001	18210000	595	0.0147945	0.00690659	1.16937	-0.156463	intergenic	CXADR(dist=54712),LOC102176916(dist=768130)
1	18180001	18220000	609	0.0176348	0.0080818	1.23612	-0.211975	intergenic	CXADR(dist=64712),LOC102176916(dist=758130)
1	18190001	18230000	598	0.0203102	0.00857056	1.29553	-0.25892	intergenic	CXADR(dist=74712),LOC102176916(dist=748130)
1	18200001	18240000	639	0.0116172	0.0074195	1.19542	-0.178501	intergenic	CXADR(dist=84712),LOC102176916(dist=738130)
1	18210001	18250000	618	0.0107652	0.008391	1.10227	-0.0973674	intergenic	CXADR(dist=94712),LOC102176916(dist=728130)
1	18220001	18260000	573	0.0105545	0.00811414	1.05757	-0.0559699	intergenic	CXADR(dist=104712),LOC102176916(dist=718130)
1	18230001	18270000	634	0.00872764	0.00841576	1.06459	-0.062592	intergenic	CXADR(dist=114712),LOC102176916(dist=708130)
1	18240001	18280000	610	0.00896675	0.00762137	1.08544	-0.0819883	intergenic	CXADR(dist=124712),LOC102176916(dist=698130)
1	18250001	18290000	601	0.00676766	0.00642468	1.12536	-0.118099	intergenic	CXADR(dist=134712),LOC102176916(dist=688130)
1	18260001	18300000	610	0.0065881	0.00687629	1.14041	-0.131392	intergenic	CXADR(dist=144712),LOC102176916(dist=678130)
1	18270001	18310000	538	0.0074333	0.00618864	1.13813	-0.129384	intergenic	CXADR(dist=154712),LOC102176916(dist=668130)
1	18280001	18320000	549	0.0114066	0.00678169	1.14151	-0.132349	intergenic	CXADR(dist=164712),LOC102176916(dist=658130)
1	18290001	18330000	532	0.0142415	0.00766684	1.11166	-0.105855	intergenic	CXADR(dist=174712),LOC102176916(dist=648130)
1	18300001	18340000	520	0.0140912	0.00811176	1.13073	-0.122866	intergenic	CXADR(dist=184712),LOC102176916(dist=638130)
1	18310001	18350000	540	0.0156059	0.0086822	1.12624	-0.118881	intergenic	CXADR(dist=194712),LOC102176916(dist=628130)
1	18320001	18360000	528	0.0157729	0.00799397	1.14046	-0.131435	intergenic	CXADR(dist=204712),LOC102176916(dist=618130)
1	18330001	18370000	532	0.0148604	0.00830403	1.1395	-0.130589	intergenic	CXADR(dist=214712),LOC102176916(dist=608130)
1	18340001	18380000	493	0.0109711	0.00677243	1.09054	-0.0866771	intergenic	CXADR(dist=224712),LOC102176916(dist=598130)
1	18350001	18390000	522	0.00578771	0.0033823	1.05711	-0.0555408	intergenic	CXADR(dist=234712),LOC102176916(dist=588130)
1	18360001	18400000	503	0.00299262	0.00249838	1.04918	-0.0480121	intergenic	CXADR(dist=244712),LOC102176916(dist=578130)
1	18370001	18410000	521	0.000603272	0.000763991	1.05324	-0.0518684	intergenic	CXADR(dist=254712),LOC102176916(dist=568130)
1	18380001	18420000	556	0.00017213	-0.000363305	1.06628	-0.0641765	intergenic	CXADR(dist=264712),LOC102176916(dist=558130)
1	18390001	18430000	559	0.00397889	0.00266996	1.14314	-0.133781	intergenic	CXADR(dist=274712),LOC102176916(dist=548130)
1	18400001	18440000	599	0.00971742	0.00628516	1.28699	-0.252309	intergenic	CXADR(dist=284712),LOC102176916(dist=538130)
1	18410001	18450000	611	0.0138036	0.00980928	1.37567	-0.31894	intergenic	CXADR(dist=294712),LOC102176916(dist=528130)
1	18420001	18460000	619	0.0134198	0.011818	1.31671	-0.275137	intergenic	CXADR(dist=304712),LOC102176916(dist=518130)
1	18430001	18470000	592	0.0136828	0.0132591	1.20216	-0.184116	intergenic	CXADR(dist=314712),LOC102176916(dist=508130)
1	18440001	18480000	601	0.010883	0.0130943	1.07222	-0.0697331	intergenic	CXADR(dist=324712),LOC102176916(dist=498130)
1	18450001	18490000	639	0.00909804	0.0103443	1.04715	-0.0460739	intergenic	CXADR(dist=334712),LOC102176916(dist=488130)
1	18460001	18500000	654	0.0100952	0.00949315	1.06615	-0.0640549	intergenic	CXADR(dist=344712),LOC102176916(dist=478130)
1	18470001	18510000	648	0.0142403	0.011602	1.03768	-0.0369871	intergenic	CXADR(dist=354712),LOC102176916(dist=468130)
1	18480001	18520000	670	0.0135804	0.0095157	1.05595	-0.05444	intergenic	CXADR(dist=364712),LOC102176916(dist=458130)
1	18490001	18530000	631	0.0179722	0.0119551	1.01302	-0.0129359	intergenic	CXADR(dist=374712),LOC102176916(dist=448130)
1	18500001	18540000	602	0.0200012	0.0125849	0.993808	0.00621137	intergenic	CXADR(dist=384712),LOC102176916(dist=438130)
1	18510001	18550000	617	0.0182222	0.00886088	1.03003	-0.0295836	intergenic	CXADR(dist=394712),LOC102176916(dist=428130)
1	18520001	18560000	540	0.0240587	0.0103763	0.996398	0.00360858	intergenic	CXADR(dist=404712),LOC102176916(dist=418130)
1	18530001	18570000	548	0.0182534	0.00781182	1.00387	-0.00386345	intergenic	CXADR(dist=414712),LOC102176916(dist=408130)
1	18540001	18580000	557	0.0182835	0.00757467	1.02367	-0.0233966	intergenic	CXADR(dist=424712),LOC102176916(dist=398130)
1	18550001	18590000	546	0.0221636	0.0103272	1.00206	-0.00205724	intergenic	CXADR(dist=434712),LOC102176916(dist=388130)
1	18560001	18600000	579	0.0303472	0.013267	0.967315	0.0332307	intergenic	CXADR(dist=444712),LOC102176916(dist=378130)
1	18570001	18610000	562	0.033768	0.0132873	0.944296	0.0573152	intergenic	CXADR(dist=454712),LOC102176916(dist=368130)
1	18580001	18620000	544	0.0332417	0.0138425	0.945737	0.0557906	intergenic	CXADR(dist=464712),LOC102176916(dist=358130)
1	18590001	18630000	572	0.0265837	0.012998	1.06318	-0.0612602	intergenic	CXADR(dist=474712),LOC102176916(dist=348130)
1	18600001	18640000	589	0.0138149	0.00875354	1.17197	-0.158683	intergenic	CXADR(dist=484712),LOC102176916(dist=338130)
1	18610001	18650000	605	0.0125761	0.00953137	1.20381	-0.18549	intergenic	CXADR(dist=494712),LOC102176916(dist=328130)
1	18620001	18660000	645	0.0159	0.0107658	1.21612	-0.195662	intergenic	CXADR(dist=504712),LOC102176916(dist=318130)
1	18630001	18670000	627	0.0123893	0.0101352	1.1606	-0.148939	intergenic	CXADR(dist=514712),LOC102176916(dist=308130)
1	18640001	18680000	620	0.0109783	0.00919949	1.13614	-0.127635	intergenic	CXADR(dist=524712),LOC102176916(dist=298130)
1	18650001	18690000	632	0.0103312	0.00822879	1.08426	-0.0809018	intergenic	CXADR(dist=534712),LOC102176916(dist=288130)
1	18660001	18700000	617	0.010602	0.00929397	1.02581	-0.0254869	intergenic	CXADR(dist=544712),LOC102176916(dist=278130)
1	18670001	18710000	569	0.012479	0.00828859	1.02006	-0.0198648	intergenic	CXADR(dist=554712),LOC102176916(dist=268130)
1	18680001	18720000	544	0.0186965	0.00935742	1.00354	-0.00353276	intergenic	CXADR(dist=564712),LOC102176916(dist=258130)
1	18690001	18730000	547	0.0203682	0.0096211	1.03496	-0.0343657	intergenic	CXADR(dist=574712),LOC102176916(dist=248130)
1	18700001	18740000	525	0.0161656	0.00794476	1.06127	-0.0594703	intergenic	CXADR(dist=584712),LOC102176916(dist=238130)
1	18710001	18750000	611	0.0201161	0.01157	0.933605	0.0687016	intergenic	CXADR(dist=594712),LOC102176916(dist=228130)
1	18720001	18760000	628	0.0189257	0.0107128	0.933666	0.0686365	intergenic	CXADR(dist=604712),LOC102176916(dist=218130)
1	18730001	18770000	588	0.0184853	0.0103947	0.953034	0.048105	intergenic	CXADR(dist=614712),LOC102176916(dist=208130)
1	18740001	18780000	595	0.0173808	0.00912327	0.95959	0.0412494	intergenic	CXADR(dist=624712),LOC102176916(dist=198130)
1	18750001	18790000	546	0.0155263	0.00583851	1.18885	-0.172989	intergenic	CXADR(dist=634712),LOC102176916(dist=188130)
1	18760001	18800000	599	0.026858	0.0108193	1.21661	-0.19607	intergenic	CXADR(dist=644712),LOC102176916(dist=178130)
1	18770001	18810000	631	0.034114	0.0150255	1.19333	-0.176745	intergenic	CXADR(dist=654712),LOC102176916(dist=168130)
1	18780001	18820000	655	0.0342671	0.0164605	1.23324	-0.209647	intergenic	CXADR(dist=664712),LOC102176916(dist=158130)
1	18790001	18830000	694	0.0347774	0.0178921	1.21853	-0.197644	intergenic	CXADR(dist=674712),LOC102176916(dist=148130)
1	18800001	18840000	665	0.0305432	0.0173068	1.17669	-0.162708	intergenic	CXADR(dist=684712),LOC102176916(dist=138130)
1	18810001	18850000	661	0.0246681	0.0164327	1.15245	-0.141886	intergenic	CXADR(dist=694712),LOC102176916(dist=128130)
1	18820001	18860000	709	0.0233712	0.0173369	1.09665	-0.0922595	intergenic	CXADR(dist=704712),LOC102176916(dist=118130)
1	18830001	18870000	648	0.0197782	0.0167518	1.07251	-0.0700021	intergenic	CXADR(dist=714712),LOC102176916(dist=108130)
1	18840001	18880000	599	0.0172454	0.0162113	1.02636	-0.0260187	intergenic	CXADR(dist=724712),LOC102176916(dist=98130)
1	18850001	18890000	599	0.0154239	0.01381	1.01726	-0.0171091	intergenic	CXADR(dist=734712),LOC102176916(dist=88130)
1	18860001	18900000	564	0.0165095	0.0157578	0.946243	0.0552558	intergenic	CXADR(dist=744712),LOC102176916(dist=78130)
1	18870001	18910000	642	0.0145247	0.0158183	0.927892	0.0748404	intergenic	CXADR(dist=754712),LOC102176916(dist=68130)
1	18880001	18920000	713	0.00868717	0.0124805	0.982355	0.0178024	intergenic	CXADR(dist=764712),LOC102176916(dist=58130)
1	18890001	18930000	737	0.0121382	0.0144608	0.985506	0.0146005	intergenic	CXADR(dist=774712),LOC102176916(dist=48130)
1	18900001	18940000	783	0.00603843	0.00883372	1.02012	-0.0199178	intergenic	CXADR(dist=784712),LOC102176916(dist=38130)
1	18910001	18950000	753	0.00943884	0.00950172	1.03855	-0.0378279	intergenic	CXADR(dist=794712),LOC102176916(dist=28130)
1	18920001	18960000	731	0.0162009	0.0130291	1.04914	-0.0479703	intergenic	CXADR(dist=804712),LOC102176916(dist=18130)
1	18930001	18970000	677	0.0158846	0.0123445	1.06798	-0.0657661	intergenic	CXADR(dist=814712),LOC102176916(dist=8130)
1	18940001	18980000	580	0.0238137	0.015614	1.0951	-0.09085	ncRNA_exonic	LOC102176916
1	18950001	18990000	513	0.0243535	0.0142255	1.11617	-0.109901	ncRNA_exonic	LOC102176916
1	18960001	19000000	434	0.0239703	0.0128029	1.12694	-0.119502	ncRNA_exonic	LOC102176916,MIR125B
1	18970001	19010000	426	0.0205734	0.0108658	1.06282	-0.0609234	ncRNA_exonic	LOC102176916,MIR125B
1	18980001	19020000	450	0.032525	0.0150459	1.09339	-0.0892855	ncRNA_exonic	LOC102176916,MIR125B
1	18990001	19030000	459	0.0374739	0.0164803	1.15292	-0.142296	ncRNA_exonic	LOC102176916,MIR125B
1	19000001	19040000	470	0.0414134	0.0178909	1.1615	-0.149716	ncRNA_intronic	LOC102176916
1	19010001	19050000	442	0.0425109	0.0169449	1.18892	-0.173045	ncRNA_exonic	LOC102176916,MIR99A,MIRLET7C
1	19020001	19060000	418	0.0322361	0.0132855	1.12165	-0.114797	ncRNA_exonic	LOC102176916,MIR99A,MIRLET7C
1	19030001	19070000	445	0.0250553	0.0119468	1.1177	-0.111272	ncRNA_exonic	LOC102176916,MIR99A,MIRLET7C
1	19040001	19080000	550	0.0204906	0.0117828	1.19412	-0.177411	ncRNA_exonic	LOC102176916,MIR99A,MIRLET7C
1	19050001	19090000	653	0.0255175	0.0137513	1.25562	-0.227632	ncRNA_intronic	LOC102176916
1	19060001	19100000	704	0.0254808	0.0136249	1.34004	-0.292703	ncRNA_intronic	LOC102176916
1	19070001	19110000	767	0.0278785	0.014335	1.29231	-0.256429	ncRNA_intronic	LOC102176916
1	19080001	19120000	701	0.0250149	0.0123887	1.21648	-0.195964	ncRNA_intronic	LOC102176916
1	19090001	19130000	667	0.0207689	0.0109222	1.18818	-0.172423	ncRNA_exonic	LOC102176916
1	19100001	19140000	624	0.0208682	0.010544	1.1432	-0.133833	ncRNA_exonic	LOC102176916
1	19110001	19150000	568	0.0152819	0.00859378	1.18499	-0.169732	ncRNA_exonic	LOC102176916
1	19120001	19160000	542	0.0173577	0.0105874	1.20028	-0.182553	ncRNA_exonic	LOC102176916
1	19130001	19170000	570	0.0150439	0.0100816	1.05305	-0.0516913	ncRNA_intronic	LOC102176916
1	19140001	19180000	584	0.0181022	0.0108848	1.05212	-0.0508059	ncRNA_intronic	LOC102176916
1	19150001	19190000	593	0.017296	0.0113665	1.0197	-0.0195096	ncRNA_intronic	LOC102176916
1	19160001	19200000	613	0.0199919	0.0137173	1.00784	-0.00781068	ncRNA_exonic	LOC102176916
1	19170001	19210000	576	0.0214461	0.0147458	1.08401	-0.0806699	ncRNA_exonic	LOC102176916
1	19180001	19220000	585	0.0188293	0.0146607	1.0722	-0.0697128	ncRNA_exonic	LOC102176916
1	19190001	19230000	595	0.0255472	0.0168275	1.0645	-0.0625028	ncRNA_exonic	LOC102176916
1	19200001	19240000	598	0.0228135	0.0151774	1.06893	-0.0666557	ncRNA_exonic	LOC102176916
1	19210001	19250000	606	0.0239215	0.0154889	1.06911	-0.0668297	ncRNA_exonic	LOC102176916
1	19220001	19260000	588	0.0224641	0.0140256	1.05437	-0.0529476	ncRNA_exonic	LOC102176916
1	19230001	19270000	565	0.0127626	0.00968167	1.04406	-0.0431155	ncRNA_intronic	LOC102176916
1	19240001	19280000	598	0.00913459	0.00658333	1.08211	-0.0789119	ncRNA_intronic	LOC102176916
1	19250001	19290000	598	0.00976504	0.00699549	1.05883	-0.0571614	ncRNA_intronic	LOC102176916
1	19260001	19300000	608	0.0103573	0.00750967	1.09346	-0.0893435	ncRNA_exonic	LOC102176916
1	19270001	19310000	605	0.0154957	0.01063	1.08431	-0.0809477	ncRNA_exonic	LOC102176916
1	19280001	19320000	521	0.0218451	0.0141105	1.07753	-0.07467	ncRNA_exonic	LOC102176916
1	19290001	19330000	541	0.0278115	0.0145637	1.16125	-0.149495	ncRNA_exonic	LOC102176916
1	19300001	19340000	559	0.0293769	0.0159138	1.08319	-0.0799142	ncRNA_exonic	LOC102176916
1	19310001	19350000	554	0.0297177	0.0168682	1.00529	-0.00527425	ncRNA_exonic	LOC102176916
1	19320001	19360000	632	0.0271775	0.0166768	1.01095	-0.0108857	ncRNA_intronic	LOC102176916
1	19330001	19370000	614	0.029918	0.020904	0.92247	0.0807007	ncRNA_intronic	LOC102176916
1	19340001	19380000	600	0.0319813	0.0214379	0.935715	0.0664447	ncRNA_intronic	LOC102176916
1	19350001	19390000	610	0.0316393	0.0195435	1.03103	-0.0305602	ncRNA_intronic	LOC102176916
1	19360001	19400000	556	0.0320221	0.017325	1.04309	-0.0421862	ncRNA_intronic	LOC102176916
1	19370001	19410000	531	0.023844	0.0114971	1.18747	-0.171829	ncRNA_exonic	LOC102176916
1	19380001	19420000	511	0.0208721	0.00928172	1.26535	-0.235349	ncRNA_exonic	LOC102176916
1	19390001	19430000	516	0.0175078	0.00650608	1.18026	-0.165731	ncRNA_exonic	LOC102176916
1	19400001	19440000	562	0.0125685	0.00586768	1.11611	-0.109851	ncRNA_exonic	LOC102176916
1	19410001	19450000	601	0.00802993	0.00521633	1.06803	-0.0658116	ncRNA_exonic	LOC102176916
1	19420001	19460000	659	0.00931226	0.00511303	1.04975	-0.0485538	ncRNA_exonic	LOC102176916
1	19430001	19470000	671	0.00798195	0.00423517	1.05092	-0.0496639	ncRNA_exonic	LOC102176916
1	19440001	19480000	679	0.0117268	0.00673071	1.07002	-0.0676776	ncRNA_intronic	LOC102176916
1	19450001	19490000	659	0.0144709	0.00717477	1.08768	-0.0840507	ncRNA_intronic	LOC102176916
1	19460001	19500000	648	0.023636	0.0108937	1.15399	-0.143226	ncRNA_intronic	LOC102176916
1	19470001	19510000	694	0.0309073	0.0157383	1.20804	-0.189	ncRNA_intronic	LOC102176916
1	19480001	19520000	739	0.0287306	0.0167933	1.1948	-0.177977	ncRNA_intronic	LOC102176916
1	19490001	19530000	803	0.0262563	0.0169636	1.21435	-0.194209	ncRNA_intronic	LOC102176916
1	19500001	19540000	796	0.0261942	0.0184205	1.09667	-0.0922817	ncRNA_intronic	LOC102176916
1	19510001	19550000	732	0.0241345	0.0175067	1.0335	-0.0329497	ncRNA_intronic	LOC102176916
1	19520001	19560000	689	0.0246229	0.0162294	0.995034	0.00497831	ncRNA_intronic	LOC102176916
1	19530001	19570000	620	0.0315278	0.0180137	0.958217	0.0426806	ncRNA_intronic	LOC102176916
1	19540001	19580000	568	0.028445	0.0152707	1.04354	-0.0426172	ncRNA_intronic	LOC102176916
1	19550001	19590000	522	0.0278422	0.0141185	1.06783	-0.0656249	ncRNA_exonic	LOC102176916
1	19560001	19600000	507	0.0299318	0.0133849	1.12228	-0.115363	ncRNA_exonic	LOC102176916
1	19570001	19610000	533	0.0266011	0.0109969	1.13805	-0.129317	ncRNA_exonic	LOC102176916
1	19580001	19620000	575	0.0166951	0.00813677	1.1092	-0.103638	ncRNA_exonic	LOC102176916
1	19590001	19630000	640	0.0140477	0.00795802	1.09739	-0.0929377	ncRNA_intronic	LOC102176916
1	19600001	19640000	586	0.0122827	0.00707236	1.10018	-0.0954698	ncRNA_intronic	LOC102176916
1	19610001	19650000	544	0.0114211	0.00706643	1.08776	-0.0841204	ncRNA_intronic	LOC102176916
1	19620001	19660000	514	0.0154229	0.00771069	1.05819	-0.0565586	ncRNA_exonic	LOC102176916
1	19630001	19670000	521	0.0179244	0.00704634	1.0495	-0.0483172	ncRNA_exonic	LOC102176916
1	19640001	19680000	621	0.0211356	0.00892701	1.07173	-0.0692758	ncRNA_exonic	LOC102176916
1	19650001	19690000	665	0.0244543	0.0102834	1.09918	-0.0945645	ncRNA_exonic	LOC102176916
1	19660001	19700000	680	0.0330988	0.014656	1.095	-0.0907525	intergenic	LOC102176916(dist=8035),USP25(dist=63623)
1	19670001	19710000	675	0.0402913	0.0157077	1.12988	-0.122113	intergenic	LOC102176916(dist=18035),USP25(dist=53623)
1	19680001	19720000	621	0.0546943	0.0206578	1.20621	-0.187485	intergenic	LOC102176916(dist=28035),USP25(dist=43623)
1	19690001	19730000	597	0.0612219	0.0228079	1.13985	-0.130895	intergenic	LOC102176916(dist=38035),USP25(dist=33623)
1	19700001	19740000	593	0.0559563	0.0192166	1.18817	-0.172414	intergenic	LOC102176916(dist=48035),USP25(dist=23623)
1	19710001	19750000	547	0.0523616	0.0215192	1.14693	-0.137093	intergenic	LOC102176916(dist=58035),USP25(dist=13623)
1	19720001	19760000	504	0.0379324	0.015141	1.01319	-0.0131065	intergenic	LOC102176916(dist=68035),USP25(dist=3623)
1	19730001	19770000	444	0.0248364	0.0120271	1.02708	-0.0267173	UTR3	USP25(XM_018052771.1:c.*6975_*598delins0,XM_018052497.1:c.*6975_*598delins0,XM_018052541.1:c.*6975_*598delins0,XM_018052437.1:c.*6975_*598delins0,XM_018052607.1:c.*6975_*598delins0,XM_018052748.1:c.*6975_*598delins0,XM_018052677.1:c.*1617_*598delins0,XM_018052795.1:c.*1617_*598delins0,XM_018052829.1:c.*1617_*598delins0)
1	19740001	19780000	423	0.0159938	0.00957258	1.00975	-0.00970348	exonic	USP25
1	19750001	19790000	426	0.00832829	0.00705425	1.00708	-0.0070511	exonic	USP25
1	19760001	19800000	466	0.00936317	0.0077215	1.0408	-0.0399871	exonic	USP25
1	19770001	19810000	489	0.0099134	0.00772387	1.05504	-0.0535809	exonic	USP25
1	19780001	19820000	495	0.0146634	0.00984106	1.07437	-0.0717369	exonic	USP25
1	19790001	19830000	519	0.016598	0.00856479	1.13399	-0.125744	exonic	USP25
1	19800001	19840000	527	0.016327	0.00730361	1.10669	-0.101377	exonic	USP25
1	19810001	19850000	533	0.016638	0.00674013	1.10179	-0.0969366	exonic	USP25
1	19820001	19860000	529	0.0168174	0.00636482	1.07968	-0.0766649	exonic	USP25
1	19830001	19870000	502	0.0214696	0.00935421	1.05873	-0.0570727	exonic	USP25
1	19840001	19880000	479	0.026093	0.0120608	1.07239	-0.0698853	exonic	USP25
1	19850001	19890000	483	0.0276789	0.0127066	1.08058	-0.0774988	exonic	USP25
1	19860001	19900000	495	0.0259082	0.0124866	1.06813	-0.0659107	exonic	USP25
1	19870001	19910000	488	0.0191587	0.0103437	1.03094	-0.030471	exonic	USP25
1	19880001	19920000	479	0.0142157	0.00891448	0.995517	0.00449329	exonic	USP25
1	19890001	19930000	477	0.00973768	0.00806885	1.01176	-0.0116895	exonic	USP25
1	19900001	19940000	485	0.00632344	0.00700399	0.970259	0.0301919	exonic	USP25
1	19910001	19950000	581	0.0118625	0.00757328	0.935411	0.0667696	exonic	USP25
1	19920001	19960000	677	0.0198265	0.0103296	0.887223	0.119659	exonic	USP25
1	19930001	19970000	741	0.0248226	0.012209	0.907045	0.0975637	exonic	USP25
1	19940001	19980000	783	0.0300243	0.0154114	1.02307	-0.0228058	intergenic	USP25(dist=6147),LOC102177926(dist=164602)
1	19950001	19990000	746	0.0329036	0.0185958	1.08982	-0.0860088	intergenic	USP25(dist=16147),LOC102177926(dist=154602)
1	19960001	20000000	666	0.0318539	0.0191744	1.19517	-0.178292	intergenic	USP25(dist=26147),LOC102177926(dist=144602)
1	19970001	20010000	650	0.0292582	0.0196213	1.11497	-0.10883	intergenic	USP25(dist=36147),LOC102177926(dist=134602)
[truncated: 256,066+ more rows]
