# Supplementary material for: Identification of a Goat Intersexuality-Associated Novel Variant Through Genome-Wide Resequencing and Hi-C
Source: Front Genet. 2021 Feb 9;11:616743. doi: 10.3389/fgene.2020.616743 (PMC7901718; doi:10.3389/fgene.2020.616743)
Supplement: Supplementary file 4 [file Table_4.xlsx]

## Sheet: Sheet1
Table S4. Enrichment of genes in the top 1% window from SNP Fst and π ratio intersection results: comparison between 35 intersexual and 186 normal goat individuals.
#Term	Database	ID	Input number	Background number	P-Value	Corrected P-Value	Input	Gene
Neuroactive ligand-receptor interaction	KEGG PATHWAY	chx04080	2	295	0.0143767	0.0629803	102191278|102190553	P2RY13|P2RY14
Hippo signaling pathway -multiple species	KEGG PATHWAY	chx04392	1	28	0.0179944	0.0629803	102191439	STK3
Thyroid hormone signaling pathway	KEGG PATHWAY	chx04919	1	116	0.0707744	0.118819	102181438	MED12L
Hippo signaling pathway	KEGG PATHWAY	chx04390	1	153	0.0921691	0.118819	102191439	STK3
mTOR signaling pathway	KEGG PATHWAY	chx04150	1	154	0.092741	0.118819	102183225	RRAGB
Protein processing in endoplasmic reticulum	KEGG PATHWAY	chx04141	1	170	0.101845	0.118819	102185079	UBQLN2
MAPK signaling pathway	KEGG PATHWAY	chx04010	1	251	0.146646	0.146646	102191439	STK3
#http://kobas.cbi.pku.edu.cn/result_kobas.php?taskid=191215382771139
