# Supplementary material for: Identification of a Goat Intersexuality-Associated Novel Variant Through Genome-Wide Resequencing and Hi-C
Source: Front Genet. 2021 Feb 9;11:616743. doi: 10.3389/fgene.2020.616743 (PMC7901718; doi:10.3389/fgene.2020.616743)
Supplement: Supplementary file 6 [file Table_6.xlsx]

## Sheet: Sheet1
Table S6. Enrichment of genes in top 1% windows from SNP Fst and Pi ratio intersection results: comparison between 26 intersexual goats and 20 normal individuals within the Tangshan dairy goat population.
#Term	Database	ID	Input number	Background number	P-Value	Corrected P-Value	Input	Gene
Vitamin digestion and absorption	KEGG PATHWAY	chx04977	1	23	0.0149135	0.157927	102183916	RBP2
ErbB signaling pathway	KEGG PATHWAY	chx04012	1	88	0.0542736	0.157927	102189995	NCK1
T cell receptor signaling pathway	KEGG PATHWAY	chx04660	1	103	0.0631468	0.157927	102189995	NCK1
Tight junction	KEGG PATHWAY	chx04530	1	138	0.0835513	0.157927	102185873	MRAS
Phospholipase D signaling pathway	KEGG PATHWAY	chx04072	1	143	0.0864323	0.157927	102185873	MRAS
Jak-STAT signaling pathway	KEGG PATHWAY	chx04630	1	172	0.102977	0.157927	102189714	IL20RB
Axon guidance	KEGG PATHWAY	chx04360	1	180	0.107492	0.157927	102189995	NCK1
Proteoglycans in cancer	KEGG PATHWAY	chx05205	1	206	0.12202	0.157927	102185873	MRAS
Rap1 signaling pathway	KEGG PATHWAY	chx04015	1	211	0.124788	0.157927	102185873	MRAS
Regulation of actin cytoskeleton	KEGG PATHWAY	chx04810	1	226	0.133045	0.157927	102185873	MRAS
Ras signaling pathway	KEGG PATHWAY	chx04014	1	228	0.134141	0.157927	102185873	MRAS
Cytokine-cytokine receptor interaction	KEGG PATHWAY	chx04060	1	240	0.140687	0.157927	102189714	IL20RB
MAPK signaling pathway	KEGG PATHWAY	chx04010	1	251	0.146646	0.157927	102185873	MRAS
HTLV-I infection	KEGG PATHWAY	chx05166	1	280	0.162175	0.162175	102185873	MRAS
#http://kobas.cbi.pku.edu.cn/result_kobas.php?taskid=191215974540667
