# Supplementary material for: Identification of a Goat Intersexuality-Associated Novel Variant Through Genome-Wide Resequencing and Hi-C
Source: Front Genet. 2021 Feb 9;11:616743. doi: 10.3389/fgene.2020.616743 (PMC7901718; doi:10.3389/fgene.2020.616743)
Supplement: Supplementary file 9 [file Table_9.xlsx]

## Sheet: enriched_pixels_5000
Table S9. Loop information of normal goat obtained via Hi-C analysis.
#chr1	x1	x2	chr2	y1	y2	name	score	strand1	strand2	color	observed	expectedBL	expectedDonut	expectedH	expectedV	binBL	binDonut	binH	binV	fdrBL	fdrDonut	fdrH	fdrV
# juicer_tools version 1.9.9
10	120000	125000	10	220000	225000	.	.	.	.	0,0,0	27	12.0161	10.8729	13.1128	10.2753	10	10	11	10	0.00432637	0.00571515	0.075175	0.012334
10	135000	140000	10	220000	225000	.	.	.	.	0,0,0	34	13.6487	15.477	18.7715	13.7099	11	11	12	11	0.000703745	0.000898447	0.028047	0.00241219
10	160000	165000	10	220000	225000	.	.	.	.	0,0,0	24	9.26127	10.9966	11.9258	8.67728	9	10	10	9	0.00364745	0.0276758	0.0605941	0.0117284
10	220000	225000	10	315000	320000	.	.	.	.	0,0,0	21	7.12667	7.05209	7.30642	7.00366	8	8	8	8	0.00457488	0.00799358	0.0152306	0.0146609
10	560000	565000	10	595000	600000	.	.	.	.	0,0,0	25	3.20144	8.47809	6.83608	9.70598	5	9	8	9	2.26356e-08	0.0028911	0.000788571	0.00626883
10	1240000	1245000	10	1310000	1315000	.	.	.	.	0,0,0	18	5.27289	5.09366	6.63787	3.22016	7	7	8	5	0.00911756	0.0191542	0.0891362	0.00132943
10	1580000	1585000	10	1950000	1955000	.	.	.	.	0,0,0	16	5.92881	3.82915	2.36379	5.95657	7	5	3	7	0.0359973	0.0111631	0.000418012	0.0965855
10	10270000	10275000	10	10570000	10575000	.	.	.	.	0,0,0	56	10.5389	14.2293	18.1043	15.7243	10	11	12	12	5.75235e-16	4.46659e-12	8.72531e-09	1.63482e-08
10	14440000	14445000	10	14500000	14505000	.	.	.	.	0,0,0	33	12.7437	12.9119	9.89746	10.8821	11	11	10	10	0.0013254	0.0016348	0.000223462	0.000254533
10	16440000	16445000	10	16505000	16510000	.	.	.	.	0,0,0	22	9.81035	9.84972	9.35524	8.03414	9	10	9	9	0.0131903	0.0673633	0.0335097	0.0371087
10	16615000	16620000	10	16650000	16655000	.	.	.	.	0,0,0	29	7.71032	11.4424	10.1087	10.1624	8	10	10	10	3.39204e-06	0.00168923	0.00396285	0.00383177
10	16615000	16620000	10	16740000	16745000	.	.	.	.	0,0,0	20	9.46416	7.65235	9.23724	9.0395	9	8	9	9	0.03935	0.0152978	0.0944246	0.0998853
10	16615000	16620000	10	16750000	16755000	.	.	.	.	0,0,0	37	16.0574	11.7593	17.0992	13.6036	12	10	12	11	0.00248601	4.17691e-06	0.0065327	0.000353249
10	16620000	16625000	10	16655000	16660000	.	.	.	.	0,0,0	19	4.55414	5.44576	5.72744	5.19994	6	7	7	7	0.000811311	0.00976666	0.0127444	0.0133075
10	16635000	16640000	10	16755000	16760000	.	.	.	.	0,0,0	31	16.5073	15.7199	15.6828	16.8771	12	12	12	12	0.0449802	0.0396002	0.0909495	0.0894275
10	16650000	16655000	10	16750000	16755000	.	.	.	.	0,0,0	27	13.3736	14.5597	13.6575	15.0561	11	11	11	11	0.034874	0.0331516	0.075175	0.082739
10	16750000	16755000	10	16805000	16810000	.	.	.	.	0,0,0	25	4.63859	6.46262	9.36576	7.83157	6	8	9	8	8.67744e-07	0.000422639	0.00535144	0.000682434
10	17675000	17680000	10	17775000	17780000	.	.	.	.	0,0,0	30	8.74785	9.78296	11.3679	7.73355	9	9	10	8	2.8005e-05	6.59669e-05	0.00200947	5.08469e-06
10	17730000	17735000	10	17775000	17780000	.	.	.	.	0,0,0	32	17.2331	15.1232	17.7486	14.2091	12	11	12	11	0.0297997	0.00287565	0.0621387	0.00740235
10	17920000	17925000	10	17955000	17960000	.	.	.	.	0,0,0	35	11.2755	18.5242	19.1167	14.5583	10	12	12	11	1.10983e-05	0.0069976	0.0174667	0.0013304
10	21650000	21655000	10	21760000	21765000	.	.	.	.	0,0,0	35	11.9061	11.5689	14.1048	16.8073	10	10	11	12	1.10983e-05	2.29768e-05	0.0013111	0.0172745
10	21665000	21670000	10	21760000	21765000	.	.	.	.	0,0,0	37	12.321	12.7167	15.5158	15.162	10	11	11	11	1.79728e-06	0.000129552	0.00031414	0.000353249
10	21720000	21725000	10	21755000	21760000	.	.	.	.	0,0,0	23	8.47035	11.5805	12.3744	9.84942	9	10	10	10	0.00715298	0.0432536	0.09311	0.0931447
10	21725000	21730000	10	21760000	21765000	.	.	.	.	0,0,0	27	9.36622	14.4878	13.3821	13.0964	9	11	11	11	0.000377692	0.0331516	0.075175	0.082739
10	22155000	22160000	10	22200000	22205000	.	.	.	.	0,0,0	31	11.9318	11.5545	10.2332	12.6432	10	10	10	11	0.000281458	0.000449724	0.000995162	0.0127884
10	22520000	22525000	10	22920000	22925000	.	.	.	.	0,0,0	24	6.74	8.37437	10.9071	7.48298	8	9	10	8	0.000408098	0.0054191	0.0605941	0.00145492
10	23130000	23135000	10	23460000	23465000	.	.	.	.	0,0,0	14	2.73138	2.50415	1.89404	2.06907	4	4	2	3	0.00794569	0.0259291	0.00176772	0.00567834
10	23460000	23465000	10	23660000	23665000	.	.	.	.	0,0,0	23	7.8728	9.57766	8.46969	10.1173	9	9	9	10	0.00715298	0.0100356	0.0194454	0.0931447
10	25625000	25630000	10	25795000	25800000	.	.	.	.	0,0,0	27	10.2998	9.11791	11.8043	9.64938	10	9	10	9	0.00432637	0.000722941	0.01308	0.00151456
10	26280000	26285000	10	26315000	26320000	.	.	.	.	0,0,0	42	12.373	15.0942	14.642	14.6769	10	11	11	11	1.27801e-08	3.30066e-06	6.88218e-06	8.25222e-06
10	26375000	26380000	10	26465000	26470000	.	.	.	.	0,0,0	29	9.52666	9.7253	13.2047	8.36844	9	9	11	9	7.32886e-05	0.000157962	0.0325328	0.000327487
10	26435000	26440000	10	26480000	26485000	.	.	.	.	0,0,0	44	15.865	19.9912	26.0306	22.883	12	13	14	13	3.25392e-05	0.00192351	0.078661	0.00465193
10	27130000	27135000	10	27320000	27325000	.	.	.	.	0,0,0	32	12.1756	13.8131	18.3606	14.8631	10	11	12	11	0.000130988	0.00287565	0.0621387	0.00740235
10	27135000	27140000	10	27185000	27190000	.	.	.	.	0,0,0	44	11.2515	14.9162	22.4107	22.5027	10	11	13	13	1.49244e-09	6.74258e-07	0.00506129	0.00465193
10	27135000	27140000	10	27225000	27230000	.	.	.	.	0,0,0	39	15.7804	17.5421	20.9502	18.6913	12	12	13	12	0.000762958	0.000841641	0.0397909	0.00236854
10	27135000	27140000	10	27320000	27325000	.	.	.	.	0,0,0	41	15.6655	18.5736	23.9278	22.781	12	12	13	13	0.00023475	0.000272957	0.0183405	0.0172772
10	27140000	27145000	10	27185000	27190000	.	.	.	.	0,0,0	27	8.95815	9.56759	10.4078	8.17005	9	9	10	9	0.000377692	0.000722941	0.01308	0.00151456
10	27140000	27145000	10	27225000	27230000	.	.	.	.	0,0,0	23	9.10724	9.65968	10.3881	10.5842	9	9	10	10	0.00715298	0.0100356	0.09311	0.0931447
10	27200000	27205000	10	27320000	27325000	.	.	.	.	0,0,0	17	4.22051	5.48284	4.09293	5.88411	6	7	6	7	0.005386	0.0349532	0.0173072	0.0532552
10	27220000	27225000	10	27320000	27325000	.	.	.	.	0,0,0	27	13.5944	13.826	14.0388	15.5108	11	11	11	11	0.034874	0.0331516	0.075175	0.082739
10	29280000	29285000	10	29330000	29335000	.	.	.	.	0,0,0	37	20.7169	19.0003	16.6893	16.9307	13	12	12	12	0.0500901	0.00259858	0.0065327	0.00679483
10	29280000	29285000	10	29335000	29340000	.	.	.	.	0,0,0	42	22.2672	19.7398	15.3075	21.5772	13	13	11	13	0.00634011	0.00485261	6.88218e-06	0.0111393
10	29280000	29285000	10	29510000	29515000	.	.	.	.	0,0,0	21	10.1194	8.14155	9.08256	9.09061	10	9	9	9	0.0950611	0.0296203	0.0578958	0.062752
10	29285000	29290000	10	29325000	29330000	.	.	.	.	0,0,0	20	7.74952	7.48231	8.12982	8.18765	8	8	9	9	0.00932916	0.0152978	0.0944246	0.0998853
10	29330000	29335000	10	29395000	29400000	.	.	.	.	0,0,0	20	5.34452	6.9109	7.95373	7.26426	7	8	9	8	0.00177305	0.0152978	0.0944246	0.0279014
10	30665000	30670000	10	30720000	30725000	.	.	.	.	0,0,0	27	7.46729	10.0424	12.8382	13.5535	8	10	11	11	2.6429e-05	0.00571515	0.075175	0.082739
10	30720000	30725000	10	30900000	30905000	.	.	.	.	0,0,0	18	4.51456	4.92317	6.03618	7.27085	6	6	7	8	0.00216348	0.00630548	0.0264813	0.0875465
10	31620000	31625000	10	31700000	31705000	.	.	.	.	0,0,0	18	5.79405	6.72925	6.81736	6.90567	7	8	8	8	0.00911756	0.0472054	0.0891362	0.0875465
10	32580000	32585000	10	32710000	32715000	.	.	.	.	0,0,0	22	11.0397	8.2707	9.2019	8.52447	10	9	9	9	0.0613283	0.0173117	0.0335097	0.0371087
10	32635000	32640000	10	32680000	32685000	.	.	.	.	0,0,0	37	19.7729	20.2646	11.602	20.4529	13	13	10	13	0.0500901	0.0371129	8.41741e-06	0.0787183
10	32635000	32640000	10	32710000	32715000	.	.	.	.	0,0,0	47	18.8758	19.7947	24.9624	24.2175	12	13	14	13	3.73035e-06	0.000430441	0.0302522	0.0010723
10	32675000	32680000	10	32710000	32715000	.	.	.	.	0,0,0	40	4.52152	17.3601	7.35104	13.7754	6	12	8	11	6.26186e-18	0.000480987	8.48458e-12	4.18526e-05
10	32710000	32715000	10	32750000	32755000	.	.	.	.	0,0,0	27	13.6457	11.1599	12.999	10.7914	11	10	11	10	0.034874	0.00571515	0.075175	0.012334
10	34435000	34440000	10	35315000	35320000	.	.	.	.	0,0,0	18	6.64194	5.39974	4.52117	7.40508	8	7	6	8	0.0325972	0.0191542	0.0069181	0.0875465
10	35410000	35415000	10	35460000	35465000	.	.	.	.	0,0,0	38	14.4303	15.8272	19.1011	15.8661	11	12	12	12	4.16889e-05	0.0014658	0.00397769	0.00405623
10	35410000	35415000	10	35470000	35475000	.	.	.	.	0,0,0	28	9.61831	11.8546	14.484	11.1613	9	10	11	10	0.000166529	0.00312624	0.050413	0.00680914
10	37950000	37955000	10	38115000	38120000	.	.	.	.	0,0,0	36	10.549	10.641	10.4503	11.4292	10	10	10	10	4.53139e-06	9.82988e-06	2.02447e-05	2.03128e-05
10	37950000	37955000	10	38275000	38280000	.	.	.	.	0,0,0	18	6.599	5.92709	5.79789	4.83346	8	7	7	6	0.0325972	0.0191542	0.0264813	0.00697292
10	43015000	43020000	10	43255000	43260000	.	.	.	.	0,0,0	17	4.54165	4.8016	5.79702	4.69577	6	6	7	6	0.005386	0.0142344	0.0515607	0.0166072
10	43260000	43265000	10	43495000	43500000	.	.	.	.	0,0,0	14	4.41103	4.10419	3.22686	3.16155	6	6	5	5	0.0534987	0.0937435	0.0541064	0.0606778
10	48100000	48105000	10	48165000	48170000	.	.	.	.	0,0,0	25	8.61684	8.27416	7.82345	7.4714	9	9	8	8	0.00179395	0.0028911	0.000788571	0.000682434
10	49535000	49540000	10	49775000	49780000	.	.	.	.	0,0,0	22	4.98394	5.61423	7.82525	5.65528	7	7	8	7	0.000274286	0.000927197	0.00765603	0.00103707
10	53755000	53760000	10	53810000	53815000	.	.	.	.	0,0,0	23	6.00963	7.17314	11.7206	8.30706	7	8	10	9	0.000102777	0.00193352	0.09311	0.0212684
10	53810000	53815000	10	53845000	53850000	.	.	.	.	0,0,0	20	3.41843	5.7317	5.60815	5.03316	5	7	7	7	3.21849e-05	0.00479411	0.00606323	0.00601447
10	56225000	56230000	10	56265000	56270000	.	.	.	.	0,0,0	33	17.3325	17.7827	16.6116	15.0089	12	12	12	11	0.0188128	0.0171644	0.042398	0.00433582
10	56595000	56600000	10	56630000	56635000	.	.	.	.	0,0,0	25	3.27318	14.6863	8.28897	8.07966	5	11	9	9	2.26356e-08	0.074588	0.00535144	0.00626883
10	57130000	57135000	10	57240000	57245000	.	.	.	.	0,0,0	19	4.78027	4.61355	5.64076	6.50718	6	6	7	8	0.000811311	0.00252996	0.0127444	0.0494469
10	57180000	57185000	10	57235000	57240000	.	.	.	.	0,0,0	21	10.8641	8.9875	9.19671	8.34262	10	9	9	9	0.0950611	0.0296203	0.0578958	0.062752
10	57180000	57185000	10	57240000	57245000	.	.	.	.	0,0,0	30	12.68	11.1599	13.1236	8.82723	11	10	11	9	0.00794641	0.000861386	0.0199775	0.000139318
10	57240000	57245000	10	57395000	57400000	.	.	.	.	0,0,0	23	7.12811	6.50291	6.73158	8.64504	8	8	8	9	0.000966802	0.00193352	0.00380915	0.0212684
10	57665000	57670000	10	57780000	57785000	.	.	.	.	0,0,0	26	12.8607	10.7096	11.5899	11.3441	11	10	10	10	0.0527473	0.00977322	0.0217905	0.0210474
10	57780000	57785000	10	57835000	57840000	.	.	.	.	0,0,0	31	9.12735	11.722	13.6324	14.3986	9	10	11	11	1.08496e-05	0.000449724	0.0122351	0.0127884
10	57790000	57795000	10	57825000	57830000	.	.	.	.	0,0,0	20	5.30602	9.39665	8.49597	6.83027	7	9	9	8	0.00177305	0.0469606	0.0944246	0.0279014
10	59370000	59375000	10	59405000	59410000	.	.	.	.	0,0,0	27	11.0341	14.1699	11.3507	12.028	10	11	10	10	0.00432637	0.0331516	0.01308	0.012334
10	59905000	59910000	10	59955000	59960000	.	.	.	.	0,0,0	14	2.43504	2.98655	2.40847	2.42596	3	4	3	3	0.002366	0.0259291	0.00617965	0.00567834
10	59990000	59995000	10	60195000	60200000	.	.	.	.	0,0,0	42	14.5609	14.2487	15.127	13.8731	11	11	11	11	1.6236e-06	3.30066e-06	6.88218e-06	8.25222e-06
10	60000000	60005000	10	60050000	60055000	.	.	.	.	0,0,0	32	12.0933	13.0243	14.5651	13.1545	10	11	11	11	0.000130988	0.00287565	0.00738451	0.00740235
10	60000000	60005000	10	60055000	60060000	.	.	.	.	0,0,0	33	13.0197	13.5088	19.4227	12.3235	11	11	12	10	0.0013254	0.0016348	0.042398	0.000254533
10	60000000	60005000	10	60195000	60200000	.	.	.	.	0,0,0	42	13.1563	12.9664	16.2149	13.7004	11	11	12	11	1.6236e-06	3.30066e-06	0.000421878	8.25222e-06
10	60000000	60005000	10	60205000	60210000	.	.	.	.	0,0,0	41	11.8369	10.5409	15.5395	12.3773	10	10	11	10	3.64833e-08	1.05065e-07	1.61745e-05	2.03831e-07
10	60000000	60005000	10	60375000	60380000	.	.	.	.	0,0,0	17	5.65507	5.36642	4.96528	4.99045	7	7	7	7	0.019039	0.0349532	0.0515607	0.0532552
10	60050000	60055000	10	60175000	60180000	.	.	.	.	0,0,0	31	13.3236	14.4175	16.5798	14.752	11	11	12	11	0.00445631	0.00490292	0.0909495	0.0127884
10	60050000	60055000	10	60195000	60200000	.	.	.	.	0,0,0	34	15.9243	15.4171	17.6143	16.9646	12	11	12	12	0.0119261	0.000898447	0.028047	0.0276
10	60050000	60055000	10	60215000	60220000	.	.	.	.	0,0,0	38	23.559	20.5791	23.8627	22.0349	13	13	13	13	0.0350306	0.0253608	0.0585973	0.0546928
10	60085000	60090000	10	60195000	60200000	.	.	.	.	0,0,0	41	17.7282	17.4342	14.7578	18.4268	12	12	11	12	0.00023475	0.000272957	1.61745e-05	0.000776249
10	60120000	60125000	10	60175000	60180000	.	.	.	.	0,0,0	21	7.03479	7.72534	6.30785	8.73525	8	8	8	9	0.00457488	0.00799358	0.0152306	0.062752
10	60170000	60175000	10	60365000	60370000	.	.	.	.	0,0,0	19	5.24799	5.36778	5.80741	7.28124	7	7	7	8	0.00409495	0.00976666	0.0127444	0.0494469
10	60180000	60185000	10	60215000	60220000	.	.	.	.	0,0,0	32	6.02536	14.1127	13.0548	10.3928	7	11	11	10	1.3394e-09	0.00287565	0.00738451	0.000525118
10	60215000	60220000	10	60365000	60370000	.	.	.	.	0,0,0	48	21.5788	17.9168	18.4516	20.2528	13	12	12	13	0.000268257	2.77752e-06	6.42747e-06	0.000626053
10	60285000	60290000	10	60390000	60395000	.	.	.	.	0,0,0	29	14.0824	12.4055	13.1754	9.94366	11	11	11	10	0.013422	0.013541	0.0325328	0.00383177
10	65855000	65860000	10	65890000	65895000	.	.	.	.	0,0,0	27	8.19683	10.0415	6.9555	11.6862	9	10	8	10	0.000377692	0.00571515	0.000132463	0.012334
10	65995000	66000000	10	66040000	66045000	.	.	.	.	0,0,0	25	6.99418	7.70494	7.90415	9.93894	8	8	9	10	0.000175297	0.000422639	0.00535144	0.036434
10	66225000	66230000	10	66275000	66280000	.	.	.	.	0,0,0	40	15.0456	16.4279	15.7936	21.4395	11	12	12	13	8.54206e-06	0.000480987	0.00135248	0.0254842
10	66275000	66280000	10	66440000	66445000	.	.	.	.	0,0,0	28	10.0874	11.3707	8.54767	12.4073	10	10	9	11	0.00225934	0.00312624	0.000567212	0.0544382
10	66440000	66445000	10	66635000	66640000	.	.	.	.	0,0,0	16	5.91403	4.99179	4.70355	5.95048	7	7	6	7	0.0359973	0.0606522	0.0370491	0.0965855
10	66440000	66445000	10	66640000	66645000	.	.	.	.	0,0,0	31	15.9332	15.3488	16.607	16.8767	12	11	12	12	0.0449802	0.00490292	0.0909495	0.0894275
10	66440000	66445000	10	66900000	66905000	.	.	.	.	0,0,0	18	4.44843	4.18498	4.28975	5.54417	6	6	6	7	0.00216348	0.00630548	0.0069181	0.0286957
10	66640000	66645000	10	66720000	66725000	.	.	.	.	0,0,0	27	12.2132	10.6451	13.4339	11.9742	10	10	11	10	0.00432637	0.00571515	0.075175	0.012334
10	66640000	66645000	10	66810000	66815000	.	.	.	.	0,0,0	20	9.84296	8.77937	8.70615	8.95628	9	9	9	9	0.03935	0.0469606	0.0944246	0.0998853
10	66660000	66665000	10	66810000	66815000	.	.	.	.	0,0,0	21	8.0506	7.80141	9.2613	8.1767	9	8	9	9	0.0238584	0.00799358	0.0578958	0.062752
10	66720000	66725000	10	66765000	66770000	.	.	.	.	0,0,0	14	1.55126	2.26727	3.90964	3.55221	1	3	5	5	0.000115762	0.00848913	0.0541064	0.0606778
10	66760000	66765000	10	66900000	66905000	.	.	.	.	0,0,0	26	8.33526	8.67402	8.41168	10.5851	9	9	9	10	0.000828133	0.00140629	0.00255206	0.0210474
10	66810000	66815000	10	66890000	66895000	.	.	.	.	0,0,0	39	15.7787	17.0852	16.6714	21.7976	12	12	12	13	0.000762958	0.000841641	0.00227702	0.0377914
10	66910000	66915000	10	67020000	67025000	.	.	.	.	0,0,0	23	8.59517	7.99885	7.71538	9.67764	9	9	8	9	0.00715298	0.0100356	0.00380915	0.0212684
10	67020000	67025000	10	67170000	67175000	.	.	.	.	0,0,0	20	7.89235	7.07374	8.80391	8.57381	9	8	9	9	0.03935	0.0152978	0.0944246	0.0998853
10	67130000	67135000	10	67170000	67175000	.	.	.	.	0,0,0	31	6.39102	11.4885	13.9843	14.8259	8	10	11	11	3.40994e-07	0.000449724	0.0122351	0.0127884
10	67135000	67140000	10	67170000	67175000	.	.	.	.	0,0,0	23	5.3905	7.17527	4.77252	10.1875	7	8	6	10	0.000102777	0.00193352	3.19026e-05	0.0931447
10	67270000	67275000	10	67305000	67310000	.	.	.	.	0,0,0	27	7.45909	12.9497	13.679	9.1228	8	11	11	9	2.6429e-05	0.0331516	0.075175	0.00151456
10	68745000	68750000	10	68870000	68875000	.	.	.	.	0,0,0	36	12.0818	11.0613	18.5814	10.07	10	10	12	10	4.53139e-06	9.82988e-06	0.0110425	2.03128e-05
10	68745000	68750000	10	68985000	68990000	.	.	.	.	0,0,0	23	10.354	8.35551	10.8287	6.58337	10	9	10	8	0.0383541	0.0100356	0.09311	0.00325392
10	68750000	68755000	10	68785000	68790000	.	.	.	.	0,0,0	45	11.4894	14.9585	14.4649	14.1172	10	11	11	11	4.66851e-10	3.01657e-07	5.83604e-07	8.42379e-07
10	68750000	68755000	10	68870000	68875000	.	.	.	.	0,0,0	39	11.4664	11.1824	18.1652	12.4663	10	10	12	11	2.86493e-07	7.48248e-07	0.00227702	8.17165e-05
10	68750000	68755000	10	68985000	68990000	.	.	.	.	0,0,0	23	8.71883	8.09475	9.78906	6.53046	9	9	9	8	0.00715298	0.0100356	0.0194454	0.00325392
10	68785000	68790000	10	68870000	68875000	.	.	.	.	0,0,0	55	15.8926	21.5447	21.4233	29.547	12	13	13	14	4.42799e-09	2.62775e-06	8.55559e-06	0.00119319
10	68785000	68790000	10	68875000	68880000	.	.	.	.	0,0,0	44	13.0531	17.306	16.5252	25.8279	11	12	12	14	2.85745e-07	3.96668e-05	0.000110009	0.0889366
10	68835000	68840000	10	68870000	68875000	.	.	.	.	0,0,0	21	3.40238	9.07082	5.93934	6.26794	5	9	7	8	8.44197e-06	0.0296203	0.0026345	0.0146609
10	74210000	74215000	10	74425000	74430000	.	.	.	.	0,0,0	20	5.96613	5.35834	7.48402	5.73766	7	7	8	7	0.00177305	0.00479411	0.0286165	0.00601447
10	74390000	74395000	10	74425000	74430000	.	.	.	.	0,0,0	27	9.23327	14.0818	10.7696	13.6609	9	11	10	11	0.000377692	0.0331516	0.01308	0.082739
10	74395000	74400000	10	74430000	74435000	.	.	.	.	0,0,0	31	14.2721	18.3803	18.5178	16.7176	11	12	12	12	0.00445631	0.0396002	0.0909495	0.0894275
10	74395000	74400000	10	74435000	74440000	.	.	.	.	0,0,0	36	10.583	13.9283	16.4953	14.3314	10	11	12	11	4.53139e-06	0.000255272	0.0110425	0.000702048
10	74395000	74400000	10	74455000	74460000	.	.	.	.	0,0,0	42	14.2124	18.2873	22.5595	24.0361	11	12	13	13	1.6236e-06	0.000148733	0.0123185	0.0111393
10	74395000	74400000	10	74475000	74480000	.	.	.	.	0,0,0	51	20.3702	20.2751	19.4092	26.8129	13	13	12	14	4.25283e-05	3.77254e-05	6.51845e-07	0.00749117
10	74430000	74435000	10	74470000	74475000	.	.	.	.	0,0,0	22	6.73123	7.09237	8.02283	8.6633	8	8	9	9	0.00217505	0.00401505	0.0335097	0.0371087
10	74645000	74650000	10	74745000	74750000	.	.	.	.	0,0,0	25	9.98533	8.48737	8.76809	7.87961	10	9	9	9	0.0139701	0.0028911	0.00535144	0.00626883
10	76225000	76230000	10	76315000	76320000	.	.	.	.	0,0,0	33	13.8634	14.3284	14.1594	18.8228	11	11	11	12	0.0013254	0.0016348	0.00431823	0.0422512
10	76225000	76230000	10	76495000	76500000	.	.	.	.	0,0,0	41	11.6588	12.0779	13.7267	15.0447	10	10	11	11	3.64833e-08	1.05065e-07	1.61745e-05	1.89424e-05
10	76240000	76245000	10	76320000	76325000	.	.	.	.	0,0,0	20	6.53102	7.30722	9.03666	7.25006	8	8	9	8	0.00932916	0.0152978	0.0944246	0.0279014
10	76280000	76285000	10	76315000	76320000	.	.	.	.	0,0,0	27	13.1458	13.8076	12.2945	15.5236	11	11	10	11	0.034874	0.0331516	0.01308	0.082739
10	76490000	76495000	10	76570000	76575000	.	.	.	.	0,0,0	18	5.92993	5.29845	5.86397	7.50357	7	7	7	8	0.00911756	0.0191542	0.0264813	0.0875465
10	76495000	76500000	10	76530000	76535000	.	.	.	.	0,0,0	27	7.4199	10.9545	13.9935	7.09017	8	10	11	8	2.6429e-05	0.00571515	0.075175	0.000108718
10	76505000	76510000	10	76560000	76565000	.	.	.	.	0,0,0	20	6.76535	7.66089	9.79451	8.30702	8	8	9	9	0.00932916	0.0152978	0.0944246	0.0998853
10	76930000	76935000	10	77200000	77205000	.	.	.	.	0,0,0	24	10.3763	9.00063	9.99304	8.49486	10	9	10	9	0.0238629	0.0054191	0.0605941	0.0117284
10	77035000	77040000	10	77200000	77205000	.	.	.	.	0,0,0	32	10.8575	13.8287	15.8792	16.1405	10	11	12	12	0.000130988	0.00287565	0.0621387	0.0616376
10	77200000	77205000	10	77245000	77250000	.	.	.	.	0,0,0	39	16.7055	19.5064	22.6237	23.3937	12	12	13	13	0.000762958	0.000841641	0.0397909	0.0377914
10	79185000	79190000	10	79220000	79225000	.	.	.	.	0,0,0	27	5.93168	11.1788	10.8417	10.5181	7	10	10	10	1.14937e-06	0.00571515	0.01308	0.012334
10	79220000	79225000	10	79465000	79470000	.	.	.	.	0,0,0	37	18.0539	14.8474	16.8953	18.1752	12	11	12	12	0.00248601	0.000129552	0.0065327	0.00679483
10	79220000	79225000	10	79480000	79485000	.	.	.	.	0,0,0	35	14.8432	11.8026	13.3193	12.1384	11	10	11	10	0.000365298	2.29768e-05	0.0013111	5.26446e-05
10	79230000	79235000	10	79560000	79565000	.	.	.	.	0,0,0	16	5.07425	4.94054	5.91419	4.56322	7	6	7	6	0.0359973	0.0285077	0.0930157	0.0358068
10	79265000	79270000	10	79465000	79470000	.	.	.	.	0,0,0	21	5.89288	8.78048	9.28702	9.6167	7	9	9	9	0.000721713	0.0296203	0.0578958	0.062752
10	79425000	79430000	10	79480000	79485000	.	.	.	.	0,0,0	21	5.50535	7.08929	7.45957	7.08952	7	8	8	8	0.000721713	0.00799358	0.0152306	0.0146609
10	79435000	79440000	10	79480000	79485000	.	.	.	.	0,0,0	25	6.58301	8.30205	11.9388	9.5642	8	9	10	9	0.000175297	0.0028911	0.0384161	0.00626883
10	79560000	79565000	10	79620000	79625000	.	.	.	.	0,0,0	20	9.45437	7.95729	8.33317	8.76583	9	9	9	9	0.03935	0.0469606	0.0944246	0.0998853
10	79630000	79635000	10	79665000	79670000	.	.	.	.	0,0,0	16	3.27171	4.89489	5.7383	4.01842	5	6	7	6	0.00347067	0.0285077	0.0930157	0.0358068
10	79685000	79690000	10	79845000	79850000	.	.	.	.	0,0,0	28	9.51319	10.8228	11.066	8.39184	9	10	10	9	0.000166529	0.00312624	0.00747118	0.00073689
10	79820000	79825000	10	79970000	79975000	.	.	.	.	0,0,0	28	9.0508	10.3426	9.78131	14.8483	9	10	9	11	0.000166529	0.00312624	0.000567212	0.0544382
10	79820000	79825000	10	79995000	80000000	.	.	.	.	0,0,0	16	5.43058	4.68892	6.15117	2.99613	7	6	7	4	0.0359973	0.0285077	0.0930157	0.00258946
10	79845000	79850000	10	79970000	79975000	.	.	.	.	0,0,0	54	15.3607	16.5483	16.7825	23.5672	11	12	12	13	1.13635e-11	2.44419e-08	6.03258e-08	1.43489e-05
10	79845000	79850000	10	80050000	80055000	.	.	.	.	0,0,0	36	11.4817	12.7722	15.1206	18.2312	10	11	11	12	4.53139e-06	0.000255272	0.000631276	0.0106227
10	79845000	79850000	10	80055000	80060000	.	.	.	.	0,0,0	36	13.9763	12.7212	16.9762	17.9022	11	11	12	12	0.000181846	0.000255272	0.0110425	0.0106227
10	79850000	79855000	10	79970000	79975000	.	.	.	.	0,0,0	22	5.01023	6.08141	7.82781	7.59754	7	7	8	8	0.000274286	0.000927197	0.00765603	0.0071204
10	79970000	79975000	10	80050000	80055000	.	.	.	.	0,0,0	58	13.4335	12.9728	19.3217	16.9044	11	11	12	12	1.06808e-13	6.82915e-13	1.27942e-09	2.53821e-09
10	79970000	79975000	10	80055000	80060000	.	.	.	.	0,0,0	49	12.8276	11.8781	19.2558	16.3781	11	10	12	12	2.51409e-09	1.09863e-11	3.07368e-06	4.42582e-06
10	79845000	79850000	10	80495000	80500000	.	.	.	.	0,0,0	20	4.36491	5.67245	5.893	6.2547	6	7	7	8	0.000272438	0.00479411	0.00606323	0.0279014
10	80330000	80335000	10	80560000	80565000	.	.	.	.	0,0,0	20	7.88973	6.44093	6.16778	5.32647	9	8	7	7	0.03935	0.0152978	0.00606323	0.00601447
10	80425000	80430000	10	80495000	80500000	.	.	.	.	0,0,0	38	16.2738	16.8546	17.1571	19.2245	12	12	12	12	0.00137072	0.0014658	0.00397769	0.00405623
10	80445000	80450000	10	80505000	80510000	.	.	.	.	0,0,0	28	13.1192	12.62	10.7385	12.0293	11	11	10	10	0.0218628	0.0214439	0.00747118	0.00680914
10	80470000	80475000	10	80505000	80510000	.	.	.	.	0,0,0	48	10.6537	21.1321	22.4673	19.3206	10	13	13	12	1.61205e-11	0.000238572	0.000721275	8.89233e-06
10	80495000	80500000	10	80560000	80565000	.	.	.	.	0,0,0	49	17.0631	21.6871	25.3383	28.833	12	13	14	14	8.10625e-07	0.000127148	0.01466	0.0169969
10	80495000	80500000	10	80690000	80695000	.	.	.	.	0,0,0	19	5.89956	5.28849	7.20792	7.59231	7	7	8	8	0.00409495	0.00976666	0.0523003	0.0494469
10	80505000	80510000	10	80560000	80565000	.	.	.	.	0,0,0	81	19.1499	23.091	31.7172	27.2796	12	13	15	14	6.67461e-22	2.69419e-16	2.43029e-07	2.89734e-11
10	80505000	80510000	10	80570000	80575000	.	.	.	.	0,0,0	27	10.6001	11.7136	15.0908	14.1813	10	10	11	11	0.00432637	0.00571515	0.075175	0.082739
10	81925000	81930000	10	82335000	82340000	.	.	.	.	0,0,0	20	5.73245	4.91799	4.6409	5.31237	7	6	6	7	0.00177305	0.000919795	0.00094894	0.00601447
10	83845000	83850000	10	84615000	84620000	.	.	.	.	0,0,0	19	5.04711	6.11694	6.36405	7.36699	7	7	8	8	0.00409495	0.00976666	0.0523003	0.0494469
10	83875000	83880000	10	84600000	84605000	.	.	.	.	0,0,0	16	3.67001	5.62691	5.7335	4.23965	5	7	7	6	0.00347067	0.0606522	0.0930157	0.0358068
10	84345000	84350000	10	84645000	84650000	.	.	.	.	0,0,0	22	7.63364	6.79727	7.85628	8.11928	8	8	9	9	0.00217505	0.00401505	0.0335097	0.0371087
10	84615000	84620000	10	84650000	84655000	.	.	.	.	0,0,0	29	8.67586	13.5047	15.2139	10.3576	9	11	11	10	7.32886e-05	0.013541	0.0325328	0.00383177
10	85555000	85560000	10	85640000	85645000	.	.	.	.	0,0,0	17	6.51572	7.32833	5.09381	5.5485	8	8	7	7	0.0564492	0.077077	0.0515607	0.0532552
10	87325000	87330000	10	87360000	87365000	.	.	.	.	0,0,0	17	4.12153	5.5658	5.8019	4.38724	6	7	7	6	0.005386	0.0349532	0.0515607	0.0166072
10	89025000	89030000	10	89135000	89140000	.	.	.	.	0,0,0	26	5.88961	5.74879	7.57323	8.2309	7	7	8	9	3.44811e-06	1.72106e-05	0.000312947	0.00311255
10	89135000	89140000	10	89190000	89195000	.	.	.	.	0,0,0	22	11.8183	8.89516	6.33209	6.09966	10	9	8	7	0.0613283	0.0173117	0.00765603	0.00103707
10	89655000	89660000	10	89765000	89770000	.	.	.	.	0,0,0	15	4.19325	3.63389	3.6044	3.6996	6	5	5	5	0.0269364	0.0258435	0.0252265	0.0279841
10	89655000	89660000	10	89770000	89775000	.	.	.	.	0,0,0	20	5.48048	5.25184	4.81188	6.14162	7	7	6	7	0.00177305	0.00479411	0.00094894	0.00601447
10	90465000	90470000	10	90665000	90670000	.	.	.	.	0,0,0	18	6.12571	6.75191	7.42456	7.63809	7	8	8	8	0.00911756	0.0472054	0.0891362	0.0875465
10	91795000	91800000	10	91860000	91865000	.	.	.	.	0,0,0	23	7.06751	7.57642	11.0516	11.229	8	8	10	10	0.000966802	0.00193352	0.09311	0.0931447
10	93600000	93605000	10	93650000	93655000	.	.	.	.	0,0,0	25	11.9421	10.4296	8.78912	9.93009	10	10	9	10	0.0139701	0.0170319	0.00535144	0.036434
10	94490000	94495000	10	94560000	94565000	.	.	.	.	0,0,0	48	14.3965	18.071	18.5663	21.9229	11	12	12	13	7.00957e-09	2.77752e-06	6.42747e-06	0.000626053
10	94560000	94565000	10	94705000	94710000	.	.	.	.	0,0,0	16	4.02612	4.52899	3.93367	3.10996	6	6	5	4	0.0123937	0.0285077	0.0103205	0.00258946
10	95675000	95680000	10	95715000	95720000	.	.	.	.	0,0,0	15	1.73965	2.89822	3.64319	2.81656	2	4	5	4	0.000118859	0.0108036	0.0252265	0.00825218
10	96220000	96225000	10	96830000	96835000	.	.	.	.	0,0,0	14	3.67931	3.76243	3.50657	2.56019	5	5	5	4	0.0217089	0.0536173	0.0541064	0.0226003
10	96520000	96525000	10	96830000	96835000	.	.	.	.	0,0,0	22	6.53865	6.46494	8.08981	6.27669	8	8	9	8	0.00217505	0.00401505	0.0335097	0.0071204
10	96740000	96745000	10	96830000	96835000	.	.	.	.	0,0,0	34	13.2958	14.2691	19.522	16.311	11	11	12	12	0.000703745	0.000898447	0.028047	0.0276
10	96750000	96755000	10	96830000	96835000	.	.	.	.	0,0,0	25	10.4618	10.1355	8.17574	11.0026	10	10	9	10	0.0139701	0.0170319	0.00535144	0.036434
10	96770000	96775000	10	96830000	96835000	.	.	.	.	0,0,0	21	7.63217	7.06464	8.49302	8.3737	8	8	9	9	0.00457488	0.00799358	0.0578958	0.062752
10	96830000	96835000	10	96930000	96935000	.	.	.	.	0,0,0	43	13.3623	16.4177	15.5868	16.5694	11	12	12	12	7.25144e-07	7.77573e-05	0.000220581	0.000234756
10	99075000	99080000	10	99140000	99145000	.	.	.	.	0,0,0	16	3.99977	4.98831	3.98144	5.35356	6	7	6	7	0.0123937	0.0606522	0.0370491	0.0965855
11	755000	760000	11	1115000	1120000	.	.	.	.	0,0,0	31	8.04149	6.98618	6.85989	12.9583	9	8	8	11	1.08496e-05	1.25845e-06	1.76817e-06	0.0127884
11	1900000	1905000	11	2095000	2100000	.	.	.	.	0,0,0	16	3.54385	3.55264	4.61402	4.26061	5	5	6	6	0.00347067	0.0111631	0.0370491	0.0358068
11	2215000	2220000	11	2250000	2255000	.	.	.	.	0,0,0	68	14.2286	18.5701	23.0508	12.7129	11	12	13	11	2.37852e-19	1.62007e-14	2.93051e-10	1.14393e-18
11	2215000	2220000	11	2260000	2265000	.	.	.	.	0,0,0	28	6.8908	9.36579	15.4588	11.0866	8	9	11	10	9.49567e-06	0.000345222	0.050413	0.00680914
11	2215000	2220000	11	2300000	2305000	.	.	.	.	0,0,0	45	14.6941	15.7141	24.4154	18.7997	11	12	13	12	1.21318e-07	2.06607e-05	0.00310399	6.38946e-05
11	2270000	2275000	11	2305000	2310000	.	.	.	.	0,0,0	19	4.22188	7.19116	5.70493	7.41456	6	8	7	8	0.000811311	0.0270489	0.0127444	0.0494469
11	2645000	2650000	11	2685000	2690000	.	.	.	.	0,0,0	48	16.1037	15.7221	12.3789	21.8012	12	12	10	13	1.79481e-06	2.77752e-06	6.41435e-11	0.000626053
11	2975000	2980000	11	3210000	3215000	.	.	.	.	0,0,0	16	5.38476	4.54844	2.91985	6.21296	7	6	4	7	0.0359973	0.0285077	0.00227766	0.0965855
11	3175000	3180000	11	3210000	3215000	.	.	.	.	0,0,0	23	9.28936	10.2188	9.93835	9.18964	9	10	10	9	0.00715298	0.0432536	0.09311	0.0212684
11	3670000	3675000	11	3840000	3845000	.	.	.	.	0,0,0	15	2.58866	3.54064	3.34653	3.50326	4	5	5	5	0.00283864	0.0258435	0.0252265	0.0279841
11	3760000	3765000	11	3995000	4000000	.	.	.	.	0,0,0	14	2.06991	2.74985	2.40078	2.4269	3	4	3	3	0.002366	0.0259291	0.00617965	0.00567834
11	3895000	3900000	11	3965000	3970000	.	.	.	.	0,0,0	25	7.43648	8.30957	11.6283	5.16768	8	9	10	7	0.000175297	0.0028911	0.0384161	7.45399e-05
11	5910000	5915000	11	6070000	6075000	.	.	.	.	0,0,0	18	4.71131	4.95407	7.30641	4.0682	6	6	8	6	0.00216348	0.00630548	0.0891362	0.00697292
11	6365000	6370000	11	6610000	6615000	.	.	.	.	0,0,0	15	4.30431	4.43718	4.33573	4.835	6	6	6	6	0.0269364	0.0552048	0.0713009	0.071771
11	9930000	9935000	11	9975000	9980000	.	.	.	.	0,0,0	24	6.26937	8.44988	11.1797	12.1113	8	9	10	10	0.000408098	0.0054191	0.0605941	0.0599
11	9970000	9975000	11	10005000	10010000	.	.	.	.	0,0,0	31	6.3424	13.4382	9.50802	8.90135	8	11	9	9	3.40994e-07	0.00490292	4.88466e-05	5.29862e-05
11	10615000	10620000	11	10710000	10715000	.	.	.	.	0,0,0	24	7.22131	7.4176	10.253	5.87395	8	8	10	7	0.000408098	0.000933799	0.0605941	0.000186592
11	13115000	13120000	11	13275000	13280000	.	.	.	.	0,0,0	34	9.14972	9.76275	11.2826	12.9082	9	9	10	11	5.93239e-07	1.66293e-06	0.000104642	0.00241219
11	19485000	19490000	11	19970000	19975000	.	.	.	.	0,0,0	14	2.51564	2.52723	2.93384	2.21099	4	4	4	3	0.00794569	0.0259291	0.0203712	0.00567834
11	19850000	19855000	11	19895000	19900000	.	.	.	.	0,0,0	21	6.03882	7.0475	8.30361	6.64674	7	8	9	8	0.000721713	0.00799358	0.0578958	0.0146609
11	19855000	19860000	11	19970000	19975000	.	.	.	.	0,0,0	34	10.3426	10.6061	12.7227	13.1236	10	10	11	11	2.66323e-05	5.26912e-05	0.0023735	0.00241219
11	20770000	20775000	11	20905000	20910000	.	.	.	.	0,0,0	18	5.3544	4.43674	4.73865	5.1002	7	6	6	7	0.00911756	0.00630548	0.0069181	0.0286957
11	20790000	20795000	11	20900000	20905000	.	.	.	.	0,0,0	16	4.68262	5.41048	4.98617	5.87588	6	7	7	7	0.0123937	0.0606522	0.0930157	0.0965855
11	20790000	20795000	11	20905000	20910000	.	.	.	.	0,0,0	18	5.75847	6.15005	6.12474	7.19952	7	7	7	8	0.00911756	0.0191542	0.0264813	0.0875465
11	20795000	20800000	11	20830000	20835000	.	.	.	.	0,0,0	25	6.56665	13.0929	11.8503	8.89824	8	11	10	9	0.000175297	0.074588	0.0384161	0.00626883
11	20795000	20800000	11	20905000	20910000	.	.	.	.	0,0,0	27	9.35355	9.51273	9.5346	14.6313	9	9	9	11	0.000377692	0.000722941	0.00125693	0.082739
11	20840000	20845000	11	20905000	20910000	.	.	.	.	0,0,0	20	5.74641	5.44536	5.60136	4.26456	7	7	7	6	0.00177305	0.00479411	0.00606323	0.000968778
11	20860000	20865000	11	20895000	20900000	.	.	.	.	0,0,0	19	3.34998	6.36786	4.19261	6.89534	5	8	6	8	0.000117489	0.0270489	0.00272166	0.0494469
11	24400000	24405000	11	24480000	24485000	.	.	.	.	0,0,0	33	12.2066	11.7883	16.2095	9.69235	10	10	12	9	6.07308e-05	0.000110484	0.042398	8.88458e-06
11	24400000	24405000	11	24600000	24605000	.	.	.	.	0,0,0	30	10.6631	9.99019	12.1819	10.27	10	10	10	10	0.000567254	0.000861386	0.00200947	0.00197497
11	24435000	24440000	11	24585000	24590000	.	.	.	.	0,0,0	30	10.822	12.9523	12.8258	11.4592	10	11	11	10	0.000567254	0.0082632	0.0199775	0.00197497
11	24480000	24485000	11	24550000	24555000	.	.	.	.	0,0,0	16	4.89023	5.17547	4.45396	5.78765	6	7	6	7	0.0123937	0.0606522	0.0370491	0.0965855
11	25305000	25310000	11	25375000	25380000	.	.	.	.	0,0,0	29	11.7059	12.2176	14.7887	14.2497	10	10	11	11	0.00113648	0.00168923	0.0325328	0.0355411
11	25305000	25310000	11	25385000	25390000	.	.	.	.	0,0,0	42	14.1929	13.4188	11.5864	18.8318	11	11	10	12	1.6236e-06	3.30066e-06	5.4038e-08	0.000441096
11	25305000	25310000	11	25390000	25395000	.	.	.	.	0,0,0	53	20.0586	18.4657	15.8529	20.056	13	12	12	13	1.11206e-05	5.93103e-08	1.41012e-07	2.78712e-05
11	25310000	25315000	11	25380000	25385000	.	.	.	.	0,0,0	50	14.2116	14.9075	18.3099	19.2117	11	11	12	12	8.53025e-10	2.443e-09	1.41211e-06	1.95101e-06
11	25310000	25315000	11	25390000	25395000	.	.	.	.	0,0,0	76	25.3306	23.6214	23.3402	29.476	14	13	13	14	5.51752e-10	4.03379e-14	1.57602e-13	1.50871e-09
11	25310000	25315000	11	25575000	25580000	.	.	.	.	0,0,0	18	4.51852	6.38706	7.47405	7.57688	6	8	8	8	0.00216348	0.0472054	0.0891362	0.0875465
11	25345000	25350000	11	25380000	25385000	.	.	.	.	0,0,0	28	7.5596	13.8436	10.2086	15.4592	8	11	10	11	9.49567e-06	0.0214439	0.00747118	0.0544382
11	25345000	25350000	11	25385000	25390000	.	.	.	.	0,0,0	49	16.7805	18.3515	26.1722	26.5466	12	12	14	14	8.10625e-07	1.44693e-06	0.01466	0.0169969
11	25345000	25350000	11	25390000	25395000	.	.	.	.	0,0,0	69	17.7093	20.2443	26.0189	30.3088	12	13	14	14	1.8974e-15	3.6518e-11	3.1659e-07	2.59598e-07
11	25355000	25360000	11	25390000	25395000	.	.	.	.	0,0,0	31	10.975	13.8316	10.7107	16.7357	10	11	10	12	0.000281458	0.00490292	0.000995162	0.0894275
11	27640000	27645000	11	27675000	27680000	.	.	.	.	0,0,0	17	2.51459	5.72257	6.11167	2.95741	4	7	7	4	0.000280429	0.0349532	0.0515607	0.000769669
11	27670000	27675000	11	27795000	27800000	.	.	.	.	0,0,0	16	3.75774	4.28745	4.27402	5.33643	5	6	6	7	0.00347067	0.0285077	0.0370491	0.0965855
11	27675000	27680000	11	27980000	27985000	.	.	.	.	0,0,0	18	5.99201	6.32735	7.51639	5.03506	7	8	8	7	0.00911756	0.0472054	0.0891362	0.0286957
11	28505000	28510000	11	28580000	28585000	.	.	.	.	0,0,0	21	6.63103	6.45336	7.49462	7.54441	8	8	8	8	0.00457488	0.00799358	0.0152306	0.0146609
11	28540000	28545000	11	28580000	28585000	.	.	.	.	0,0,0	20	3.27406	5.98821	9.46214	9.47937	5	7	9	9	3.21849e-05	0.00479411	0.0944246	0.0998853
11	28575000	28580000	11	28630000	28635000	.	.	.	.	0,0,0	31	12.4592	12.3938	16.3539	11.5687	11	11	12	10	0.00445631	0.00490292	0.0909495	0.00104919
11	28575000	28580000	11	28635000	28640000	.	.	.	.	0,0,0	37	15.464	14.9992	19.0224	18.0496	11	11	12	12	9.07874e-05	0.000129552	0.0065327	0.00679483
11	29035000	29040000	11	29165000	29170000	.	.	.	.	0,0,0	52	20.5393	19.9677	20.1463	25.2304	13	13	13	14	2.11354e-05	2.054e-05	6.44871e-05	0.00485802
11	29820000	29825000	11	30325000	30330000	.	.	.	.	0,0,0	23	8.10536	8.13235	9.54611	8.25916	9	9	9	9	0.00715298	0.0100356	0.0194454	0.0212684
11	30170000	30175000	11	30325000	30330000	.	.	.	.	0,0,0	17	5.86246	6.75754	6.10754	6.20781	7	8	7	7	0.019039	0.077077	0.0515607	0.0532552
11	30235000	30240000	11	30325000	30330000	.	.	.	.	0,0,0	22	9.45898	8.1946	9.76933	7.42783	9	9	9	8	0.0131903	0.0173117	0.0335097	0.0071204
11	36880000	36885000	11	36970000	36975000	.	.	.	.	0,0,0	18	4.18904	5.45747	5.56421	4.0778	6	7	7	6	0.00216348	0.0191542	0.0264813	0.00697292
11	43135000	43140000	11	43330000	43335000	.	.	.	.	0,0,0	25	4.47627	4.43925	5.28295	4.25748	6	6	7	6	8.67744e-07	2.86026e-06	6.09303e-05	2.39203e-06
11	43135000	43140000	11	43335000	43340000	.	.	.	.	0,0,0	14	2.41876	2.27599	2.51989	2.10507	3	3	4	3	0.002366	0.00848913	0.0203712	0.00567834
11	43145000	43150000	11	43340000	43345000	.	.	.	.	0,0,0	20	6.7295	6.78405	7.10064	7.60303	8	8	8	8	0.00932916	0.0152978	0.0286165	0.0279014
11	45845000	45850000	11	45890000	45895000	.	.	.	.	0,0,0	28	8.14339	8.01385	8.05822	7.16912	9	9	9	8	0.000166529	0.000345222	0.000567212	4.59877e-05
11	45845000	45850000	11	46235000	46240000	.	.	.	.	0,0,0	15	3.0834	3.48928	3.32548	2.80379	4	5	5	4	0.00283864	0.0258435	0.0252265	0.00825218
11	45890000	45895000	11	45990000	45995000	.	.	.	.	0,0,0	24	9.34993	9.14606	9.17961	10.7622	9	9	9	10	0.00364745	0.0054191	0.0102455	0.0599
11	45890000	45895000	11	46110000	46115000	.	.	.	.	0,0,0	18	6.78353	6.08327	6.37474	7.55681	8	7	8	8	0.0325972	0.0191542	0.0891362	0.0875465
11	46110000	46115000	11	46235000	46240000	.	.	.	.	0,0,0	18	7.12995	5.63495	5.89399	6.82018	8	7	7	8	0.0325972	0.0191542	0.0264813	0.0875465
11	46495000	46500000	11	46590000	46595000	.	.	.	.	0,0,0	28	9.39056	9.62103	13.8787	10.0254	9	9	11	10	0.000166529	0.000345222	0.050413	0.00680914
11	47005000	47010000	11	47040000	47045000	.	.	.	.	0,0,0	55	25.9937	28.859	25.5244	31.5611	14	14	14	15	0.000547932	0.00041098	0.00104741	0.0483022
11	47005000	47010000	11	47045000	47050000	.	.	.	.	0,0,0	30	9.50529	10.4163	13.575	8.42145	9	10	11	9	2.8005e-05	0.000861386	0.0199775	0.000139318
11	47005000	47010000	11	47085000	47090000	.	.	.	.	0,0,0	39	13.8946	13.2094	15.6086	15.7237	11	11	12	12	1.91033e-05	3.19163e-05	0.00227702	0.00236854
11	47005000	47010000	11	47090000	47095000	.	.	.	.	0,0,0	25	7.99776	6.86344	7.9919	9.30666	9	8	9	9	0.00179395	0.000422639	0.00535144	0.00626883
11	47010000	47015000	11	47085000	47090000	.	.	.	.	0,0,0	28	7.15296	7.6063	10.1215	11.3237	8	8	10	10	9.49567e-06	2.91765e-05	0.00747118	0.00680914
11	47020000	47025000	11	47075000	47080000	.	.	.	.	0,0,0	50	11.8935	15.7408	26.907	18.7454	10	12	14	12	1.32632e-12	6.23145e-07	0.00995739	1.95101e-06
11	47020000	47025000	11	47090000	47095000	.	.	.	.	0,0,0	36	13.3079	12.2456	12.5529	18.3353	11	10	11	12	0.000181846	9.82988e-06	0.000631276	0.0106227
11	47040000	47045000	11	47075000	47080000	.	.	.	.	0,0,0	53	16.568	27.6005	15.2729	35.6018	12	14	11	15	2.6099e-08	0.00109575	2.36257e-10	0.0868373
11	47040000	47045000	11	47085000	47090000	.	.	.	.	0,0,0	76	33.3493	35.3179	25.7213	45.9641	15	15	14	16	2.38542e-06	1.64406e-06	1.42177e-09	0.00405678
11	47685000	47690000	11	47730000	47735000	.	.	.	.	0,0,0	22	3.232	5.29809	8.42492	7.14313	5	7	9	8	2.01778e-06	0.000927197	0.0335097	0.0071204
11	48350000	48355000	11	48925000	48930000	.	.	.	.	0,0,0	16	3.87178	4.63829	4.71716	4.1336	5	6	6	6	0.00347067	0.0285077	0.0370491	0.0358068
11	48925000	48930000	11	49160000	49165000	.	.	.	.	0,0,0	27	13.4729	10.8041	14.1928	10.5359	11	10	11	10	0.034874	0.00571515	0.075175	0.012334
11	48925000	48930000	11	49185000	49190000	.	.	.	.	0,0,0	25	10.2568	6.95349	7.84988	7.36413	10	8	9	8	0.0139701	0.000422639	0.00535144	0.000682434
11	48990000	48995000	11	49025000	49030000	.	.	.	.	0,0,0	17	5.37099	5.59828	6.08248	4.45798	7	7	7	6	0.019039	0.0349532	0.0515607	0.0166072
11	48990000	48995000	11	49100000	49105000	.	.	.	.	0,0,0	48	19.6135	21.219	24.4665	18.8614	13	13	13	12	0.000268257	0.000238572	0.000721275	8.89233e-06
11	49100000	49105000	11	49185000	49190000	.	.	.	.	0,0,0	27	14.8442	14.1173	14.4339	12.5989	11	11	11	11	0.034874	0.0331516	0.075175	0.082739
11	49585000	49590000	11	49685000	49690000	.	.	.	.	0,0,0	16	4.14813	5.83064	5.56605	5.68433	6	7	7	7	0.0123937	0.0606522	0.0930157	0.0965855
11	49605000	49610000	11	49710000	49715000	.	.	.	.	0,0,0	23	10.7345	9.39083	8.81538	11.7617	10	9	9	10	0.0383541	0.0100356	0.0194454	0.0931447
11	49640000	49645000	11	49700000	49705000	.	.	.	.	0,0,0	21	7.39141	7.57089	9.25527	8.32396	8	8	9	9	0.00457488	0.00799358	0.0578958	0.062752
11	49640000	49645000	11	49710000	49715000	.	.	.	.	0,0,0	26	10.0462	9.25233	8.92556	8.65505	10	9	9	9	0.00777376	0.00140629	0.00255206	0.00311255
11	59860000	59865000	11	60065000	60070000	.	.	.	.	0,0,0	17	3.52778	5.07478	5.06355	5.48474	5	7	7	7	0.00119978	0.0349532	0.0515607	0.0532552
11	62355000	62360000	11	62440000	62445000	.	.	.	.	0,0,0	20	8.4711	9.26552	9.51508	9.07513	9	9	9	9	0.03935	0.0469606	0.0944246	0.0998853
11	62650000	62655000	11	62775000	62780000	.	.	.	.	0,0,0	25	9.8863	10.0125	12.1228	9.90972	10	10	10	10	0.0139701	0.0170319	0.0384161	0.036434
11	62650000	62655000	11	63005000	63010000	.	.	.	.	0,0,0	37	11.471	14.7343	15.9061	15.2165	10	11	12	11	1.79728e-06	0.000129552	0.0065327	0.000353249
11	62775000	62780000	11	62855000	62860000	.	.	.	.	0,0,0	31	13.6702	13.3389	15.8845	16.7491	11	11	12	12	0.00445631	0.00490292	0.0909495	0.0894275
11	62775000	62780000	11	62875000	62880000	.	.	.	.	0,0,0	50	14.0861	13.8604	15.7283	14.133	11	11	12	11	8.53025e-10	2.443e-09	1.41211e-06	9.45052e-09
11	62785000	62790000	11	62995000	63000000	.	.	.	.	0,0,0	19	3.79558	5.998	7.22506	6.65706	5	7	8	8	0.000117489	0.00976666	0.0523003	0.0494469
11	62800000	62805000	11	62855000	62860000	.	.	.	.	0,0,0	30	8.15981	10.1845	8.02311	15.3121	9	10	9	11	2.8005e-05	0.000861386	0.000108358	0.0215152
11	62810000	62815000	11	62855000	62860000	.	.	.	.	0,0,0	18	3.98376	4.79099	5.68317	7.14321	6	6	7	8	0.00216348	0.00630548	0.0264813	0.0875465
11	62855000	62860000	11	63005000	63010000	.	.	.	.	0,0,0	40	13.1782	14.2726	11.7594	21.4216	11	11	10	13	8.54206e-06	1.52965e-05	5.37427e-07	0.0254842
11	62875000	62880000	11	62935000	62940000	.	.	.	.	0,0,0	19	8.45266	8.08885	6.54265	6.95128	9	9	8	8	0.0643003	0.0730598	0.0523003	0.0494469
11	62875000	62880000	11	63005000	63010000	.	.	.	.	0,0,0	34	13.6556	13.0009	12.137	18.5603	11	11	10	12	0.000703745	0.000898447	0.000104642	0.0276
11	66485000	66490000	11	66585000	66590000	.	.	.	.	0,0,0	32	16.6421	14.2061	17.0534	15.7133	12	11	12	12	0.0297997	0.00287565	0.0621387	0.0616376
11	66495000	66500000	11	66530000	66535000	.	.	.	.	0,0,0	26	5.14616	11.5359	10.2225	10.2845	7	10	10	10	3.44811e-06	0.00977322	0.0217905	0.0210474
11	66515000	66520000	11	66550000	66555000	.	.	.	.	0,0,0	18	4.37325	7.15098	5.99303	7.27423	6	8	7	8	0.00216348	0.0472054	0.0264813	0.0875465
11	66585000	66590000	11	66975000	66980000	.	.	.	.	0,0,0	17	3.37677	4.15857	5.92867	5.97326	5	6	7	7	0.00119978	0.0142344	0.0515607	0.0532552
11	66785000	66790000	11	66875000	66880000	.	.	.	.	0,0,0	20	8.32467	8.02511	9.67236	8.32355	9	9	9	9	0.03935	0.0469606	0.0944246	0.0998853
11	66790000	66795000	11	66830000	66835000	.	.	.	.	0,0,0	29	8.44867	9.21059	12.602	11.8507	9	9	11	10	7.32886e-05	0.000157962	0.0325328	0.00383177
11	67985000	67990000	11	68235000	68240000	.	.	.	.	0,0,0	23	7.79105	7.42909	10.2408	9.13805	8	8	10	9	0.000966802	0.00193352	0.09311	0.0212684
11	67990000	67995000	11	68170000	68175000	.	.	.	.	0,0,0	31	12.5402	12.3474	18.1527	10.6644	11	10	12	10	0.00445631	0.000449724	0.0909495	0.00104919
11	68015000	68020000	11	68050000	68055000	.	.	.	.	0,0,0	22	3.81239	4.97098	3.15408	6.04974	5	7	5	7	2.01778e-06	0.000927197	7.5353e-06	0.00103707
11	68135000	68140000	11	68170000	68175000	.	.	.	.	0,0,0	28	8.71391	15.3278	10.4961	15.3377	9	11	10	11	0.000166529	0.0214439	0.00747118	0.0544382
11	68140000	68145000	11	68175000	68180000	.	.	.	.	0,0,0	30	6.91358	15.2209	13.3342	11.3234	8	11	11	10	1.02365e-06	0.0082632	0.0199775	0.00197497
11	68140000	68145000	11	68185000	68190000	.	.	.	.	0,0,0	77	23.4001	27.3975	41.4473	33.7034	13	14	16	15	1.0523e-14	3.76609e-10	0.00161535	3.60271e-06
11	68140000	68145000	11	68190000	68195000	.	.	.	.	0,0,0	44	15.116	17.2912	24.1403	24.6508	11	12	13	14	2.85745e-07	3.96668e-05	0.00506129	0.0889366
11	68150000	68155000	11	68185000	68190000	.	.	.	.	0,0,0	46	14.6071	19.1867	17.2267	19.4034	11	12	12	12	4.87003e-08	1.02742e-05	2.9041e-05	3.21675e-05
11	69375000	69380000	11	69460000	69465000	.	.	.	.	0,0,0	26	11.7031	9.0518	9.57052	8.01923	10	9	9	9	0.00777376	0.00140629	0.00255206	0.00311255
11	69380000	69385000	11	69420000	69425000	.	.	.	.	0,0,0	17	2.46562	4.28146	5.26218	4.01975	3	6	7	6	2.89927e-05	0.0142344	0.0515607	0.0166072
11	71915000	71920000	11	72010000	72015000	.	.	.	.	0,0,0	24	7.80015	10.4592	10.3236	12.3485	8	10	10	10	0.000408098	0.0276758	0.0605941	0.0599
11	72010000	72015000	11	72140000	72145000	.	.	.	.	0,0,0	23	7.08595	7.25678	8.23288	9.64152	8	8	9	9	0.000966802	0.00193352	0.0194454	0.0212684
11	72270000	72275000	11	72305000	72310000	.	.	.	.	0,0,0	20	8.27222	8.93539	8.36746	9.67649	9	9	9	9	0.03935	0.0469606	0.0944246	0.0998853
11	73975000	73980000	11	74115000	74120000	.	.	.	.	0,0,0	20	6.63575	6.88952	7.95435	6.15462	8	8	9	7	0.00932916	0.0152978	0.0944246	0.00601447
11	73975000	73980000	11	74135000	74140000	.	.	.	.	0,0,0	23	8.17067	6.83546	6.28997	9.75929	9	8	8	9	0.00715298	0.00193352	0.00380915	0.0212684
11	74035000	74040000	11	74135000	74140000	.	.	.	.	0,0,0	21	7.03567	6.10783	6.50847	7.2225	8	7	8	8	0.00457488	0.00213981	0.0152306	0.0146609
11	74665000	74670000	11	74785000	74790000	.	.	.	.	0,0,0	16	5.53872	5.23092	5.69829	5.71632	7	7	7	7	0.0359973	0.0606522	0.0930157	0.0965855
11	77925000	77930000	11	78625000	78630000	.	.	.	.	0,0,0	14	4.8369	3.38058	2.826	3.62625	6	5	4	5	0.0534987	0.0536173	0.0203712	0.0606778
11	78000000	78005000	11	78105000	78110000	.	.	.	.	0,0,0	23	7.11449	6.85773	5.39711	9.80055	8	8	7	9	0.000966802	0.00193352	0.00042659	0.0212684
11	84845000	84850000	11	84935000	84940000	.	.	.	.	0,0,0	19	6.71948	6.59788	7.43611	5.25366	8	8	8	7	0.0177996	0.0270489	0.0523003	0.0133075
11	84845000	84850000	11	85070000	85075000	.	.	.	.	0,0,0	26	9.66005	8.7027	10.0966	9.4293	9	9	10	9	0.000828133	0.00140629	0.0217905	0.00311255
11	84845000	84850000	11	85140000	85145000	.	.	.	.	0,0,0	26	8.66735	7.52539	10.2441	6.62946	9	8	10	8	0.000828133	0.000182927	0.0217905	0.000290001
11	84845000	84850000	11	85740000	85745000	.	.	.	.	0,0,0	21	6.40656	7.5583	6.75255	8.7331	8	8	8	9	0.00457488	0.00799358	0.0152306	0.062752
11	85705000	85710000	11	85740000	85745000	.	.	.	.	0,0,0	27	9.05285	10.9511	14.7295	7.51201	9	10	11	8	0.000377692	0.00571515	0.075175	0.000108718
11	86570000	86575000	11	86790000	86795000	.	.	.	.	0,0,0	28	7.90299	7.28438	4.12744	9.3288	9	8	6	9	0.000166529	2.91765e-05	4.06944e-08	0.00073689
11	86790000	86795000	11	86925000	86930000	.	.	.	.	0,0,0	44	16.2589	14.3228	24.9105	14.8123	12	11	14	11	3.25392e-05	6.74258e-07	0.078661	1.7117e-06
11	86790000	86795000	11	87090000	87095000	.	.	.	.	0,0,0	45	20.7365	14.578	16.6622	19.2342	13	11	12	12	0.00145891	3.01657e-07	5.93287e-05	6.38946e-05
11	86790000	86795000	11	87095000	87100000	.	.	.	.	0,0,0	42	19.7333	13.4719	12.9895	15.7243	13	11	11	12	0.00634011	3.30066e-06	6.88218e-06	0.000441096
11	86795000	86800000	11	87090000	87095000	.	.	.	.	0,0,0	17	6.38499	4.47851	4.60746	6.17697	8	6	6	7	0.0564492	0.0142344	0.0173072	0.0532552
11	86925000	86930000	11	87090000	87095000	.	.	.	.	0,0,0	32	19.2893	17.2429	18.5712	18.322	12	12	12	12	0.0297997	0.0265258	0.0621387	0.0616376
11	87015000	87020000	11	87080000	87085000	.	.	.	.	0,0,0	17	3.97806	4.60107	6.02625	5.34919	6	6	7	7	0.005386	0.0142344	0.0515607	0.0532552
11	87095000	87100000	11	87155000	87160000	.	.	.	.	0,0,0	32	15.9592	12.8525	13.9423	14.6657	12	11	11	11	0.0297997	0.00287565	0.00738451	0.00740235
11	87095000	87100000	11	87165000	87170000	.	.	.	.	0,0,0	24	9.44394	6.07167	5.29738	8.33382	9	7	7	9	0.00364745	0.000130252	0.000151245	0.0117284
11	87110000	87115000	11	87155000	87160000	.	.	.	.	0,0,0	20	6.64188	7.47652	8.79847	9.44564	8	8	9	9	0.00932916	0.0152978	0.0944246	0.0998853
11	87120000	87125000	11	87155000	87160000	.	.	.	.	0,0,0	34	5.80278	12.7053	10.3025	8.34417	7	11	10	9	7.71823e-11	0.000898447	0.000104642	3.5802e-06
11	87155000	87160000	11	87365000	87370000	.	.	.	.	0,0,0	17	1.33401	4.02394	5.96242	4.22986	1	6	7	6	3.71125e-07	0.0142344	0.0515607	0.0166072
11	86790000	86795000	11	87475000	87480000	.	.	.	.	0,0,0	19	5.19391	5.51884	5.03516	4.59462	7	7	7	6	0.00409495	0.00976666	0.0127444	0.00275917
11	86790000	86795000	11	87615000	87620000	.	.	.	.	0,0,0	16	5.79638	4.0609	6.23315	4.48544	7	6	7	6	0.0359973	0.0285077	0.0930157	0.0358068
11	86925000	86930000	11	87615000	87620000	.	.	.	.	0,0,0	15	5.96048	3.95579	3.8366	4.74691	7	6	5	6	0.0664613	0.0552048	0.0252265	0.071771
11	87090000	87095000	11	87475000	87480000	.	.	.	.	0,0,0	19	8.235	7.42183	7.20986	7.71581	9	8	8	8	0.0643003	0.0270489	0.0523003	0.0494469
11	87155000	87160000	11	87475000	87480000	.	.	.	.	0,0,0	19	1.87826	4.72392	5.28818	3.84174	2	6	7	5	5.96622e-08	0.00252996	0.0127444	0.000498956
11	87365000	87370000	11	87475000	87480000	.	.	.	.	0,0,0	39	10.2259	11.2531	13.6573	13.8086	10	10	11	11	2.86493e-07	7.48248e-07	7.44534e-05	8.17165e-05
11	87365000	87370000	11	87615000	87620000	.	.	.	.	0,0,0	20	6.84072	5.76782	4.67747	5.15283	8	7	6	7	0.00932916	0.00479411	0.00094894	0.00601447
11	87425000	87430000	11	87475000	87480000	.	.	.	.	0,0,0	37	13.0925	14.4253	12.9096	17.7337	11	11	11	12	9.07874e-05	0.000129552	0.00031414	0.00679483
11	87475000	87480000	11	87525000	87530000	.	.	.	.	0,0,0	39	18.9595	18.1519	16.1023	15.6308	12	12	12	12	0.000762958	0.000841641	0.00227702	0.00236854
11	87475000	87480000	11	87615000	87620000	.	.	.	.	0,0,0	33	12.3858	13.1134	18.1439	12.8032	11	11	12	11	0.0013254	0.0016348	0.042398	0.00433582
11	87525000	87530000	11	87615000	87620000	.	.	.	.	0,0,0	25	8.53499	8.58406	8.04293	9.34491	9	9	9	9	0.00179395	0.0028911	0.00535144	0.00626883
11	88095000	88100000	11	88145000	88150000	.	.	.	.	0,0,0	19	7.01187	6.92755	7.09773	5.07504	8	8	8	7	0.0177996	0.0270489	0.0523003	0.0133075
11	88210000	88215000	11	88990000	88995000	.	.	.	.	0,0,0	20	2.8769	4.19067	7.1145	5.90504	4	6	8	7	4.14104e-06	0.000919795	0.0286165	0.00601447
11	89570000	89575000	11	89625000	89630000	.	.	.	.	0,0,0	29	10.0999	11.8169	13.8044	13.2411	10	10	11	11	0.00113648	0.00168923	0.0325328	0.0355411
11	91920000	91925000	11	91990000	91995000	.	.	.	.	0,0,0	23	6.76691	7.69298	7.70818	9.66349	8	8	8	9	0.000966802	0.00193352	0.00380915	0.0212684
11	92595000	92600000	11	92810000	92815000	.	.	.	.	0,0,0	16	5.01042	3.81405	3.08729	4.07739	7	5	4	6	0.0359973	0.0111631	0.00227766	0.0358068
11	93510000	93515000	11	93575000	93580000	.	.	.	.	0,0,0	33	14.6356	14.9499	18.2776	10.0385	11	11	12	10	0.0013254	0.0016348	0.042398	0.000254533
11	93575000	93580000	11	93610000	93615000	.	.	.	.	0,0,0	23	3.4758	9.58768	10.8152	6.91874	5	9	10	8	4.41299e-07	0.0100356	0.09311	0.00325392
11	93575000	93580000	11	93665000	93670000	.	.	.	.	0,0,0	20	6.44741	6.08227	5.11143	6.73578	8	7	7	8	0.00932916	0.00479411	0.00606323	0.0279014
11	94775000	94780000	11	94990000	94995000	.	.	.	.	0,0,0	16	1.78232	4.26474	3.32275	2.23742	2	6	5	3	2.00953e-05	0.0285077	0.0103205	0.000452825
11	95290000	95295000	11	95360000	95365000	.	.	.	.	0,0,0	27	7.52361	6.77892	9.29747	9.258	8	8	9	9	2.6429e-05	7.59802e-05	0.00125693	0.00151456
11	95290000	95295000	11	95375000	95380000	.	.	.	.	0,0,0	38	11.1744	10.2889	14.4215	8.23212	10	10	11	9	7.9327e-07	1.66035e-06	0.000151061	5.3482e-08
11	96055000	96060000	11	96155000	96160000	.	.	.	.	0,0,0	23	3.95193	6.6385	9.9842	5.232	6	8	10	7	9.17778e-06	0.00193352	0.09311	0.000452105
11	96055000	96060000	11	96160000	96165000	.	.	.	.	0,0,0	16	2.53624	3.45489	5.17598	2.25877	4	5	7	3	0.000904075	0.0111631	0.0930157	0.000452825
11	97960000	97965000	11	97995000	98000000	.	.	.	.	0,0,0	25	5.00646	9.87861	8.67037	6.92892	7	10	9	8	1.20147e-05	0.0170319	0.00535144	0.000682434
11	97960000	97965000	11	98000000	98005000	.	.	.	.	0,0,0	48	13.7433	14.684	21.0897	19.0402	11	11	13	12	7.00957e-09	1.73162e-08	0.000721275	8.89233e-06
11	97960000	97965000	11	98255000	98260000	.	.	.	.	0,0,0	27	10.0645	9.04867	9.0511	13.4626	10	9	9	11	0.00432637	0.000722941	0.00125693	0.082739
11	97995000	98000000	11	98150000	98155000	.	.	.	.	0,0,0	37	18.429	15.6578	19.9796	21.1987	12	12	13	13	0.00248601	0.00259858	0.0824385	0.0787183
11	98000000	98005000	11	98130000	98135000	.	.	.	.	0,0,0	23	10.1736	10.4598	10.289	12.0143	10	10	10	10	0.0383541	0.0432536	0.09311	0.0931447
11	98255000	98260000	11	98330000	98335000	.	.	.	.	0,0,0	53	26.5023	24.4218	30.2471	25.9207	14	13	14	14	0.00156461	1.05065e-05	0.00272917	0.00319695
11	98255000	98260000	11	98790000	98795000	.	.	.	.	0,0,0	19	5.13887	5.60041	7.58833	6.79676	7	7	8	8	0.00409495	0.00976666	0.0523003	0.0494469
11	98275000	98280000	11	98330000	98335000	.	.	.	.	0,0,0	40	8.80827	13.1527	14.1047	22.3598	9	11	11	13	6.06461e-10	1.52965e-05	3.65597e-05	0.0254842
11	98275000	98280000	11	98360000	98365000	.	.	.	.	0,0,0	30	12.2553	11.4359	14.4535	10.9857	10	10	11	10	0.000567254	0.000861386	0.0199775	0.00197497
11	98360000	98365000	11	98530000	98535000	.	.	.	.	0,0,0	15	3.34732	3.23599	3.15678	2.99483	5	5	5	4	0.00930253	0.0258435	0.0252265	0.00825218
11	98730000	98735000	11	98790000	98795000	.	.	.	.	0,0,0	38	16.7863	16.3344	17.5662	17.0478	12	12	12	12	0.00137072	0.0014658	0.00397769	0.00405623
11	98730000	98735000	11	98800000	98805000	.	.	.	.	0,0,0	23	8.96176	10.0697	12.191	9.40195	9	10	10	9	0.00715298	0.0432536	0.09311	0.0212684
11	98740000	98745000	11	98790000	98795000	.	.	.	.	0,0,0	33	7.09554	9.9765	12.2006	12.4189	8	10	10	11	3.04221e-08	0.000110484	0.000223462	0.00433582
11	98760000	98765000	11	98885000	98890000	.	.	.	.	0,0,0	21	6.93653	8.49947	8.22143	7.94066	8	9	9	9	0.00457488	0.0296203	0.0578958	0.062752
11	99095000	99100000	11	99240000	99245000	.	.	.	.	0,0,0	19	5.48945	5.33096	5.706	6.29677	7	7	7	8	0.00409495	0.00976666	0.0127444	0.0494469
11	99240000	99245000	11	99315000	99320000	.	.	.	.	0,0,0	26	7.17319	8.41102	11.564	9.7524	8	9	10	9	6.73653e-05	0.00140629	0.0217905	0.00311255
11	99315000	99320000	11	99350000	99355000	.	.	.	.	0,0,0	20	4.67657	7.68971	6.97317	6.23998	6	8	8	8	0.000272438	0.0152978	0.0286165	0.0279014
11	99675000	99680000	11	99910000	99915000	.	.	.	.	0,0,0	15	3.13531	2.76923	3.0544	3.15945	4	4	4	5	0.00283864	0.0108036	0.0071125	0.0279841
11	101000000	101005000	11	101110000	101115000	.	.	.	.	0,0,0	17	5.34724	4.82591	5.1593	5.10067	7	6	7	7	0.019039	0.0142344	0.0515607	0.0532552
11	101530000	101535000	11	101625000	101630000	.	.	.	.	0,0,0	13	2.49017	2.28772	3.03058	2.06831	3	3	4	3	0.00791441	0.0247375	0.048704	0.0177992
11	103240000	103245000	11	103300000	103305000	.	.	.	.	0,0,0	33	11.2912	11.4512	19.4456	15.3781	10	10	12	11	6.07308e-05	0.000110484	0.042398	0.00433582
11	103240000	103245000	11	103395000	103400000	.	.	.	.	0,0,0	38	9.67834	8.18923	15.2427	16.2526	9	9	11	12	6.94188e-09	1.9727e-08	0.000151061	0.00405623
11	103300000	103305000	11	103335000	103340000	.	.	.	.	0,0,0	18	3.97597	5.1588	4.76243	5.28451	6	7	6	7	0.00216348	0.0191542	0.0069181	0.0286957
11	103300000	103305000	11	103395000	103400000	.	.	.	.	0,0,0	28	7.49486	8.21064	10.0036	14.8628	8	9	10	11	9.49567e-06	0.000345222	0.00747118	0.0544382
11	103335000	103340000	11	103390000	103395000	.	.	.	.	0,0,0	37	16.8008	14.3052	8.39429	5.10999	12	11	9	7	0.00248601	0.000129552	1.07703e-07	2.21574e-12
11	103335000	103340000	11	103395000	103400000	.	.	.	.	0,0,0	30	6.43379	10.6525	11.1767	10.5074	8	10	10	10	1.02365e-06	0.000861386	0.00200947	0.00197497
11	103335000	103340000	11	103450000	103455000	.	.	.	.	0,0,0	17	4.1438	4.61586	6.04949	4.07191	6	6	7	6	0.005386	0.0142344	0.0515607	0.0166072
11	103340000	103345000	11	103395000	103400000	.	.	.	.	0,0,0	24	4.84845	6.50756	2.19479	9.41081	6	8	3	9	2.69695e-06	0.000933799	2.82484e-10	0.0117284
11	103390000	103395000	11	103515000	103520000	.	.	.	.	0,0,0	18	5.9001	5.59652	5.36549	4.48055	7	7	7	6	0.00911756	0.0191542	0.0264813	0.00697292
11	103395000	103400000	11	103430000	103435000	.	.	.	.	0,0,0	20	4.10667	8.66062	9.63403	8.96773	6	9	9	9	0.000272438	0.0469606	0.0944246	0.0998853
11	103395000	103400000	11	103450000	103455000	.	.	.	.	0,0,0	19	5.62895	8.92665	6.47759	7.55255	7	9	8	8	0.00409495	0.0730598	0.0523003	0.0494469
11	104010000	104015000	11	104170000	104175000	.	.	.	.	0,0,0	16	5.37586	4.42411	5.17888	4.94284	7	6	7	6	0.0359973	0.0285077	0.0930157	0.0358068
11	104230000	104235000	11	104280000	104285000	.	.	.	.	0,0,0	29	11.0035	9.75123	8.8229	8.5412	10	9	9	9	0.00113648	0.000157962	0.000267944	0.000327487
12	3955000	3960000	12	7220000	7225000	.	.	.	.	0,0,0	14	3.20531	2.78245	3.76982	2.08293	5	4	5	3	0.0217089	0.0259291	0.0541064	0.00567834
12	3955000	3960000	12	7270000	7275000	.	.	.	.	0,0,0	16	3.16114	2.25943	3.3312	2.86906	5	3	5	4	0.00347067	0.000705727	0.0103205	0.00258946
12	7220000	7225000	12	7270000	7275000	.	.	.	.	0,0,0	32	11.1458	9.55731	9.10335	10.5907	10	9	9	10	0.000130988	1.10994e-05	1.94357e-05	0.000525118
12	9965000	9970000	12	10060000	10065000	.	.	.	.	0,0,0	23	10.1341	9.62045	11.6971	8.60288	10	9	10	9	0.0383541	0.0100356	0.09311	0.0212684
12	10015000	10020000	12	10125000	10130000	.	.	.	.	0,0,0	39	10.7298	15.5946	18.2538	16.2032	10	12	12	12	2.86493e-07	0.000841641	0.00227702	0.00236854
12	10080000	10085000	12	10115000	10120000	.	.	.	.	0,0,0	24	3.17894	7.05142	7.29525	5.28145	5	8	8	7	9.97398e-08	0.000933799	0.00180682	0.000186592
12	10080000	10085000	12	10125000	10130000	.	.	.	.	0,0,0	55	10.9997	18.5819	36.1219	22.9592	10	12	15	13	1.91209e-15	1.04832e-08	0.0456973	7.83865e-06
12	10110000	10115000	12	10245000	10250000	.	.	.	.	0,0,0	21	7.548	6.91204	4.61611	9.54177	8	8	6	9	0.00457488	0.00799358	0.000299534	0.062752
12	10120000	10125000	12	10155000	10160000	.	.	.	.	0,0,0	20	4.53153	9.03042	6.42171	8.29633	6	9	8	9	0.000272438	0.0469606	0.0286165	0.0998853
12	10155000	10160000	12	10245000	10250000	.	.	.	.	0,0,0	31	13.1695	11.4693	9.42198	15.4877	11	10	9	11	0.00445631	0.000449724	4.88466e-05	0.0127884
12	10175000	10180000	12	10240000	10245000	.	.	.	.	0,0,0	15	3.17357	3.43021	3.96323	4.75318	5	5	6	6	0.00930253	0.0258435	0.0713009	0.071771
12	10175000	10180000	12	10245000	10250000	.	.	.	.	0,0,0	21	7.86629	7.18168	7.29849	9.08432	9	8	8	9	0.0238584	0.00799358	0.0152306	0.062752
12	10185000	10190000	12	10225000	10230000	.	.	.	.	0,0,0	27	7.20021	9.78133	14.0908	15.0418	8	9	11	11	2.6429e-05	0.000722941	0.075175	0.082739
12	10185000	10190000	12	10245000	10250000	.	.	.	.	0,0,0	26	13.5107	9.86785	10.6944	8.76107	11	10	10	9	0.0527473	0.00977322	0.0217905	0.00311255
12	10300000	10305000	12	10345000	10350000	.	.	.	.	0,0,0	35	9.91693	10.9167	10.3989	18.8839	10	10	10	12	1.10983e-05	2.29768e-05	4.69008e-05	0.0172745
12	10690000	10695000	12	10745000	10750000	.	.	.	.	0,0,0	16	3.10409	4.49896	5.82744	5.93839	4	6	7	7	0.000904075	0.0285077	0.0930157	0.0965855
12	10700000	10705000	12	10755000	10760000	.	.	.	.	0,0,0	21	6.24489	5.94325	6.88551	3.79285	8	7	8	5	0.00457488	0.00213981	0.0152306	3.34796e-05
12	16960000	16965000	12	17015000	17020000	.	.	.	.	0,0,0	38	15.1602	16.147	13.3274	19.1826	11	12	11	12	4.16889e-05	0.0014658	0.000151061	0.00405623
12	16965000	16970000	12	17010000	17015000	.	.	.	.	0,0,0	77	18.6546	20.5886	17.206	36.6297	12	13	12	15	1.36742e-19	1.76319e-14	1.57294e-18	3.60271e-06
12	16965000	16970000	12	17015000	17020000	.	.	.	.	0,0,0	41	15.5706	16.0689	18.8655	17.8732	12	12	12	12	0.00023475	0.000272957	0.000771052	0.000776249
12	33930000	33935000	12	34025000	34030000	.	.	.	.	0,0,0	22	9.35399	9.37329	8.52276	9.17542	9	9	9	9	0.0131903	0.0173117	0.0335097	0.0371087
12	33940000	33945000	12	33980000	33985000	.	.	.	.	0,0,0	31	7.48068	9.20576	8.56551	13.1341	8	9	9	11	3.40994e-07	2.7226e-05	4.88466e-05	0.0127884
12	34020000	34025000	12	34200000	34205000	.	.	.	.	0,0,0	28	10.9951	9.82969	12.3292	11.8673	10	9	10	10	0.00225934	0.000345222	0.00747118	0.00680914
12	34025000	34030000	12	34155000	34160000	.	.	.	.	0,0,0	28	7.90138	9.07274	14.1386	7.93108	9	9	11	9	0.000166529	0.000345222	0.050413	0.00073689
12	50680000	50685000	12	50795000	50800000	.	.	.	.	0,0,0	18	4.99285	5.00026	6.14563	7.76579	7	7	7	8	0.00911756	0.0191542	0.0264813	0.0875465
12	51100000	51105000	12	51135000	51140000	.	.	.	.	0,0,0	35	11.1146	14.9027	17.5329	12.6838	10	11	12	11	1.10983e-05	0.000497323	0.0174667	0.0013304
12	54025000	54030000	12	54060000	54065000	.	.	.	.	0,0,0	23	9.74859	9.18288	8.66429	11.8174	9	9	9	10	0.00715298	0.0100356	0.0194454	0.0931447
12	54060000	54065000	12	54100000	54105000	.	.	.	.	0,0,0	26	9.39328	9.84634	11.0923	8.78818	9	9	10	9	0.000828133	0.00140629	0.0217905	0.00311255
12	55675000	55680000	12	55825000	55830000	.	.	.	.	0,0,0	16	6.31237	5.1125	5.08122	5.06594	8	7	7	7	0.0942651	0.0606522	0.0930157	0.0965855
12	55995000	56000000	12	56030000	56035000	.	.	.	.	0,0,0	15	4.10041	4.50038	4.85126	4.26103	6	6	6	6	0.0269364	0.0552048	0.0713009	0.071771
12	56270000	56275000	12	56340000	56345000	.	.	.	.	0,0,0	15	4.10454	4.78403	4.88763	4.75238	6	6	6	6	0.0269364	0.0552048	0.0713009	0.071771
12	56315000	56320000	12	56380000	56385000	.	.	.	.	0,0,0	18	6.00462	6.78427	6.66064	7.59052	7	8	8	8	0.00911756	0.0472054	0.0891362	0.0875465
12	58025000	58030000	12	58215000	58220000	.	.	.	.	0,0,0	20	8.26763	6.9109	7.84524	9.51054	9	8	9	9	0.03935	0.0152978	0.0944246	0.0998853
12	64390000	64395000	12	64435000	64440000	.	.	.	.	0,0,0	18	4.58858	4.81731	5.03773	4.26929	6	6	7	6	0.00216348	0.00630548	0.0264813	0.00697292
12	64775000	64780000	12	64820000	64825000	.	.	.	.	0,0,0	31	6.40343	11.2395	15.1732	17	8	10	11	12	3.40994e-07	0.000449724	0.0122351	0.0894275
12	64775000	64780000	12	64835000	64840000	.	.	.	.	0,0,0	42	16.2681	19.9149	21.5695	19.5803	12	13	13	13	0.000126828	0.00485261	0.0123185	0.0111393
12	64850000	64855000	12	65055000	65060000	.	.	.	.	0,0,0	17	4.4988	4.57883	5.69228	5.93861	6	6	7	7	0.005386	0.0142344	0.0515607	0.0532552
12	64965000	64970000	12	65055000	65060000	.	.	.	.	0,0,0	21	4.55283	4.37553	6.42224	5.55386	6	6	8	7	8.87294e-05	0.000336093	0.0152306	0.00260249
12	66860000	66865000	12	67015000	67020000	.	.	.	.	0,0,0	23	7.49085	8.35128	11.7917	8.84445	8	9	10	9	0.000966802	0.0100356	0.09311	0.0212684
12	66970000	66975000	12	67020000	67025000	.	.	.	.	0,0,0	20	4.09237	5.04064	7.24539	7.93001	6	7	8	9	0.000272438	0.00479411	0.0286165	0.0998853
12	67015000	67020000	12	67070000	67075000	.	.	.	.	0,0,0	36	18.9421	17.8848	16.7028	17.5099	12	12	12	12	0.00426816	0.00434734	0.0110425	0.0106227
12	67020000	67025000	12	67065000	67070000	.	.	.	.	0,0,0	47	11.834	14.0834	24.864	11.81	10	11	14	10	4.85828e-11	4.1218e-08	0.0302522	3.99267e-10
12	67020000	67025000	12	67070000	67075000	.	.	.	.	0,0,0	46	17.9492	19.2982	21.5426	20.1185	12	12	13	13	7.68866e-06	1.02742e-05	0.00184212	0.00173598
12	67020000	67025000	12	67170000	67175000	.	.	.	.	0,0,0	23	10.3694	9.01972	11.9519	7.60145	10	9	10	8	0.0383541	0.0100356	0.09311	0.00325392
12	67030000	67035000	12	67065000	67070000	.	.	.	.	0,0,0	22	5.70169	7.11702	7.09122	6.98714	7	8	8	8	0.000274286	0.00401505	0.00765603	0.0071204
12	67185000	67190000	12	67400000	67405000	.	.	.	.	0,0,0	28	8.62964	8.31076	9.01754	12.6735	9	9	9	11	0.000166529	0.000345222	0.000567212	0.0544382
12	67285000	67290000	12	67400000	67405000	.	.	.	.	0,0,0	22	7.69314	8.03599	6.87386	7.27966	8	9	8	8	0.00217505	0.0173117	0.00765603	0.0071204
12	67675000	67680000	12	67720000	67725000	.	.	.	.	0,0,0	23	10.8174	9.88669	9.32959	10.4073	10	10	9	10	0.0383541	0.0432536	0.0194454	0.0931447
12	67695000	67700000	12	67740000	67745000	.	.	.	.	0,0,0	16	2.25415	3.41209	4.63683	4.23087	3	5	6	6	0.000137685	0.0111631	0.0370491	0.0358068
12	68255000	68260000	12	68290000	68295000	.	.	.	.	0,0,0	26	6.06574	8.38444	10.374	5.34657	7	9	10	7	3.44811e-06	0.00140629	0.0217905	2.20868e-05
12	68285000	68290000	12	68375000	68380000	.	.	.	.	0,0,0	21	7.53501	8.2716	8.56425	8.40745	8	9	9	9	0.00457488	0.0296203	0.0578958	0.062752
12	68535000	68540000	12	68580000	68585000	.	.	.	.	0,0,0	32	8.33911	12.8242	18.9703	17.637	9	11	12	12	4.26136e-06	0.00287565	0.0621387	0.0616376
12	68620000	68625000	12	68655000	68660000	.	.	.	.	0,0,0	21	4.75803	9.70992	7.16692	8.26065	6	9	8	9	8.87294e-05	0.0296203	0.0152306	0.062752
12	70015000	70020000	12	70065000	70070000	.	.	.	.	0,0,0	33	17.8318	16.1657	16.5605	15.093	12	12	12	11	0.0188128	0.0171644	0.042398	0.00433582
12	70150000	70155000	12	70215000	70220000	.	.	.	.	0,0,0	37	13.4418	14.6851	20.131	16.7062	11	11	13	12	9.07874e-05	0.000129552	0.0824385	0.00679483
12	70150000	70155000	12	70290000	70295000	.	.	.	.	0,0,0	50	18.9862	21.0396	29.5759	24.7803	12	13	14	14	3.46095e-07	7.02031e-05	0.00995739	0.0114116
12	70150000	70155000	12	70310000	70315000	.	.	.	.	0,0,0	19	7.96973	7.72172	7.81079	6.3981	9	8	8	8	0.0643003	0.0270489	0.0523003	0.0494469
12	70210000	70215000	12	70280000	70285000	.	.	.	.	0,0,0	24	6.17995	6.60649	10.7782	5.73348	7	8	10	7	3.52937e-05	0.000933799	0.0605941	0.000186592
12	70210000	70215000	12	70295000	70300000	.	.	.	.	0,0,0	41	12.8329	13.2528	20.1212	16.0959	11	11	13	12	3.88152e-06	7.22549e-06	0.0183405	0.000776249
12	70210000	70215000	12	70300000	70305000	.	.	.	.	0,0,0	34	13.478	13.2436	18.7357	14.5849	11	11	12	11	0.000703745	0.000898447	0.028047	0.00241219
12	70210000	70215000	12	70305000	70310000	.	.	.	.	0,0,0	28	10.3984	10.2473	14.4969	10.2158	10	10	11	10	0.00225934	0.00312624	0.050413	0.00680914
12	70210000	70215000	12	70425000	70430000	.	.	.	.	0,0,0	18	5.27892	5.67119	6.11154	6.54346	7	7	7	8	0.00911756	0.0191542	0.0264813	0.0875465
12	70215000	70220000	12	70290000	70295000	.	.	.	.	0,0,0	72	18.9619	22.6482	37.439	25.1728	12	13	15	14	4.98641e-17	2.45231e-12	3.68261e-05	2.97815e-08
12	70215000	70220000	12	70295000	70300000	.	.	.	.	0,0,0	42	14.1558	15.3466	24.4981	17.3326	11	11	13	12	1.6236e-06	3.30066e-06	0.0123185	0.000441096
12	70975000	70980000	12	71015000	71020000	.	.	.	.	0,0,0	46	16.1594	19.1985	23.1123	23.236	12	12	13	13	7.68866e-06	1.02742e-05	0.00184212	0.00173598
12	70975000	70980000	12	71080000	71085000	.	.	.	.	0,0,0	34	12.0627	11.1962	15.4728	11.7868	10	10	11	10	2.66323e-05	5.26912e-05	0.0023735	0.00012139
12	70980000	70985000	12	71015000	71020000	.	.	.	.	0,0,0	37	10.536	14.6525	14.8963	13.3047	10	11	11	11	1.79728e-06	0.000129552	0.00031414	0.000353249
12	71015000	71020000	12	71080000	71085000	.	.	.	.	0,0,0	40	12.164	13.0457	13.5477	12.0834	10	11	11	10	1.085e-07	1.52965e-05	3.65597e-05	5.49223e-07
12	73395000	73400000	12	73430000	73435000	.	.	.	.	0,0,0	21	7.26541	8.44624	7.49056	8.20563	8	9	8	9	0.00457488	0.0296203	0.0152306	0.062752
12	75260000	75265000	12	75350000	75355000	.	.	.	.	0,0,0	35	16.1084	16.1596	18.8067	15.7848	12	12	12	12	0.00721978	0.0069976	0.0174667	0.0172745
12	75260000	75265000	12	75385000	75390000	.	.	.	.	0,0,0	25	13.1409	10.122	10.2937	12.0791	11	10	10	10	0.0792983	0.0170319	0.0384161	0.036434
12	75285000	75290000	12	75365000	75370000	.	.	.	.	0,0,0	16	5.67062	5.84658	5.31429	5.28169	7	7	7	7	0.0359973	0.0606522	0.0930157	0.0965855
13	10190000	10195000	13	10375000	10380000	.	.	.	.	0,0,0	13	2.7076	2.07124	1.71634	2.357	4	3	2	3	0.0201285	0.0247375	0.00612053	0.0177992
13	10375000	10380000	13	10490000	10495000	.	.	.	.	0,0,0	17	4.20629	3.17272	4.38926	2.79978	6	5	6	4	0.005386	0.00450575	0.0173072	0.000769669
13	10695000	10700000	13	11135000	11140000	.	.	.	.	0,0,0	12	2.34364	1.8595	1.60348	2.39051	3	2	2	3	0.0226781	0.0286537	0.024272	0.0523734
13	10770000	10775000	13	10825000	10830000	.	.	.	.	0,0,0	19	3.97269	5.17163	6.96264	6.69496	6	7	8	8	0.000811311	0.00976666	0.0523003	0.0494469
13	10820000	10825000	13	10865000	10870000	.	.	.	.	0,0,0	25	10.1008	9.79944	11.2002	12.3049	10	9	10	10	0.0139701	0.0028911	0.0384161	0.036434
13	10880000	10885000	13	11135000	11140000	.	.	.	.	0,0,0	20	6.86587	5.55168	6.06874	7.92672	8	7	7	9	0.00932916	0.00479411	0.00606323	0.0998853
13	10890000	10895000	13	11135000	11140000	.	.	.	.	0,0,0	22	4.79414	4.81751	5.12336	6.04667	6	6	7	7	3.10116e-05	0.000112845	0.00109645	0.00103707
13	10925000	10930000	13	11125000	11130000	.	.	.	.	0,0,0	15	3.16791	3.39264	3.31407	4.54785	5	5	5	6	0.00930253	0.0258435	0.0252265	0.071771
13	10930000	10935000	13	10965000	10970000	.	.	.	.	0,0,0	19	4.56367	7.81159	5.61464	7.23936	6	8	7	8	0.000811311	0.0270489	0.0127444	0.0494469
13	10930000	10935000	13	11030000	11035000	.	.	.	.	0,0,0	20	6.66112	8.05231	7.22496	8.43758	8	9	8	9	0.00932916	0.0469606	0.0286165	0.0998853
13	10970000	10975000	13	11140000	11145000	.	.	.	.	0,0,0	21	5.04973	5.42466	4.84263	4.73709	7	7	6	6	0.000721713	0.00213981	0.000299534	0.000318753
13	11235000	11240000	13	11365000	11370000	.	.	.	.	0,0,0	15	4.18415	4.38756	4.81086	4.92485	6	6	6	6	0.0269364	0.0552048	0.0713009	0.071771
13	12375000	12380000	13	12610000	12615000	.	.	.	.	0,0,0	15	3.53068	3.38638	4.77623	3.73346	5	5	6	5	0.00930253	0.0258435	0.0713009	0.0279841
13	15270000	15275000	13	15325000	15330000	.	.	.	.	0,0,0	25	7.42976	10.4371	11.2415	11.0484	8	10	10	10	0.000175297	0.0170319	0.0384161	0.036434
13	15645000	15650000	13	15680000	15685000	.	.	.	.	0,0,0	20	2.31767	9.05524	7.28752	7.34604	3	9	8	8	2.06739e-07	0.0469606	0.0286165	0.0279014
13	16050000	16055000	13	16110000	16115000	.	.	.	.	0,0,0	34	13.7718	12.7528	14.5775	16.5605	11	11	11	12	0.000703745	0.000898447	0.0023735	0.0276
13	17335000	17340000	13	17370000	17375000	.	.	.	.	0,0,0	21	3.67614	10.8639	5.27635	5.70535	5	10	7	7	8.44197e-06	0.0993573	0.0026345	0.00260249
13	17350000	17355000	13	17400000	17405000	.	.	.	.	0,0,0	52	12.8142	17.0412	23.4616	29.3822	11	12	13	14	9.67368e-11	1.26981e-07	6.44871e-05	0.00485802
13	17380000	17385000	13	17610000	17615000	.	.	.	.	0,0,0	25	9.91517	10.0384	11.9454	11.869	10	10	10	10	0.0139701	0.0170319	0.0384161	0.036434
13	17515000	17520000	13	17610000	17615000	.	.	.	.	0,0,0	27	11.8287	11.4591	11.0163	10.3716	10	10	10	10	0.00432637	0.00571515	0.01308	0.012334
13	17555000	17560000	13	17610000	17615000	.	.	.	.	0,0,0	28	8.47949	11.3662	13.8838	12.1409	9	10	11	10	0.000166529	0.00312624	0.050413	0.00680914
13	19160000	19165000	13	19245000	19250000	.	.	.	.	0,0,0	20	4.37859	4.91138	4.3437	6.48065	6	6	6	8	0.000272438	0.000919795	0.00094894	0.0279014
13	19160000	19165000	13	19305000	19310000	.	.	.	.	0,0,0	17	3.07501	4.68983	4.67045	6.15824	4	6	6	7	0.000280429	0.0142344	0.0173072	0.0532552
13	19160000	19165000	13	19310000	19315000	.	.	.	.	0,0,0	18	2.95905	3.97633	4.97169	5.541	4	6	7	7	7.54661e-05	0.00630548	0.0264813	0.0286957
13	22210000	22215000	13	22245000	22250000	.	.	.	.	0,0,0	17	3.03603	5.60677	4.73563	5.29744	4	7	6	7	0.000280429	0.0349532	0.0173072	0.0532552
13	22775000	22780000	13	22935000	22940000	.	.	.	.	0,0,0	22	6.69942	6.7835	9.26065	8.54686	8	8	9	9	0.00217505	0.00401505	0.0335097	0.0371087
13	22830000	22835000	13	22935000	22940000	.	.	.	.	0,0,0	25	8.25587	8.18645	9.00478	10.5402	9	9	9	10	0.00179395	0.0028911	0.00535144	0.036434
13	22840000	22845000	13	22935000	22940000	.	.	.	.	0,0,0	21	7.67954	7.47175	9.68262	7.00612	8	8	9	8	0.00457488	0.00799358	0.0578958	0.0146609
13	22845000	22850000	13	22935000	22940000	.	.	.	.	0,0,0	24	9.05156	9.49437	11.6709	10.74	9	9	10	10	0.00364745	0.0054191	0.0605941	0.0599
13	22850000	22855000	13	22935000	22940000	.	.	.	.	0,0,0	30	7.08981	8.04481	8.59135	10.181	8	9	9	10	1.02365e-06	6.59669e-05	0.000108358	0.00197497
13	23070000	23075000	13	23130000	23135000	.	.	.	.	0,0,0	15	2.75875	3.29686	3.26301	4.02266	4	5	5	6	0.00283864	0.0258435	0.0252265	0.071771
13	30610000	30615000	13	31035000	31040000	.	.	.	.	0,0,0	23	9.92844	8.20272	9.13071	10.1136	10	9	9	10	0.0383541	0.0100356	0.0194454	0.0931447
13	30610000	30615000	13	31040000	31045000	.	.	.	.	0,0,0	31	10.465	8.13202	10.4205	8.20358	10	9	10	9	0.000281458	2.7226e-05	0.000995162	5.29862e-05
13	28560000	28565000	13	28805000	28810000	.	.	.	.	0,0,0	35	14.2119	14.5597	18.8087	16.3619	11	11	12	12	0.000365298	0.000497323	0.0174667	0.0172745
13	28580000	28585000	13	28805000	28810000	.	.	.	.	0,0,0	25	10.6207	9.88227	11.7309	11.6383	10	10	10	10	0.0139701	0.0170319	0.0384161	0.036434
13	28585000	28590000	13	28685000	28690000	.	.	.	.	0,0,0	24	9.45433	9.72698	10.7933	10.5704	9	9	10	10	0.00364745	0.0054191	0.0605941	0.0599
13	28805000	28810000	13	28840000	28845000	.	.	.	.	0,0,0	28	8.7953	9.24788	11.0894	9.4926	9	9	10	9	0.000166529	0.000345222	0.00747118	0.00073689
13	30785000	30790000	13	31010000	31015000	.	.	.	.	0,0,0	25	8.68565	8.76802	11.8596	9.22658	9	9	10	9	0.00179395	0.0028911	0.0384161	0.00626883
13	34660000	34665000	13	34705000	34710000	.	.	.	.	0,0,0	22	4.74541	6.78637	9.22879	7.40905	6	8	9	8	3.10116e-05	0.00401505	0.0335097	0.0071204
13	35460000	35465000	13	35505000	35510000	.	.	.	.	0,0,0	14	4.69128	4.57362	3.79262	3.01029	6	6	5	4	0.0534987	0.0937435	0.0541064	0.0226003
13	37480000	37485000	13	37685000	37690000	.	.	.	.	0,0,0	21	5.72516	7.39704	8.26386	6.26165	7	8	9	8	0.000721713	0.00799358	0.0578958	0.0146609
13	37480000	37485000	13	37695000	37700000	.	.	.	.	0,0,0	16	2.85561	3.8865	4.58557	2.95721	4	5	6	4	0.000904075	0.0111631	0.0370491	0.00258946
13	41565000	41570000	13	42080000	42085000	.	.	.	.	0,0,0	19	4.62774	4.91045	6.33347	7.45872	6	6	8	8	0.000811311	0.00252996	0.0523003	0.0494469
13	41890000	41895000	13	42080000	42085000	.	.	.	.	0,0,0	20	6.01091	4.28128	6.34496	4.56921	7	6	8	6	0.00177305	0.000919795	0.0286165	0.000968778
13	42115000	42120000	13	42260000	42265000	.	.	.	.	0,0,0	20	7.358	8.22522	4.26477	9.04383	8	9	6	9	0.00932916	0.0469606	0.00094894	0.0998853
13	42215000	42220000	13	42260000	42265000	.	.	.	.	0,0,0	55	21.7371	26.6694	25.878	26.9847	13	14	14	14	2.7722e-06	0.00041098	0.00104741	0.00119319
13	42215000	42220000	13	42360000	42365000	.	.	.	.	0,0,0	20	6.82465	6.19773	8.561	6.93072	8	7	9	8	0.00932916	0.00479411	0.0944246	0.0279014
13	43720000	43725000	13	44030000	44035000	.	.	.	.	0,0,0	17	4.3883	4.5187	5.50106	4.89453	6	6	7	6	0.005386	0.0142344	0.0515607	0.0166072
13	43940000	43945000	13	43990000	43995000	.	.	.	.	0,0,0	18	3.57605	5.01114	7.72647	6.44326	5	7	8	8	0.000399858	0.0191542	0.0891362	0.0875465
13	43955000	43960000	13	43990000	43995000	.	.	.	.	0,0,0	20	1.53604	7.15107	6.1002	5.56638	1	8	7	7	4.81755e-10	0.0152978	0.00606323	0.00601447
13	45735000	45740000	13	46875000	46880000	.	.	.	.	0,0,0	19	4.705	4.30133	4.27666	7.03339	6	6	6	8	0.000811311	0.00252996	0.00272166	0.0494469
13	45755000	45760000	13	45880000	45885000	.	.	.	.	0,0,0	18	2.33022	2.78551	2.2455	3.42944	3	4	3	5	7.11101e-06	0.000210971	2.21572e-05	0.00132943
13	46235000	46240000	13	46320000	46325000	.	.	.	.	0,0,0	19	4.60667	5.3325	5.57341	4.79054	6	7	7	6	0.000811311	0.00976666	0.0127444	0.00275917
13	46590000	46595000	13	46875000	46880000	.	.	.	.	0,0,0	29	9.86774	11.7043	11.3062	8.92518	10	10	10	9	0.00113648	0.00168923	0.00396285	0.000327487
13	46600000	46605000	13	46760000	46765000	.	.	.	.	0,0,0	26	5.98812	7.47588	7.09766	8.27263	7	8	8	9	3.44811e-06	0.000182927	0.000312947	0.00311255
13	46600000	46605000	13	46775000	46780000	.	.	.	.	0,0,0	16	3.85242	3.87343	4.13135	4.15809	5	5	6	6	0.00347067	0.0111631	0.0370491	0.0358068
13	47280000	47285000	13	47345000	47350000	.	.	.	.	0,0,0	32	15.4247	15.4337	18.5174	14.1552	11	11	12	11	0.00248171	0.00287565	0.0621387	0.00740235
13	47280000	47285000	13	47355000	47360000	.	.	.	.	0,0,0	32	12.6263	14.6181	16.8601	14.6944	11	11	12	11	0.00248171	0.00287565	0.0621387	0.00740235
13	47375000	47380000	13	47435000	47440000	.	.	.	.	0,0,0	20	7.93377	7.22811	7.90711	9.10156	9	8	9	9	0.03935	0.0152978	0.0944246	0.0998853
13	50665000	50670000	13	50705000	50710000	.	.	.	.	0,0,0	34	13.6904	12.8962	12.4939	14.547	11	11	11	11	0.000703745	0.000898447	0.0023735	0.00241219
13	50665000	50670000	13	50735000	50740000	.	.	.	.	0,0,0	38	16.0471	17.5059	19.718	18.8288	12	12	13	12	0.00137072	0.0014658	0.0585973	0.00405623
13	50665000	50670000	13	50755000	50760000	.	.	.	.	0,0,0	41	12.0311	14.2785	15.3167	15.6494	10	11	11	12	3.64833e-08	7.22549e-06	1.61745e-05	0.000776249
13	50665000	50670000	13	50785000	50790000	.	.	.	.	0,0,0	33	14.5424	13.6756	17.9652	16.9943	11	11	12	12	0.0013254	0.0016348	0.042398	0.0422512
13	50735000	50740000	13	50770000	50775000	.	.	.	.	0,0,0	36	14.3746	15.5295	14.2213	19.4415	11	11	11	12	0.000181846	0.000255272	0.000631276	0.0106227
13	50755000	50760000	13	50880000	50885000	.	.	.	.	0,0,0	19	6.31549	6.36499	6.4546	7.30779	8	8	8	8	0.0177996	0.0270489	0.0523003	0.0494469
13	51345000	51350000	13	51385000	51390000	.	.	.	.	0,0,0	52	21.258	15.8516	17.9441	29.8425	13	12	12	14	2.11354e-05	1.26981e-07	3.05371e-07	0.00485802
13	51345000	51350000	13	51465000	51470000	.	.	.	.	0,0,0	27	8.28606	7.59938	9.47845	8.5403	9	8	9	9	0.000377692	7.59802e-05	0.00125693	0.00151456
13	51650000	51655000	13	52010000	52015000	.	.	.	.	0,0,0	13	3.14467	3.21961	2.78414	3.10066	5	5	4	4	0.0475669	0.0970636	0.048704	0.0562732
13	51860000	51865000	13	52010000	52015000	.	.	.	.	0,0,0	17	4.10785	4.15112	4.78347	3.53114	6	6	6	5	0.005386	0.0142344	0.0173072	0.00382953
13	51870000	51875000	13	52010000	52015000	.	.	.	.	0,0,0	16	4.6313	5.33518	5.98307	5.68851	6	7	7	7	0.0123937	0.0606522	0.0930157	0.0965855
13	52615000	52620000	13	52650000	52655000	.	.	.	.	0,0,0	20	6.71952	8.83366	7.80012	9.14648	8	9	8	9	0.00932916	0.0469606	0.0286165	0.0998853
13	52835000	52840000	13	52870000	52875000	.	.	.	.	0,0,0	17	3.31295	5.7508	5.69506	3.41346	5	7	7	5	0.00119978	0.0349532	0.0515607	0.00382953
13	53115000	53120000	13	53255000	53260000	.	.	.	.	0,0,0	31	12.3199	11.4567	11.9153	10.6039	10	10	10	10	0.000281458	0.000449724	0.000995162	0.00104919
13	53115000	53120000	13	53405000	53410000	.	.	.	.	0,0,0	28	6.29781	5.75938	8.14331	6.16753	8	7	9	7	9.49567e-06	1.52208e-06	0.000567212	1.58708e-06
13	53130000	53135000	13	53405000	53410000	.	.	.	.	0,0,0	14	2.91767	3.29762	2.32595	2.15615	4	5	3	3	0.00794569	0.0536173	0.00617965	0.00567834
13	53180000	53185000	13	53255000	53260000	.	.	.	.	0,0,0	19	6.25881	6.98523	7.80266	6.0945	8	8	8	7	0.0177996	0.0270489	0.0523003	0.0133075
13	53255000	53260000	13	53330000	53335000	.	.	.	.	0,0,0	28	9.30913	9.8485	11.1079	13.1864	9	9	10	11	0.000166529	0.000345222	0.00747118	0.0544382
13	53255000	53260000	13	53460000	53465000	.	.	.	.	0,0,0	34	10.7816	12.2417	14.8172	13.1754	10	10	11	11	2.66323e-05	5.26912e-05	0.0023735	0.00241219
13	53275000	53280000	13	53355000	53360000	.	.	.	.	0,0,0	28	11.4046	11.1873	12.5138	8.97073	10	10	11	9	0.00225934	0.00312624	0.050413	0.00073689
13	53275000	53280000	13	53405000	53410000	.	.	.	.	0,0,0	23	7.74569	8.92412	8.23274	10.1488	8	9	9	10	0.000966802	0.0100356	0.0194454	0.0931447
13	53405000	53410000	13	53460000	53465000	.	.	.	.	0,0,0	44	13.2475	16.5275	21.2441	17.5188	11	12	13	12	2.85745e-07	3.96668e-05	0.00506129	0.00012846
13	53405000	53410000	13	53795000	53800000	.	.	.	.	0,0,0	15	2.26393	2.45832	3.32761	1.82544	3	3	5	2	0.000559582	0.00243857	0.0252265	0.000282712
13	53415000	53420000	13	53460000	53465000	.	.	.	.	0,0,0	40	18.9127	18.3675	23.1752	18.0646	12	12	13	12	0.000431856	0.000480987	0.0270334	0.0013935
13	53795000	53800000	13	53900000	53905000	.	.	.	.	0,0,0	17	3.91948	4.8042	4.77898	5.8022	5	6	6	7	0.00119978	0.0142344	0.0173072	0.0532552
13	53850000	53855000	13	53895000	53900000	.	.	.	.	0,0,0	19	5.15774	4.554	7.30095	2.60983	7	6	8	4	0.00409495	0.00252996	0.0523003	4.44457e-05
13	53850000	53855000	13	53900000	53905000	.	.	.	.	0,0,0	15	2.14509	2.33977	2.65224	4.89827	3	3	4	6	0.000559582	0.00243857	0.0071125	0.071771
13	54360000	54365000	13	54415000	54420000	.	.	.	.	0,0,0	41	15.1906	15.0961	19.7324	16.4967	11	11	13	12	3.88152e-06	7.22549e-06	0.0183405	0.000776249
13	54360000	54365000	13	54460000	54465000	.	.	.	.	0,0,0	15	2.95913	2.8799	3.24533	4.30767	4	4	5	6	0.00283864	0.0108036	0.0252265	0.071771
13	54370000	54375000	13	54415000	54420000	.	.	.	.	0,0,0	44	14.9991	17.2784	24.7661	24.3737	11	12	14	13	2.85745e-07	3.96668e-05	0.078661	0.00465193
13	56675000	56680000	13	56780000	56785000	.	.	.	.	0,0,0	13	3.1981	3.09242	3.04069	2.85398	5	4	4	4	0.0475669	0.0564049	0.048704	0.0562732
13	57775000	57780000	13	57825000	57830000	.	.	.	.	0,0,0	29	4.7741	5.86282	11.3297	6.11555	6	7	10	7	2.14254e-09	4.2935e-07	0.00396285	3.93569e-07
13	57780000	57785000	13	57855000	57860000	.	.	.	.	0,0,0	18	4.43047	5.2777	6.66779	5.56844	6	7	8	7	0.00216348	0.0191542	0.0891362	0.0286957
13	58030000	58035000	13	58065000	58070000	.	.	.	.	0,0,0	24	3.07927	9.10417	4.67196	5.27441	4	9	6	7	6.41966e-09	0.0054191	9.15704e-06	0.000186592
13	61410000	61415000	13	61455000	61460000	.	.	.	.	0,0,0	22	8.3485	7.75715	7.38796	8.29374	9	8	8	9	0.0131903	0.00401505	0.00765603	0.0371087
13	61420000	61425000	13	61455000	61460000	.	.	.	.	0,0,0	30	6.52496	9.18983	10.0349	8.96306	8	9	10	9	1.02365e-06	6.59669e-05	0.00200947	0.000139318
13	61345000	61350000	13	61465000	61470000	.	.	.	.	0,0,0	19	4.66411	5.18878	5.11344	5.76147	6	7	7	7	0.000811311	0.00976666	0.0127444	0.0133075
13	61420000	61425000	13	61465000	61470000	.	.	.	.	0,0,0	36	13.8908	13.0083	12.2841	12.8865	11	11	10	11	0.000181846	0.000255272	2.02447e-05	0.000702048
13	61420000	61425000	13	61475000	61480000	.	.	.	.	0,0,0	23	5.07907	6.24332	6.68804	5.04981	7	8	8	7	0.000102777	0.00193352	0.00380915	0.000452105
13	62745000	62750000	13	62810000	62815000	.	.	.	.	0,0,0	24	9.55823	9.96325	10.4788	12.1551	9	10	10	10	0.00364745	0.0276758	0.0605941	0.0599
13	62760000	62765000	13	62795000	62800000	.	.	.	.	0,0,0	31	5.1417	11.204	9.29343	10.0824	7	10	9	10	6.09618e-09	0.000449724	4.88466e-05	0.00104919
13	62760000	62765000	13	62810000	62815000	.	.	.	.	0,0,0	40	15.185	17.3436	16.3907	14.505	11	12	12	11	8.54206e-06	0.000480987	0.00135248	4.18526e-05
13	63430000	63435000	13	63465000	63470000	.	.	.	.	0,0,0	23	5.17132	9.64582	10.2858	7.84543	7	9	10	9	0.000102777	0.0100356	0.09311	0.0212684
13	63945000	63950000	13	64045000	64050000	.	.	.	.	0,0,0	20	4.53113	4.5451	4.91446	4.23495	6	6	6	6	0.000272438	0.000919795	0.00094894	0.000968778
13	64475000	64480000	13	64560000	64565000	.	.	.	.	0,0,0	21	11.1754	10.7426	8.53953	9.15456	10	10	9	9	0.0950611	0.0993573	0.0578958	0.062752
13	64475000	64480000	13	64655000	64660000	.	.	.	.	0,0,0	19	4.1247	3.33367	3.25256	4.31288	6	5	5	6	0.000811311	0.000583992	0.000399006	0.00275917
13	64505000	64510000	13	64580000	64585000	.	.	.	.	0,0,0	23	9.13426	11.3608	12.3782	10.7833	9	10	10	10	0.00715298	0.0432536	0.09311	0.0931447
13	65135000	65140000	13	65240000	65245000	.	.	.	.	0,0,0	27	8.32089	7.82728	8.00648	7.22642	9	8	9	8	0.000377692	7.59802e-05	0.00125693	0.000108718
13	65240000	65245000	13	65380000	65385000	.	.	.	.	0,0,0	22	8.21223	8.41863	8.82241	9.73125	9	9	9	9	0.0131903	0.0173117	0.0335097	0.0371087
13	65270000	65275000	13	65380000	65385000	.	.	.	.	0,0,0	32	10.3408	10.6921	11.533	12.6172	10	10	10	11	0.000130988	0.000224888	0.000478805	0.00740235
13	65335000	65340000	13	65380000	65385000	.	.	.	.	0,0,0	16	5.42493	5.86957	3.98686	5.33249	7	7	6	7	0.0359973	0.0606522	0.0370491	0.0965855
13	65545000	65550000	13	65580000	65585000	.	.	.	.	0,0,0	20	4.7637	9.1924	8.76969	6.67564	6	9	9	8	0.000272438	0.0469606	0.0944246	0.0279014
13	65550000	65555000	13	65595000	65600000	.	.	.	.	0,0,0	33	5.2218	10.1747	16.1519	15.087	7	10	12	11	3.50266e-10	0.000110484	0.042398	0.00433582
13	65550000	65555000	13	65640000	65645000	.	.	.	.	0,0,0	38	14.6617	15.6197	20.5445	20.4083	11	12	13	13	4.16889e-05	0.0014658	0.0585973	0.0546928
13	65560000	65565000	13	65595000	65600000	.	.	.	.	0,0,0	29	6.08195	13.1791	7.90871	12.5165	7	11	9	11	8.81825e-08	0.013541	0.000267944	0.0355411
13	65585000	65590000	13	65635000	65640000	.	.	.	.	0,0,0	19	6.42415	7.22496	7.51623	7.62177	8	8	8	8	0.0177996	0.0270489	0.0523003	0.0494469
13	65850000	65855000	13	66030000	66035000	.	.	.	.	0,0,0	16	5.49298	5.66064	3.50157	4.72176	7	7	5	6	0.0359973	0.0606522	0.0103205	0.0358068
13	67135000	67140000	13	67335000	67340000	.	.	.	.	0,0,0	27	11.9227	9.25747	12.8166	10.5928	10	9	11	10	0.00432637	0.000722941	0.075175	0.012334
13	67190000	67195000	13	67255000	67260000	.	.	.	.	0,0,0	28	8.26195	10.7364	14.8106	12.3649	9	10	11	10	0.000166529	0.00312624	0.050413	0.00680914
13	67190000	67195000	13	67335000	67340000	.	.	.	.	0,0,0	34	12.6526	13.7077	14.8076	13.952	11	11	11	11	0.000703745	0.000898447	0.0023735	0.00241219
13	69270000	69275000	13	69305000	69310000	.	.	.	.	0,0,0	25	3.83712	15.383	7.51243	12.0128	5	11	8	10	2.26356e-08	0.074588	0.000788571	0.036434
13	71650000	71655000	13	71730000	71735000	.	.	.	.	0,0,0	39	15.5153	16.1426	21.0421	18.16	11	12	13	12	1.91033e-05	0.000841641	0.0397909	0.00236854
13	71650000	71655000	13	71735000	71740000	.	.	.	.	0,0,0	27	7.76116	7.61662	10.8136	7.85492	8	8	10	9	2.6429e-05	7.59802e-05	0.01308	0.00151456
13	71650000	71655000	13	71770000	71775000	.	.	.	.	0,0,0	28	9.91145	9.31625	14.2065	8.40893	10	9	11	9	0.00225934	0.000345222	0.050413	0.00073689
13	71730000	71735000	13	72215000	72220000	.	.	.	.	0,0,0	16	2.86647	3.60293	2.14195	5.70254	4	5	3	7	0.000904075	0.0111631	0.000418012	0.0965855
13	74155000	74160000	13	74195000	74200000	.	.	.	.	0,0,0	50	12.0881	16.7627	18.3278	18.9912	10	12	12	12	1.32632e-12	6.23145e-07	1.41211e-06	1.95101e-06
13	74160000	74165000	13	74195000	74200000	.	.	.	.	0,0,0	21	3.84135	7.25146	4.47721	7.87306	5	8	6	9	8.44197e-06	0.00799358	0.000299534	0.062752
13	74225000	74230000	13	74335000	74340000	.	.	.	.	0,0,0	25	5.097	5.75691	5.31894	7.71024	7	7	7	8	1.20147e-05	5.80834e-05	6.09303e-05	0.000682434
13	74250000	74255000	13	74335000	74340000	.	.	.	.	0,0,0	28	6.94461	8.20609	5.20338	12.686	8	9	7	11	9.49567e-06	0.000345222	1.95151e-06	0.0544382
13	74260000	74265000	13	74600000	74605000	.	.	.	.	0,0,0	23	6.45217	7.5611	10.3318	6.28058	8	8	10	8	0.000966802	0.00193352	0.09311	0.00325392
13	74600000	74605000	13	74635000	74640000	.	.	.	.	0,0,0	35	10.1023	13.4625	16.6925	8.53278	10	11	12	9	1.10983e-05	0.000497323	0.0174667	1.36001e-06
13	75510000	75515000	13	75560000	75565000	.	.	.	.	0,0,0	18	4.98792	6.22805	5.25615	6.936	7	7	7	8	0.00911756	0.0191542	0.0264813	0.0875465
13	76405000	76410000	13	76615000	76620000	.	.	.	.	0,0,0	21	5.5483	5.72997	7.20929	7.00494	7	7	8	8	0.000721713	0.00213981	0.0152306	0.0146609
13	76450000	76455000	13	76500000	76505000	.	.	.	.	0,0,0	21	4.02902	6.10999	9.15223	9.02318	6	7	9	9	8.87294e-05	0.00213981	0.0578958	0.062752
13	76820000	76825000	13	76855000	76860000	.	.	.	.	0,0,0	16	4.68591	5.45112	5.74907	5.0887	6	7	7	7	0.0123937	0.0606522	0.0930157	0.0965855
13	77540000	77545000	13	77710000	77715000	.	.	.	.	0,0,0	20	5.55902	4.52136	5.56575	4.59619	7	6	7	6	0.00177305	0.000919795	0.00606323	0.000968778
13	77575000	77580000	13	77615000	77620000	.	.	.	.	0,0,0	17	6.36417	5.79572	4.01489	4.68783	8	7	6	6	0.0564492	0.0349532	0.0173072	0.0166072
13	77735000	77740000	13	78010000	78015000	.	.	.	.	0,0,0	15	3.19317	3.12029	3.88152	2.91035	5	4	5	4	0.00930253	0.0108036	0.0252265	0.00825218
13	78770000	78775000	13	78830000	78835000	.	.	.	.	0,0,0	19	5.4449	5.78645	6.26774	6.26362	7	7	8	8	0.00409495	0.00976666	0.0523003	0.0494469
13	78775000	78780000	13	78900000	78905000	.	.	.	.	0,0,0	24	5.90418	7.76896	10.1199	7.32737	7	8	10	8	3.52937e-05	0.000933799	0.0605941	0.00145492
13	78830000	78835000	13	78900000	78905000	.	.	.	.	0,0,0	22	8.08278	8.20605	8.34501	8.65159	9	9	9	9	0.0131903	0.0173117	0.0335097	0.0371087
13	80665000	80670000	13	80795000	80800000	.	.	.	.	0,0,0	21	4.79228	4.7241	6.89254	4.31088	6	6	8	6	8.87294e-05	0.000336093	0.0152306	0.000318753
13	80675000	80680000	13	80905000	80910000	.	.	.	.	0,0,0	20	7.72943	8.01511	7.5625	8.54275	8	9	8	9	0.00932916	0.0469606	0.0286165	0.0998853
13	80675000	80680000	13	80960000	80965000	.	.	.	.	0,0,0	25	11.3818	9.49851	10.5128	10.1675	10	9	10	10	0.0139701	0.0028911	0.0384161	0.036434
13	80685000	80690000	13	80730000	80735000	.	.	.	.	0,0,0	27	4.83914	8.52934	12.074	9.81396	6	9	10	9	4.44657e-08	0.000722941	0.01308	0.00151456
13	80695000	80700000	13	80730000	80735000	.	.	.	.	0,0,0	23	4.59449	8.24578	5.02897	9.28974	6	9	7	9	9.17778e-06	0.0100356	0.00042659	0.0212684
13	80705000	80710000	13	80740000	80745000	.	.	.	.	0,0,0	27	5.23029	13.3003	8.4361	11.2679	7	11	9	10	1.14937e-06	0.0331516	0.00125693	0.012334
13	80740000	80745000	13	80960000	80965000	.	.	.	.	0,0,0	28	14.3163	13.0889	11.8226	14.0366	11	11	10	11	0.0218628	0.0214439	0.00747118	0.0544382
13	80750000	80755000	13	80955000	80960000	.	.	.	.	0,0,0	23	10.0909	10.8777	8.96757	10.2984	10	10	9	10	0.0383541	0.0432536	0.0194454	0.0931447
13	80900000	80905000	13	80955000	80960000	.	.	.	.	0,0,0	21	8.42617	8.96732	6.49544	9.31803	9	9	8	9	0.0238584	0.0296203	0.0152306	0.062752
13	80900000	80905000	13	80960000	80965000	.	.	.	.	0,0,0	28	12.1362	11.3509	14.8664	11.4246	10	10	11	10	0.00225934	0.00312624	0.050413	0.00680914
NW_017189629.1	155000	160000	NW_017189629.1	210000	215000	.	.	.	.	0,0,0	46	7.3487	8.70909	14.1853	12.1831	8	9	11	10	1.6011e-16	5.35004e-13	2.647e-07	8.27106e-10
NW_017189629.1	155000	160000	NW_017189629.1	215000	220000	.	.	.	.	0,0,0	27	8.24084	6.93077	6.70868	9.8271	9	8	8	9	0.000377692	7.59802e-05	0.000132463	0.00151456
NW_017189629.1	155000	160000	NW_017189629.1	250000	255000	.	.	.	.	0,0,0	27	5.3701	6.42753	9.34028	8.10333	7	8	9	9	1.14937e-06	7.59802e-05	0.00125693	0.00151456
NW_017189629.1	155000	160000	NW_017189629.1	305000	310000	.	.	.	.	0,0,0	23	5.4645	6.4139	8.80377	7.14507	7	8	9	8	0.000102777	0.00193352	0.0194454	0.00325392
NW_017189629.1	155000	160000	NW_017189629.1	310000	315000	.	.	.	.	0,0,0	22	4.59948	4.953	5.03288	5.3515	6	6	7	7	3.10116e-05	0.000112845	0.00109645	0.00103707
NW_017189629.1	165000	170000	NW_017189629.1	210000	215000	.	.	.	.	0,0,0	20	4.2052	4.6082	5.02877	5.03979	6	6	7	7	0.000272438	0.000919795	0.00606323	0.00601447
NW_017189629.1	210000	215000	NW_017189629.1	305000	310000	.	.	.	.	0,0,0	25	8.38015	8.01481	8.49301	11.5017	9	9	9	10	0.00179395	0.0028911	0.00535144	0.036434
NW_017189629.1	215000	220000	NW_017189629.1	305000	310000	.	.	.	.	0,0,0	25	6.7348	6.58583	6.661	9.02162	8	8	8	9	0.000175297	0.000422639	0.000788571	0.00626883
NW_017189629.1	235000	240000	NW_017189629.1	305000	310000	.	.	.	.	0,0,0	23	8.09928	7.86297	9.57656	11.5833	9	9	9	10	0.00715298	0.0100356	0.0194454	0.0931447
NW_017189629.1	250000	255000	NW_017189629.1	305000	310000	.	.	.	.	0,0,0	32	4.30165	7.01539	7.93821	10.4882	6	8	9	10	2.06909e-11	3.89462e-07	1.94357e-05	0.000525118
14	145000	150000	14	180000	185000	.	.	.	.	0,0,0	20	3.59669	7.45308	3.67741	7.82506	5	8	5	8	3.21849e-05	0.0152978	0.000104421	0.0279014
14	430000	435000	14	940000	945000	.	.	.	.	0,0,0	16	2.22861	2.20686	2.16334	2.9385	3	3	3	4	0.000137685	0.000705727	0.000418012	0.00258946
14	5635000	5640000	14	5840000	5845000	.	.	.	.	0,0,0	16	4.22433	3.77285	4.61918	4.92149	6	5	6	6	0.0123937	0.0111631	0.0370491	0.0358068
14	5740000	5745000	14	5790000	5795000	.	.	.	.	0,0,0	18	4.8386	5.29019	7.01099	7.79894	6	7	8	8	0.00216348	0.0191542	0.0891362	0.0875465
14	11635000	11640000	14	11705000	11710000	.	.	.	.	0,0,0	25	7.94665	8.91976	9.3557	12.1893	9	9	9	10	0.00179395	0.0028911	0.00535144	0.036434
14	11665000	11670000	14	11705000	11710000	.	.	.	.	0,0,0	17	3.67374	4.92309	5.23941	5.42103	5	6	7	7	0.00119978	0.0142344	0.0515607	0.0532552
14	11670000	11675000	14	11705000	11710000	.	.	.	.	0,0,0	48	9.10542	15.9046	12.275	15.164	9	12	10	11	1.47996e-14	2.77752e-06	6.41435e-11	4.60528e-08
14	12690000	12695000	14	12805000	12810000	.	.	.	.	0,0,0	28	11.4502	12.3891	15.1544	14.1739	10	11	11	11	0.00225934	0.0214439	0.050413	0.0544382
14	12690000	12695000	14	13150000	13155000	.	.	.	.	0,0,0	18	6.70248	5.4159	5.33138	5.82075	8	7	7	7	0.0325972	0.0191542	0.0264813	0.0286957
14	12955000	12960000	14	12990000	12995000	.	.	.	.	0,0,0	23	5.50571	9.1819	8.08109	5.62645	7	9	9	7	0.000102777	0.0100356	0.0194454	0.000452105
14	12955000	12960000	14	13110000	13115000	.	.	.	.	0,0,0	32	11.0565	12.8642	12.4269	15.1431	10	11	11	11	0.000130988	0.00287565	0.00738451	0.00740235
14	13010000	13015000	14	13090000	13095000	.	.	.	.	0,0,0	24	6.59375	9.46216	9.41667	11.9851	8	9	9	10	0.000408098	0.0054191	0.0102455	0.0599
14	13010000	13015000	14	13110000	13115000	.	.	.	.	0,0,0	36	13.6618	14.3222	14.6034	16.0729	11	11	11	12	0.000181846	0.000255272	0.000631276	0.0106227
14	15620000	15625000	14	15660000	15665000	.	.	.	.	0,0,0	45	8.0734	11.7878	18.0526	14.1077	9	10	12	11	1.14384e-12	1.60861e-09	5.93287e-05	8.42379e-07
14	15660000	15665000	14	16050000	16055000	.	.	.	.	0,0,0	24	9.31694	8.49399	8.07828	11.6117	9	9	9	10	0.00364745	0.0054191	0.0102455	0.0599
14	17990000	17995000	14	18385000	18390000	.	.	.	.	0,0,0	17	2.15769	3.06268	2.27799	4.15727	3	4	3	6	2.89927e-05	0.000930124	0.000113998	0.0166072
14	18785000	18790000	14	18975000	18980000	.	.	.	.	0,0,0	24	6.69674	8.13906	12.1909	7.97082	8	9	10	9	0.000408098	0.0054191	0.0605941	0.0117284
14	18795000	18800000	14	18975000	18980000	.	.	.	.	0,0,0	75	23.3051	26.1169	32.6437	21.5783	13	14	15	13	6.44405e-14	1.16848e-09	8.90555e-06	3.72705e-13
14	18795000	18800000	14	18985000	18990000	.	.	.	.	0,0,0	43	15.33	17.7775	21.8826	18.4615	11	12	13	12	7.25144e-07	7.77573e-05	0.0078757	0.000234756
14	18795000	18800000	14	18990000	18995000	.	.	.	.	0,0,0	59	19.2992	23.1464	31.1847	31.1641	12	13	15	15	9.3109e-11	1.51348e-07	0.0128473	0.0157427
14	18795000	18800000	14	19035000	19040000	.	.	.	.	0,0,0	54	15.3398	20.944	24.0526	18.4508	11	13	13	12	1.13635e-11	5.18018e-06	1.61087e-05	9.47455e-08
14	18795000	18800000	14	19055000	19060000	.	.	.	.	0,0,0	30	9.77767	11.7646	14.6385	15.336	9	10	11	11	2.8005e-05	0.000861386	0.0199775	0.0215152
14	18795000	18800000	14	20405000	20410000	.	.	.	.	0,0,0	21	2.97763	4.48029	4.18776	5.44956	4	6	6	7	8.69595e-07	0.000336093	0.000299534	0.00260249
14	18975000	18980000	14	19035000	19040000	.	.	.	.	0,0,0	35	15.4406	14.7384	17.7064	16.7999	11	11	12	12	0.000365298	0.000497323	0.0174667	0.0172745
14	20045000	20050000	14	20405000	20410000	.	.	.	.	0,0,0	21	11.9186	9.33073	8.90162	9.52751	10	9	9	9	0.0950611	0.0296203	0.0578958	0.062752
14	20045000	20050000	14	20705000	20710000	.	.	.	.	0,0,0	17	4.2505	4.23262	6.03151	3.18507	6	6	7	5	0.005386	0.0142344	0.0515607	0.00382953
14	20405000	20410000	14	20465000	20470000	.	.	.	.	0,0,0	22	8.75442	9.05897	7.49224	8.48298	9	9	8	9	0.0131903	0.0173117	0.00765603	0.0371087
14	20405000	20410000	14	20540000	20545000	.	.	.	.	0,0,0	52	13.7372	13.129	16.8296	17.6099	11	11	12	12	9.67368e-11	3.37377e-10	3.05371e-07	4.81089e-07
14	20405000	20410000	14	20545000	20550000	.	.	.	.	0,0,0	83	20.5259	18.6455	23.0836	22.445	13	12	13	13	2.01095e-17	1.05099e-22	9.8735e-17	6.46152e-17
14	20405000	20410000	14	20550000	20555000	.	.	.	.	0,0,0	70	19.5992	16.7567	23.0624	22.9043	13	12	13	13	1.08982e-11	2.02157e-15	4.28073e-11	4.72742e-11
14	20405000	20410000	14	20725000	20730000	.	.	.	.	0,0,0	24	4.51532	5.73051	6.20111	6.84168	6	7	7	8	2.69695e-06	0.000130252	0.000151245	0.00145492
14	20410000	20415000	14	20540000	20545000	.	.	.	.	0,0,0	18	3.88027	4.18783	5.47168	4.57732	5	6	7	6	0.000399858	0.00630548	0.0264813	0.00697292
14	20415000	20420000	14	20540000	20545000	.	.	.	.	0,0,0	16	3.9761	4.08978	4.16856	4.74274	6	6	6	6	0.0123937	0.0285077	0.0370491	0.0358068
14	20480000	20485000	14	20540000	20545000	.	.	.	.	0,0,0	23	8.56465	8.6392	8.60299	11.5163	9	9	9	10	0.00715298	0.0100356	0.0194454	0.0931447
14	27115000	27120000	14	27345000	27350000	.	.	.	.	0,0,0	20	5.9949	5.62419	8.55686	4.97184	7	7	9	7	0.00177305	0.00479411	0.0944246	0.00601447
14	37600000	37605000	14	37850000	37855000	.	.	.	.	0,0,0	24	5.88992	5.34049	6.4121	6.57893	7	7	8	8	3.52937e-05	0.000130252	0.00180682	0.00145492
14	37650000	37655000	14	37725000	37730000	.	.	.	.	0,0,0	18	4.44492	5.06337	5.17582	5.50944	6	7	7	7	0.00216348	0.0191542	0.0264813	0.0286957
14	37675000	37680000	14	37765000	37770000	.	.	.	.	0,0,0	36	12.0777	15.1487	18.1016	15.1821	10	11	12	11	4.53139e-06	0.000255272	0.0110425	0.000702048
14	37690000	37695000	14	37765000	37770000	.	.	.	.	0,0,0	24	6.93585	8.6632	10.0842	9.96549	8	9	10	10	0.000408098	0.0054191	0.0605941	0.0599
14	37720000	37725000	14	37770000	37775000	.	.	.	.	0,0,0	15	3.30904	4.24294	4.14799	4.62345	5	6	6	6	0.00930253	0.0552048	0.0713009	0.071771
14	37740000	37745000	14	37850000	37855000	.	.	.	.	0,0,0	35	14.1915	11.6421	11.8009	13.8988	11	10	10	11	0.000365298	2.29768e-05	4.69008e-05	0.0013304
14	37750000	37755000	14	37850000	37855000	.	.	.	.	0,0,0	45	16.0189	14.0025	13.7482	19.5069	12	11	11	12	1.65626e-05	3.01657e-07	5.83604e-07	6.38946e-05
14	37765000	37770000	14	37850000	37855000	.	.	.	.	0,0,0	31	14.9709	13.8058	13.2072	17.8232	11	11	11	12	0.00445631	0.00490292	0.0122351	0.0894275
14	37735000	37740000	14	38160000	38165000	.	.	.	.	0,0,0	13	2.97578	2.4167	1.94196	2.67842	4	3	2	4	0.0201285	0.0247375	0.00612053	0.0562732
14	38635000	38640000	14	38675000	38680000	.	.	.	.	0,0,0	24	6.77421	8.81501	8.51553	11.018	8	9	9	10	0.000408098	0.0054191	0.0102455	0.0599
14	38820000	38825000	14	39170000	39175000	.	.	.	.	0,0,0	28	5.6885	4.22132	6.07779	4.43162	7	6	7	6	3.41085e-07	3.334e-08	1.95151e-06	3.0417e-08
14	44800000	44805000	14	44940000	44945000	.	.	.	.	0,0,0	21	6.79402	7.14602	7.97318	6.80528	8	8	9	8	0.00457488	0.00799358	0.0578958	0.0146609
14	44860000	44865000	14	45485000	45490000	.	.	.	.	0,0,0	18	4.21795	3.69875	2.11058	6.47774	6	5	3	8	0.00216348	0.00155417	2.21572e-05	0.0875465
14	44935000	44940000	14	45040000	45045000	.	.	.	.	0,0,0	22	8.43302	9.35548	9.26999	9.09613	9	9	9	9	0.0131903	0.0173117	0.0335097	0.0371087
14	47930000	47935000	14	48000000	48005000	.	.	.	.	0,0,0	16	6.04753	5.78378	4.38483	5.42093	7	7	6	7	0.0359973	0.0606522	0.0370491	0.0965855
14	48155000	48160000	14	48190000	48195000	.	.	.	.	0,0,0	19	2.56635	6.19944	6.24506	6.81825	4	7	8	8	1.79712e-05	0.00976666	0.0523003	0.0494469
14	51025000	51030000	14	51420000	51425000	.	.	.	.	0,0,0	19	6.29474	4.2233	2.85735	4.97038	8	6	4	7	0.0177996	0.00252996	5.33834e-05	0.0133075
14	51025000	51030000	14	51645000	51650000	.	.	.	.	0,0,0	18	2.68461	3.55169	2.54893	4.95147	4	5	4	6	7.54661e-05	0.00155417	0.000210384	0.00697292
14	51205000	51210000	14	51420000	51425000	.	.	.	.	0,0,0	22	9.99746	6.78979	6.32961	7.49018	10	8	8	8	0.0613283	0.00401505	0.00765603	0.0071204
14	51310000	51315000	14	51420000	51425000	.	.	.	.	0,0,0	18	7.01122	5.77413	7.46631	6.32576	8	7	8	8	0.0325972	0.0191542	0.0891362	0.0875465
14	51420000	51425000	14	51645000	51650000	.	.	.	.	0,0,0	35	9.7178	10.604	11.2631	13.1481	9	10	10	11	2.09045e-07	2.29768e-05	4.69008e-05	0.0013304
14	51425000	51430000	14	51645000	51650000	.	.	.	.	0,0,0	19	8.10409	7.85607	7.44734	7.51459	9	9	8	8	0.0643003	0.0730598	0.0523003	0.0494469
14	52040000	52045000	14	52085000	52090000	.	.	.	.	0,0,0	14	4.75567	4.63494	3.46324	2.86349	6	6	5	4	0.0534987	0.0937435	0.0541064	0.0226003
14	55305000	55310000	14	55370000	55375000	.	.	.	.	0,0,0	20	6.68284	6.7281	9.53044	7.7749	8	8	9	8	0.00932916	0.0152978	0.0944246	0.0279014
14	55510000	55515000	14	55545000	55550000	.	.	.	.	0,0,0	32	11.6874	18.5121	11.5725	17.3592	10	12	10	12	0.000130988	0.0265258	0.000478805	0.0616376
14	55545000	55550000	14	55820000	55825000	.	.	.	.	0,0,0	20	7.30165	7.89622	7.54327	8.16541	8	9	8	9	0.00932916	0.0469606	0.0286165	0.0998853
14	55615000	55620000	14	55860000	55865000	.	.	.	.	0,0,0	15	3.19357	3.25404	3.15808	3.58504	5	5	5	5	0.00930253	0.0258435	0.0252265	0.0279841
14	55710000	55715000	14	55910000	55915000	.	.	.	.	0,0,0	16	4.39188	4.66239	5.2278	4.56298	6	6	7	6	0.0123937	0.0285077	0.0930157	0.0358068
14	58845000	58850000	14	58905000	58910000	.	.	.	.	0,0,0	25	9.61644	10.6974	11.4487	11.2797	9	10	10	10	0.00179395	0.0170319	0.0384161	0.036434
14	58850000	58855000	14	58895000	58900000	.	.	.	.	0,0,0	30	10.5261	12.2324	12.4245	13.2755	10	10	11	11	0.000567254	0.000861386	0.0199775	0.0215152
14	60040000	60045000	14	60075000	60080000	.	.	.	.	0,0,0	20	2.72401	6.06367	3.70348	3.99814	4	7	5	6	4.14104e-06	0.00479411	0.000104421	0.000968778
14	60965000	60970000	14	61000000	61005000	.	.	.	.	0,0,0	34	11.31	11.0177	16.4393	11.1609	10	10	12	10	2.66323e-05	5.26912e-05	0.028047	0.00012139
14	62440000	62445000	14	62475000	62480000	.	.	.	.	0,0,0	23	4.04975	9.79702	8.61416	10.1453	6	9	9	10	9.17778e-06	0.0100356	0.0194454	0.0931447
14	65070000	65075000	14	65175000	65180000	.	.	.	.	0,0,0	17	4.72076	4.45596	4.17891	6.10971	6	6	6	7	0.005386	0.0142344	0.0173072	0.0532552
14	65070000	65075000	14	65575000	65580000	.	.	.	.	0,0,0	16	4.48578	3.89562	3.5963	5.58178	6	5	5	7	0.0123937	0.0111631	0.0103205	0.0965855
14	65330000	65335000	14	65400000	65405000	.	.	.	.	0,0,0	65	21.5627	21.1124	20.0513	25.1568	13	13	13	14	1.04091e-09	1.17727e-09	3.44974e-09	3.71074e-06
14	65400000	65405000	14	65490000	65495000	.	.	.	.	0,0,0	31	13.0949	14.176	19.1431	13.8656	11	11	12	11	0.00445631	0.00490292	0.0909495	0.0127884
14	65400000	65405000	14	65575000	65580000	.	.	.	.	0,0,0	28	12.055	11.5254	11.3426	11.3145	10	10	10	10	0.00225934	0.00312624	0.00747118	0.00680914
14	65400000	65405000	14	65585000	65590000	.	.	.	.	0,0,0	31	14.7161	13.2966	12.6624	13.3008	11	11	11	11	0.00445631	0.00490292	0.0122351	0.0127884
14	65455000	65460000	14	65490000	65495000	.	.	.	.	0,0,0	30	10.2087	11.9923	12.9543	12.727	10	10	11	11	0.000567254	0.000861386	0.0199775	0.0215152
14	65570000	65575000	14	65690000	65695000	.	.	.	.	0,0,0	17	4.72549	5.99912	4.68389	6.00105	6	7	6	7	0.005386	0.0349532	0.0173072	0.0532552
14	65575000	65580000	14	65905000	65910000	.	.	.	.	0,0,0	20	5.2616	6.67335	6.4795	8.86716	7	8	8	9	0.00177305	0.0152978	0.0286165	0.0998853
14	65585000	65590000	14	65700000	65705000	.	.	.	.	0,0,0	30	9.42369	10.653	12.4928	13.9242	9	10	11	11	2.8005e-05	0.000861386	0.0199775	0.0215152
14	66530000	66535000	14	66600000	66605000	.	.	.	.	0,0,0	17	4.10964	4.27724	5.54083	2.99721	6	6	7	4	0.005386	0.0142344	0.0515607	0.000769669
14	66960000	66965000	14	67240000	67245000	.	.	.	.	0,0,0	18	4.9172	5.51676	4.25955	5.51054	6	7	6	7	0.00216348	0.0191542	0.0069181	0.0286957
14	66970000	66975000	14	67120000	67125000	.	.	.	.	0,0,0	18	5.42654	5.9199	7.05164	5.80967	7	7	8	7	0.00911756	0.0191542	0.0891362	0.0286957
14	67075000	67080000	14	67235000	67240000	.	.	.	.	0,0,0	21	5.33747	5.26496	5.25049	6.75664	7	7	7	8	0.000721713	0.00213981	0.0026345	0.0146609
14	67240000	67245000	14	67315000	67320000	.	.	.	.	0,0,0	26	10.0973	10.4088	11.7406	10.6348	10	10	10	10	0.00777376	0.00977322	0.0217905	0.0210474
14	68865000	68870000	14	69230000	69235000	.	.	.	.	0,0,0	19	4.96577	4.10578	6.00684	4.55737	7	6	7	6	0.00409495	0.00252996	0.0127444	0.00275917
14	68865000	68870000	14	69335000	69340000	.	.	.	.	0,0,0	37	9.25781	7.23832	9.61294	11.0955	9	8	9	10	2.24203e-08	7.50022e-10	1.07703e-07	8.22816e-06
14	69335000	69340000	14	69525000	69530000	.	.	.	.	0,0,0	53	16.8849	14.5011	22.3773	11.7805	12	11	13	10	2.6099e-08	1.23522e-10	3.27604e-05	4.87524e-13
14	69335000	69340000	14	69530000	69535000	.	.	.	.	0,0,0	44	16.0325	13.4184	18.4606	9.93672	12	11	12	10	3.25392e-05	6.74258e-07	0.000110009	8.8273e-09
14	69335000	69340000	14	69545000	69550000	.	.	.	.	0,0,0	20	5.70223	5.08417	8.44609	4.15706	7	7	9	6	0.00177305	0.00479411	0.0944246	0.000968778
14	69335000	69340000	14	70155000	70160000	.	.	.	.	0,0,0	36	9.57235	9.74252	12.5196	10.9641	9	9	11	10	7.59235e-08	2.14882e-07	0.000631276	2.03128e-05
14	69335000	69340000	14	70160000	70165000	.	.	.	.	0,0,0	33	11.5916	11.1377	12.605	14.4447	10	10	11	11	6.07308e-05	0.000110484	0.00431823	0.00433582
14	69335000	69340000	14	70265000	70270000	.	.	.	.	0,0,0	25	4.96484	4.50945	5.21394	4.66991	7	6	7	6	1.20147e-05	2.86026e-06	6.09303e-05	2.39203e-06
14	69395000	69400000	14	69525000	69530000	.	.	.	.	0,0,0	32	6.64054	9.29969	13.9768	9.44392	8	9	11	9	1.05914e-07	1.10994e-05	0.00738451	2.15952e-05
14	70155000	70160000	14	70270000	70275000	.	.	.	.	0,0,0	15	4.36956	4.11637	4.19456	4.47885	6	6	6	6	0.0269364	0.0552048	0.0713009	0.071771
14	70160000	70165000	14	70265000	70270000	.	.	.	.	0,0,0	18	6.17279	6.33752	6.06127	7.35251	7	8	7	8	0.00911756	0.0472054	0.0264813	0.0875465
14	71335000	71340000	14	71370000	71375000	.	.	.	.	0,0,0	24	3.24232	7.65073	6.33742	4.45371	5	8	8	6	9.97398e-08	0.000933799	0.00180682	8.33234e-06
14	71535000	71540000	14	71655000	71660000	.	.	.	.	0,0,0	23	6.85953	8.20175	8.71819	9.56916	8	9	9	9	0.000966802	0.0100356	0.0194454	0.0212684
14	73605000	73610000	14	73670000	73675000	.	.	.	.	0,0,0	18	4.27594	5.42391	6.09443	5.03723	6	7	7	7	0.00216348	0.0191542	0.0264813	0.0286957
14	73685000	73690000	14	73750000	73755000	.	.	.	.	0,0,0	18	4.79157	5.83738	7.4947	4.67052	6	7	8	6	0.00216348	0.0191542	0.0891362	0.00697292
14	73825000	73830000	14	74010000	74015000	.	.	.	.	0,0,0	12	2.23117	2.0423	2.28515	1.75079	3	3	3	2	0.0226781	0.0648534	0.0525977	0.0255875
14	74060000	74065000	14	74095000	74100000	.	.	.	.	0,0,0	24	8.78363	9.22424	12.1878	8.37282	9	9	10	9	0.00364745	0.0054191	0.0605941	0.0117284
14	74865000	74870000	14	74970000	74975000	.	.	.	.	0,0,0	20	6.56133	6.48918	6.18996	9.12255	8	8	7	9	0.00932916	0.0152978	0.00606323	0.0998853
14	78930000	78935000	14	79035000	79040000	.	.	.	.	0,0,0	31	8.59679	9.96611	11.3298	11.7946	9	10	10	10	1.08496e-05	0.000449724	0.000995162	0.00104919
14	78930000	78935000	14	79070000	79075000	.	.	.	.	0,0,0	23	7.1904	6.77801	9.39114	7.31181	8	8	9	8	0.000966802	0.00193352	0.0194454	0.00325392
14	80705000	80710000	14	80950000	80955000	.	.	.	.	0,0,0	18	4.66389	3.02663	2.41614	4.21247	6	4	3	6	0.00216348	0.000210971	2.21572e-05	0.00697292
14	80705000	80710000	14	81455000	81460000	.	.	.	.	0,0,0	13	2.77407	2.34948	2.21551	2.89383	4	3	3	4	0.0201285	0.0247375	0.019405	0.0562732
14	80950000	80955000	14	81185000	81190000	.	.	.	.	0,0,0	13	2.33478	3.03082	3.04748	2.95333	3	4	4	4	0.00791441	0.0564049	0.048704	0.0562732
14	81110000	81115000	14	81145000	81150000	.	.	.	.	0,0,0	28	8.63119	11.8447	9.4728	11.1503	9	10	9	10	0.000166529	0.00312624	0.000567212	0.00680914
14	81110000	81115000	14	81165000	81170000	.	.	.	.	0,0,0	21	5.29207	6.9664	7.13343	8.40325	7	8	8	9	0.000721713	0.00799358	0.0152306	0.062752
14	81110000	81115000	14	81185000	81190000	.	.	.	.	0,0,0	35	7.55288	9.79381	13.1265	11.8295	8	9	11	10	2.74194e-09	6.09137e-07	0.0013111	5.26446e-05
14	81455000	81460000	14	81495000	81500000	.	.	.	.	0,0,0	33	3.22109	6.73101	10.7818	8.92086	5	8	10	9	2.6701e-14	1.15153e-07	0.000223462	8.88458e-06
14	81455000	81460000	14	81570000	81575000	.	.	.	.	0,0,0	24	4.20881	6.61112	10.6731	6.98119	6	8	10	8	2.69695e-06	0.000933799	0.0605941	0.00145492
14	81455000	81460000	14	81610000	81615000	.	.	.	.	0,0,0	26	7.34554	7.5719	8.40014	6.7223	8	8	9	8	6.73653e-05	0.000182927	0.00255206	0.000290001
14	81455000	81460000	14	81615000	81620000	.	.	.	.	0,0,0	28	11.7868	10.5882	11.0746	13.568	10	10	10	11	0.00225934	0.00312624	0.00747118	0.0544382
14	81460000	81465000	14	81495000	81500000	.	.	.	.	0,0,0	17	4.19607	5.32146	4.20163	6.16915	6	7	6	7	0.005386	0.0349532	0.0173072	0.0532552
14	81615000	81620000	14	81690000	81695000	.	.	.	.	0,0,0	14	3.78898	3.18877	3.87093	2.2135	5	5	5	3	0.0217089	0.0536173	0.0541064	0.00567834
15	220000	225000	15	255000	260000	.	.	.	.	0,0,0	36	6.82028	9.50115	7.54072	11.8275	8	9	8	10	6.80364e-10	2.14882e-07	3.33071e-09	2.03128e-05
15	245000	250000	15	310000	315000	.	.	.	.	0,0,0	25	8.6552	12.121	11.2934	10.6505	9	10	10	10	0.00179395	0.0170319	0.0384161	0.036434
15	285000	290000	15	370000	375000	.	.	.	.	0,0,0	14	4.05114	3.9549	3.92801	3.41805	6	6	5	5	0.0534987	0.0937435	0.0541064	0.0606778
15	2345000	2350000	15	2590000	2595000	.	.	.	.	0,0,0	22	7.64025	7.06517	8.54758	7.87498	8	8	9	9	0.00217505	0.00401505	0.0335097	0.0371087
15	2390000	2395000	15	2545000	2550000	.	.	.	.	0,0,0	22	7.41791	7.39208	7.73646	8.00398	8	8	8	9	0.00217505	0.00401505	0.00765603	0.0371087
15	2495000	2500000	15	2570000	2575000	.	.	.	.	0,0,0	40	14.9494	13.4071	17.4619	14.1959	11	11	12	11	8.54206e-06	1.52965e-05	0.00135248	4.18526e-05
15	2495000	2500000	15	2590000	2595000	.	.	.	.	0,0,0	31	10.1959	10.1143	12.3038	12.0368	10	10	10	10	0.000281458	0.000449724	0.000995162	0.00104919
15	2545000	2550000	15	2590000	2595000	.	.	.	.	0,0,0	34	8.66227	12.4962	18.0926	19.355	9	11	12	12	5.93239e-07	0.000898447	0.028047	0.0276
15	2570000	2575000	15	2730000	2735000	.	.	.	.	0,0,0	18	3.95348	4.12563	4.70187	4.85582	6	6	6	6	0.00216348	0.00630548	0.0069181	0.00697292
15	5175000	5180000	15	5245000	5250000	.	.	.	.	0,0,0	27	10.4954	11.3824	14.9566	12.7407	10	10	11	11	0.00432637	0.00571515	0.075175	0.082739
15	5175000	5180000	15	5390000	5395000	.	.	.	.	0,0,0	21	8.45148	6.71061	8.78282	9.206	9	8	9	9	0.0238584	0.00799358	0.0578958	0.062752
15	5180000	5185000	15	5290000	5295000	.	.	.	.	0,0,0	31	10.2464	10.205	14.3644	11.0383	10	10	11	10	0.000281458	0.000449724	0.0122351	0.00104919
15	5180000	5185000	15	5330000	5335000	.	.	.	.	0,0,0	37	15.198	12.7597	19.5172	16.2263	11	11	12	12	9.07874e-05	0.000129552	0.0065327	0.00679483
15	5180000	5185000	15	5395000	5400000	.	.	.	.	0,0,0	27	8.68797	7.15852	12.1629	8.35062	9	8	10	9	0.000377692	7.59802e-05	0.01308	0.00151456
15	5180000	5185000	15	5475000	5480000	.	.	.	.	0,0,0	24	6.97531	7.84539	10.8642	7.79273	8	9	10	8	0.000408098	0.0054191	0.0605941	0.00145492
15	5190000	5195000	15	5395000	5400000	.	.	.	.	0,0,0	16	4.98256	4.63132	4.37551	5.38497	7	6	6	7	0.0359973	0.0285077	0.0370491	0.0965855
15	5245000	5250000	15	5285000	5290000	.	.	.	.	0,0,0	27	6.29161	12.8122	11.4707	14.934	8	11	10	11	2.6429e-05	0.0331516	0.01308	0.082739
15	5245000	5250000	15	5300000	5305000	.	.	.	.	0,0,0	33	10.2004	13.8151	16.8736	19.4503	10	11	12	12	6.07308e-05	0.0016348	0.042398	0.0422512
15	5245000	5250000	15	5395000	5400000	.	.	.	.	0,0,0	31	9.79696	10.1217	13.5955	12.5314	9	10	11	11	1.08496e-05	0.000449724	0.0122351	0.0127884
15	5290000	5295000	15	5330000	5335000	.	.	.	.	0,0,0	38	11.6879	12.558	13.8831	16.9212	10	11	11	12	7.9327e-07	7.12167e-05	0.000151061	0.00405623
15	5330000	5335000	15	5475000	5480000	.	.	.	.	0,0,0	28	8.27948	11.3994	10.8667	11.7113	9	10	10	10	0.000166529	0.00312624	0.00747118	0.00680914
15	5345000	5350000	15	5395000	5400000	.	.	.	.	0,0,0	21	5.72875	6.33382	8.08916	8.3597	7	8	9	9	0.000721713	0.00799358	0.0578958	0.062752
15	5475000	5480000	15	6335000	6340000	.	.	.	.	0,0,0	17	4.59476	5.35171	5.6472	5.46939	6	7	7	7	0.005386	0.0349532	0.0515607	0.0532552
15	5845000	5850000	15	5885000	5890000	.	.	.	.	0,0,0	45	13.2684	17.2414	26.6188	19.7965	11	12	14	13	1.21318e-07	2.06607e-05	0.0612552	0.00297931
15	5925000	5930000	15	6095000	6100000	.	.	.	.	0,0,0	16	3.50789	3.80375	3.28932	4.63022	5	5	5	6	0.00347067	0.0111631	0.0103205	0.0358068
15	6405000	6410000	15	6580000	6585000	.	.	.	.	0,0,0	18	5.5359	6.18859	7.23408	5.65131	7	7	8	7	0.00911756	0.0191542	0.0891362	0.0286957
15	6405000	6410000	15	6620000	6625000	.	.	.	.	0,0,0	21	12.2687	8.90513	9.53285	7.80739	10	9	9	8	0.0950611	0.0296203	0.0578958	0.0146609
15	6635000	6640000	15	6730000	6735000	.	.	.	.	0,0,0	32	13.5294	11.6332	11.6932	12.102	11	10	10	10	0.00248171	0.000224888	0.000478805	0.000525118
15	6680000	6685000	15	6830000	6835000	.	.	.	.	0,0,0	25	5.95446	6.50015	5.3012	8.18002	7	8	7	9	1.20147e-05	0.000422639	6.09303e-05	0.00626883
15	6695000	6700000	15	6730000	6735000	.	.	.	.	0,0,0	24	4.93444	7.09524	7.79153	6.40933	6	8	8	8	2.69695e-06	0.000933799	0.00180682	0.00145492
15	8310000	8315000	15	8360000	8365000	.	.	.	.	0,0,0	18	6.40006	5.32047	7.05847	5.6387	8	7	8	7	0.0325972	0.0191542	0.0891362	0.0286957
15	9355000	9360000	15	9565000	9570000	.	.	.	.	0,0,0	18	3.27286	3.26151	2.71523	3.89585	5	5	4	5	0.000399858	0.00155417	0.000210384	0.00132943
15	17110000	17115000	15	17505000	17510000	.	.	.	.	0,0,0	15	3.10997	3.50978	3.732	3.6393	4	5	5	5	0.00283864	0.0258435	0.0252265	0.0279841
15	17185000	17190000	15	17335000	17340000	.	.	.	.	0,0,0	20	7.26553	8.03935	8.31221	9.6726	8	9	9	9	0.00932916	0.0469606	0.0944246	0.0998853
15	17235000	17240000	15	17280000	17285000	.	.	.	.	0,0,0	35	10.4648	12.7484	16.1931	18.2331	10	11	12	12	1.10983e-05	0.000497323	0.0174667	0.0172745
15	17255000	17260000	15	17505000	17510000	.	.	.	.	0,0,0	31	14.5902	14.2687	16.6215	16.3577	11	11	12	12	0.00445631	0.00490292	0.0909495	0.0894275
15	17280000	17285000	15	17710000	17715000	.	.	.	.	0,0,0	17	3.77823	5.25967	5.07323	5.09917	5	7	7	7	0.00119978	0.0349532	0.0515607	0.0532552
15	17340000	17345000	15	17505000	17510000	.	.	.	.	0,0,0	24	7.22429	7.25594	8.1281	5.96335	8	8	9	7	0.000408098	0.000933799	0.0102455	0.000186592
15	17520000	17525000	15	17790000	17795000	.	.	.	.	0,0,0	22	8.81021	6.69387	8.76199	5.80788	9	8	9	7	0.0131903	0.00401505	0.0335097	0.00103707
15	17995000	18000000	15	18115000	18120000	.	.	.	.	0,0,0	38	9.99121	11.0707	16.7934	10.9941	10	10	12	10	7.9327e-07	1.66035e-06	0.00397769	3.5701e-06
15	17995000	18000000	15	18155000	18160000	.	.	.	.	0,0,0	28	10.21	9.11352	13.374	8.50631	10	9	11	9	0.00225934	0.000345222	0.050413	0.00073689
15	17995000	18000000	15	18260000	18265000	.	.	.	.	0,0,0	20	6.5873	6.81657	6.92417	6.57768	8	8	8	8	0.00932916	0.0152978	0.0286165	0.0279014
15	18225000	18230000	15	18260000	18265000	.	.	.	.	0,0,0	33	9.99271	11.0888	5.81973	14.4601	10	10	7	11	6.07308e-05	0.000110484	4.41961e-09	0.00433582
15	19280000	19285000	15	19370000	19375000	.	.	.	.	0,0,0	17	4.32039	4.01791	3.51055	5.88386	6	6	5	7	0.005386	0.0142344	0.00394284	0.0532552
15	27065000	27070000	15	27130000	27135000	.	.	.	.	0,0,0	16	5.7085	4.13404	5.4386	3.038	7	6	7	4	0.0359973	0.0285077	0.0930157	0.00258946
15	27070000	27075000	15	27275000	27280000	.	.	.	.	0,0,0	15	2.75191	3.27351	2.83835	3.7922	4	5	4	5	0.00283864	0.0258435	0.0071125	0.0279841
15	28435000	28440000	15	28505000	28510000	.	.	.	.	0,0,0	19	5.93081	5.6183	6.47443	6.13889	7	7	8	7	0.00409495	0.00976666	0.0523003	0.0133075
15	28760000	28765000	15	28800000	28805000	.	.	.	.	0,0,0	16	7.07915	5.91227	6.22047	4.39983	8	7	7	6	0.0942651	0.0606522	0.0930157	0.0358068
15	28760000	28765000	15	28805000	28810000	.	.	.	.	0,0,0	21	10.4963	7.9095	7.59523	8.12852	10	9	8	9	0.0950611	0.0296203	0.0152306	0.062752
15	29575000	29580000	15	29610000	29615000	.	.	.	.	0,0,0	32	3.43343	10.2615	8.14312	9.1057	5	10	9	9	8.84663e-14	0.000224888	1.94357e-05	2.15952e-05
15	29685000	29690000	15	29765000	29770000	.	.	.	.	0,0,0	18	5.84	6.35556	7.18128	6.07018	7	8	8	7	0.00911756	0.0472054	0.0891362	0.0286957
15	30350000	30355000	15	30740000	30745000	.	.	.	.	0,0,0	20	7.63434	7.28818	7.55624	6.52587	8	8	8	8	0.00932916	0.0152978	0.0286165	0.0279014
15	30660000	30665000	15	30740000	30745000	.	.	.	.	0,0,0	37	12.6851	10.9138	12.2785	15.8266	11	10	10	12	9.07874e-05	4.17691e-06	8.41741e-06	0.00679483
15	30665000	30670000	15	30740000	30745000	.	.	.	.	0,0,0	48	22.7102	20.0607	24.83	28.7419	13	13	14	14	0.000268257	0.000238572	0.0211787	0.0249924
15	30740000	30745000	15	31410000	31415000	.	.	.	.	0,0,0	16	5.51148	3.8447	2.14393	4.78351	7	5	3	6	0.0359973	0.0111631	0.000418012	0.0358068
15	30780000	30785000	15	31325000	31330000	.	.	.	.	0,0,0	15	5.62488	3.20366	3.91493	4.3306	7	5	5	6	0.0664613	0.0258435	0.0252265	0.071771
15	31410000	31415000	15	31695000	31700000	.	.	.	.	0,0,0	27	10.2125	9.32605	10.9934	9.70837	10	9	10	9	0.00432637	0.000722941	0.01308	0.00151456
15	31595000	31600000	15	31695000	31700000	.	.	.	.	0,0,0	25	8.33576	7.98894	9.85672	8.83564	9	9	10	9	0.00179395	0.0028911	0.0384161	0.00626883
15	31600000	31605000	15	31750000	31755000	.	.	.	.	0,0,0	21	7.06216	8.07883	9.68796	7.65714	8	9	9	8	0.00457488	0.0296203	0.0578958	0.0146609
15	31685000	31690000	15	31750000	31755000	.	.	.	.	0,0,0	42	20.048	19.2792	19.0501	21.7385	13	12	12	13	0.00634011	0.000148733	0.000421878	0.0111393
15	31685000	31690000	15	31870000	31875000	.	.	.	.	0,0,0	23	8.48758	7.28112	7.3378	7.71192	9	8	8	8	0.00715298	0.00193352	0.00380915	0.00325392
15	31695000	31700000	15	31750000	31755000	.	.	.	.	0,0,0	69	20.822	24.2137	40.4888	43.0424	13	13	16	16	2.7243e-11	3.6518e-11	0.021161	0.0283389
15	31695000	31700000	15	31765000	31770000	.	.	.	.	0,0,0	28	13.4558	11.2279	13.3276	9.98241	11	10	11	10	0.0218628	0.00312624	0.050413	0.00680914
15	31715000	31720000	15	31750000	31755000	.	.	.	.	0,0,0	61	12.7583	21.9884	13.7818	23.4741	11	13	11	13	2.38903e-15	3.18831e-08	3.24627e-14	1.15846e-07
15	32070000	32075000	15	32105000	32110000	.	.	.	.	0,0,0	23	5.58382	8.25888	5.33643	10.0742	7	9	7	10	0.000102777	0.0100356	0.00042659	0.0931447
15	32080000	32085000	15	32115000	32120000	.	.	.	.	0,0,0	47	14.5072	21.9265	27.0378	19.0779	11	13	14	12	1.83561e-08	0.000430441	0.0302522	1.69962e-05
15	32115000	32120000	15	32150000	32155000	.	.	.	.	0,0,0	35	13.0689	17.3729	16.0464	16.0728	11	12	12	12	0.000365298	0.0069976	0.0174667	0.0172745
15	32115000	32120000	15	32205000	32210000	.	.	.	.	0,0,0	37	13.8973	15.3756	18.8792	17.69	11	11	12	12	9.07874e-05	0.000129552	0.0065327	0.00679483
15	32115000	32120000	15	32225000	32230000	.	.	.	.	0,0,0	23	9.46886	9.54861	11.5611	8.37912	9	9	10	9	0.00715298	0.0100356	0.09311	0.0212684
15	32115000	32120000	15	32295000	32300000	.	.	.	.	0,0,0	36	10.8832	11.3283	12.1279	15.5631	10	10	10	12	4.53139e-06	9.82988e-06	2.02447e-05	0.0106227
15	34620000	34625000	15	34830000	34835000	.	.	.	.	0,0,0	16	3.03493	3.64684	3.83303	2.55763	4	5	5	4	0.000904075	0.0111631	0.0103205	0.00258946
15	34640000	34645000	15	34675000	34680000	.	.	.	.	0,0,0	20	6.56795	9.18898	7.38938	9.36754	8	9	8	9	0.00932916	0.0469606	0.0286165	0.0998853
15	34640000	34645000	15	34680000	34685000	.	.	.	.	0,0,0	31	12.9095	13.7476	18.1765	11.3374	11	11	12	10	0.00445631	0.00490292	0.0909495	0.00104919
15	35375000	35380000	15	35410000	35415000	.	.	.	.	0,0,0	16	1.45656	2.99731	4.64461	5.48739	1	4	6	7	2.76706e-06	0.00319714	0.0370491	0.0965855
15	35375000	35380000	15	35415000	35420000	.	.	.	.	0,0,0	17	3.3136	2.74023	5.99973	1.81742	5	4	7	2	0.00119978	0.000930124	0.0515607	8.64298e-06
15	35545000	35550000	15	35775000	35780000	.	.	.	.	0,0,0	23	11.8362	9.14668	9.10576	6.81132	10	9	9	8	0.0383541	0.0100356	0.0194454	0.00325392
15	35685000	35690000	15	35720000	35725000	.	.	.	.	0,0,0	20	6.18245	8.26391	8.01713	7.65176	7	9	9	8	0.00177305	0.0469606	0.0944246	0.0279014
15	35685000	35690000	15	35805000	35810000	.	.	.	.	0,0,0	21	7.26167	6.51241	9.53838	5.22979	8	8	9	7	0.00457488	0.00799358	0.0578958	0.00260249
15	35690000	35695000	15	35775000	35780000	.	.	.	.	0,0,0	42	11.6178	14.136	20.5008	14.9258	10	11	13	11	1.27801e-08	3.30066e-06	0.0123185	8.25222e-06
15	35690000	35695000	15	36270000	36275000	.	.	.	.	0,0,0	19	1.86275	2.71963	2.03745	3.04303	2	4	3	4	5.96622e-08	4.36406e-05	5.83352e-06	4.44457e-05
15	35775000	35780000	15	35880000	35885000	.	.	.	.	0,0,0	28	14.2725	15.0723	12.3524	15.5417	11	11	10	11	0.0218628	0.0214439	0.00747118	0.0544382
15	35775000	35780000	15	35895000	35900000	.	.	.	.	0,0,0	37	20.1414	19.6495	15.7053	19.5289	13	13	12	12	0.0500901	0.0371129	0.0065327	0.00679483
15	35880000	35885000	15	35955000	35960000	.	.	.	.	0,0,0	38	19.4929	19.0144	16.0088	21.4439	12	12	12	13	0.00137072	0.0014658	0.00397769	0.0546928
15	35880000	35885000	15	36265000	36270000	.	.	.	.	0,0,0	23	3.38198	6.34026	4.70672	11.7648	5	8	6	10	4.41299e-07	0.00193352	3.19026e-05	0.0931447
15	35955000	35960000	15	36260000	36265000	.	.	.	.	0,0,0	31	8.22128	10.5717	18.8717	10.2513	9	10	12	10	1.08496e-05	0.000449724	0.0909495	0.00104919
15	35955000	35960000	15	36265000	36270000	.	.	.	.	0,0,0	54	16.661	19.7307	33.9024	20.8735	12	13	15	13	1.03078e-08	5.18018e-06	0.060601	1.43489e-05
15	35955000	35960000	15	36285000	36290000	.	.	.	.	0,0,0	26	9.9328	7.33208	10.4338	10.2303	10	8	10	10	0.00777376	0.000182927	0.0217905	0.0210474
15	35960000	35965000	15	36260000	36265000	.	.	.	.	0,0,0	18	3.40081	4.74539	4.90402	5.07819	5	6	6	7	0.000399858	0.00630548	0.0069181	0.0286957
15	35960000	35965000	15	36270000	36275000	.	.	.	.	0,0,0	21	5.74649	5.87307	5.385	4.61545	7	7	7	6	0.000721713	0.00213981	0.0026345	0.000318753
15	36085000	36090000	15	36170000	36175000	.	.	.	.	0,0,0	14	1.5415	1.97367	2.64635	1.46361	1	2	4	1	0.000115762	0.00165877	0.0203712	0.000212974
15	36090000	36095000	15	36170000	36175000	.	.	.	.	0,0,0	21	2.0264	2.92501	3.39985	2.24702	3	4	5	3	3.22439e-08	1.26781e-06	2.78885e-05	1.45115e-07
15	36170000	36175000	15	36265000	36270000	.	.	.	.	0,0,0	25	1.88954	9.61291	4.53294	10.293	2	9	6	10	1.09523e-13	0.0028911	3.4912e-06	0.036434
15	36200000	36205000	15	36290000	36295000	.	.	.	.	0,0,0	39	2.0138	2.2274	1.65404	1.73332	3	3	2	2	1.66556e-26	1.57262e-26	5.32638e-30	2.66356e-30
15	39005000	39010000	15	39145000	39150000	.	.	.	.	0,0,0	20	6.28336	7.49916	7.08346	8.0782	8	8	8	9	0.00932916	0.0152978	0.0286165	0.0998853
15	39015000	39020000	15	39070000	39075000	.	.	.	.	0,0,0	39	18.9445	17.0636	18.4173	17.173	12	12	12	12	0.000762958	0.000841641	0.00227702	0.00236854
15	39015000	39020000	15	39230000	39235000	.	.	.	.	0,0,0	21	5.76989	6.10583	7.57936	7.31853	7	7	8	8	0.000721713	0.00213981	0.0152306	0.0146609
15	39070000	39075000	15	39145000	39150000	.	.	.	.	0,0,0	47	16.6575	21.3633	24.4092	23.8596	12	13	13	13	3.73035e-06	0.000430441	0.00116881	0.0010723
15	39070000	39075000	15	39405000	39410000	.	.	.	.	0,0,0	21	5.06389	7.01203	8.82651	6.93994	7	8	9	8	0.000721713	0.00799358	0.0578958	0.0146609
15	39110000	39115000	15	39145000	39150000	.	.	.	.	0,0,0	44	24.4263	23.9256	26.268	26.4955	13	13	14	14	0.00244408	0.00192351	0.078661	0.0889366
15	39275000	39280000	15	39310000	39315000	.	.	.	.	0,0,0	27	8.55264	11.1581	8.93447	12.2055	9	10	9	10	0.000377692	0.00571515	0.00125693	0.012334
15	39280000	39285000	15	39315000	39320000	.	.	.	.	0,0,0	46	9.02801	12.7679	16.0801	10.9211	9	11	12	10	2.71829e-13	1.18111e-07	2.9041e-05	8.27106e-10
15	39315000	39320000	15	39355000	39360000	.	.	.	.	0,0,0	23	8.04489	8.81781	11.424	11.4437	9	9	10	10	0.00715298	0.0100356	0.09311	0.0931447
15	39315000	39320000	15	39405000	39410000	.	.	.	.	0,0,0	32	8.74642	11.2897	13.6752	11.9894	9	10	11	10	4.26136e-06	0.000224888	0.00738451	0.000525118
15	39315000	39320000	15	39410000	39415000	.	.	.	.	0,0,0	20	4.94095	6.18559	7.73574	6.40012	6	7	8	8	0.000272438	0.00479411	0.0286165	0.0279014
15	39315000	39320000	15	39425000	39430000	.	.	.	.	0,0,0	20	5.00387	5.85673	9.72459	5.96456	7	7	9	7	0.00177305	0.00479411	0.0944246	0.00601447
15	39315000	39320000	15	39450000	39455000	.	.	.	.	0,0,0	21	5.83127	5.43644	8.64982	7.36749	7	7	9	8	0.000721713	0.00213981	0.0578958	0.0146609
15	39395000	39400000	15	39430000	39435000	.	.	.	.	0,0,0	27	9.96493	10.8261	9.66835	13.2407	10	10	9	11	0.00432637	0.00571515	0.00125693	0.082739
15	43120000	43125000	15	43295000	43300000	.	.	.	.	0,0,0	25	7.82484	7.96621	8.04133	9.42987	8	9	9	9	0.000175297	0.0028911	0.00535144	0.00626883
15	43925000	43930000	15	43960000	43965000	.	.	.	.	0,0,0	24	4.79648	8.01574	5.42757	7.92369	6	9	7	9	2.69695e-06	0.0054191	0.000151245	0.0117284
15	44105000	44110000	15	44345000	44350000	.	.	.	.	0,0,0	22	7.15119	7.29473	6.51893	8.13772	8	8	8	9	0.00217505	0.00401505	0.00765603	0.0371087
15	48245000	48250000	15	48280000	48285000	.	.	.	.	0,0,0	25	5.90442	8.48686	9.40466	6.83367	7	9	9	8	1.20147e-05	0.0028911	0.00535144	0.000682434
15	48245000	48250000	15	48290000	48295000	.	.	.	.	0,0,0	21	4.70471	8.21644	8.09089	8.21766	6	9	9	9	8.87294e-05	0.0296203	0.0578958	0.062752
15	48245000	48250000	15	48310000	48315000	.	.	.	.	0,0,0	23	10.8779	9.38345	10.5016	11.1383	10	9	10	10	0.0383541	0.0100356	0.09311	0.0931447
15	48645000	48650000	15	48960000	48965000	.	.	.	.	0,0,0	15	3.47932	2.87478	4.22849	2.41071	5	4	6	3	0.00930253	0.0108036	0.0713009	0.00170099
15	48925000	48930000	15	49035000	49040000	.	.	.	.	0,0,0	21	7.85187	7.78523	8.03244	9.14446	9	8	9	9	0.0238584	0.00799358	0.0578958	0.062752
15	48960000	48965000	15	48995000	49000000	.	.	.	.	0,0,0	29	5.20489	11.0469	9.46216	9.6898	7	10	9	9	8.81825e-08	0.00168923	0.000267944	0.000327487
15	50190000	50195000	15	50235000	50240000	.	.	.	.	0,0,0	37	9.79682	11.7513	15.4658	12.5105	9	10	11	11	2.24203e-08	4.17691e-06	0.00031414	0.000353249
15	52405000	52410000	15	52450000	52455000	.	.	.	.	0,0,0	23	10.3809	9.02305	10.2546	10.8433	10	9	10	10	0.0383541	0.0100356	0.09311	0.0931447
15	52450000	52455000	15	52585000	52590000	.	.	.	.	0,0,0	20	9.80433	8.64497	8.76986	8.91892	9	9	9	9	0.03935	0.0469606	0.0944246	0.0998853
15	52450000	52455000	15	52680000	52685000	.	.	.	.	0,0,0	20	9.46736	9.22479	8.85669	9.84513	9	9	9	9	0.03935	0.0469606	0.0944246	0.0998853
15	52570000	52575000	15	52835000	52840000	.	.	.	.	0,0,0	16	2.87963	4.3192	4.49214	3.60509	4	6	6	5	0.000904075	0.0285077	0.0370491	0.0107142
15	52585000	52590000	15	52670000	52675000	.	.	.	.	0,0,0	25	6.94058	8.19607	8.82924	8.21235	8	9	9	9	0.000175297	0.0028911	0.00535144	0.00626883
15	52665000	52670000	15	52725000	52730000	.	.	.	.	0,0,0	23	6.99196	8.24807	11.8367	4.62422	8	9	10	6	0.000966802	0.0100356	0.09311	2.97429e-05
15	52670000	52675000	15	52745000	52750000	.	.	.	.	0,0,0	32	9.2686	11.1661	13.0664	15.7617	9	10	11	12	4.26136e-06	0.000224888	0.00738451	0.0616376
15	52680000	52685000	15	52745000	52750000	.	.	.	.	0,0,0	38	22.453	21.9203	19.0218	21.5893	13	13	12	13	0.0350306	0.0253608	0.00397769	0.0546928
15	52700000	52705000	15	52745000	52750000	.	.	.	.	0,0,0	27	8.13934	9.87809	11.4596	13.4785	9	10	10	11	0.000377692	0.00571515	0.01308	0.082739
15	52745000	52750000	15	52780000	52785000	.	.	.	.	0,0,0	30	11.7866	13.2058	12.8361	15.1257	10	11	11	11	0.000567254	0.0082632	0.0199775	0.0215152
15	52800000	52805000	15	53005000	53010000	.	.	.	.	0,0,0	20	6.60694	6.32842	6.36649	7.73793	8	8	8	8	0.00932916	0.0152978	0.0286165	0.0279014
15	52835000	52840000	15	52870000	52875000	.	.	.	.	0,0,0	21	7.55679	9.93415	8.33933	9.70702	8	10	9	9	0.00457488	0.0993573	0.0578958	0.062752
15	53055000	53060000	15	53105000	53110000	.	.	.	.	0,0,0	18	4.07461	5.21742	6.74552	5.76318	6	7	8	7	0.00216348	0.0191542	0.0891362	0.0286957
15	53295000	53300000	15	53350000	53355000	.	.	.	.	0,0,0	23	9.36418	9.0287	9.81841	9.8161	9	9	9	9	0.00715298	0.0100356	0.0194454	0.0212684
15	53610000	53615000	15	53645000	53650000	.	.	.	.	0,0,0	22	2.13626	6.67718	6.27435	5.38374	3	8	8	7	4.77471e-09	0.00401505	0.00765603	0.00103707
15	53660000	53665000	15	53695000	53700000	.	.	.	.	0,0,0	20	6.11646	8.66741	7.43294	9.10908	7	9	8	9	0.00177305	0.0469606	0.0286165	0.0998853
15	54465000	54470000	15	54510000	54515000	.	.	.	.	0,0,0	20	4.60499	6.23695	4.89485	8.57732	6	8	6	9	0.000272438	0.0152978	0.00094894	0.0998853
15	60070000	60075000	15	60110000	60115000	.	.	.	.	0,0,0	69	11.6496	19.4838	25.2087	18.351	10	12	14	12	3.04393e-24	5.64715e-15	3.1659e-07	1.68388e-14
15	60530000	60535000	15	60625000	60630000	.	.	.	.	0,0,0	12	1.86216	1.93137	2.13159	2.12471	2	2	3	3	0.0090645	0.0286537	0.0525977	0.0523734
15	60675000	60680000	15	60720000	60725000	.	.	.	.	0,0,0	18	3.87872	4.86899	7.78207	6.53674	5	6	8	8	0.000399858	0.00630548	0.0891362	0.0875465
15	66905000	66910000	15	66995000	67000000	.	.	.	.	0,0,0	23	5.20272	4.92452	3.48939	5.56475	7	6	5	7	0.000102777	3.15823e-05	1.48502e-06	0.000452105
15	67070000	67075000	15	67830000	67835000	.	.	.	.	0,0,0	33	15.0555	9.9225	12.0341	12.4315	11	10	10	11	0.0013254	0.000110484	0.000223462	0.00433582
15	67170000	67175000	15	67360000	67365000	.	.	.	.	0,0,0	27	13.7904	13.5841	15.1883	14.8978	11	11	11	11	0.034874	0.0331516	0.075175	0.082739
15	67860000	67865000	15	68165000	68170000	.	.	.	.	0,0,0	16	3.89496	3.72588	4.53898	4.85947	5	5	6	6	0.00347067	0.0111631	0.0370491	0.0358068
15	68110000	68115000	15	68475000	68480000	.	.	.	.	0,0,0	20	9.60189	7.51193	9.74771	7.04003	9	8	9	8	0.03935	0.0152978	0.0944246	0.0279014
15	68165000	68170000	15	68475000	68480000	.	.	.	.	0,0,0	28	10.3105	11.1003	14.2778	10.0327	10	10	11	10	0.00225934	0.00312624	0.050413	0.00680914
15	68170000	68175000	15	68475000	68480000	.	.	.	.	0,0,0	19	7.66613	8.27636	7.71137	7.23295	8	9	8	8	0.0177996	0.0730598	0.0523003	0.0494469
15	68330000	68335000	15	68470000	68475000	.	.	.	.	0,0,0	18	6.35596	6.45835	6.70542	6.70862	8	8	8	8	0.0325972	0.0472054	0.0891362	0.0875465
15	68380000	68385000	15	68475000	68480000	.	.	.	.	0,0,0	34	13.8301	14.7323	17.9388	18.4775	11	11	12	12	0.000703745	0.000898447	0.028047	0.0276
15	68425000	68430000	15	68470000	68475000	.	.	.	.	0,0,0	23	4.65007	6.36807	8.64945	9.7928	6	8	9	9	9.17778e-06	0.00193352	0.0194454	0.0212684
15	76035000	76040000	15	76095000	76100000	.	.	.	.	0,0,0	42	15.5251	16.4187	20.341	24.577	11	12	13	13	1.6236e-06	0.000148733	0.0123185	0.0111393
15	76035000	76040000	15	76100000	76105000	.	.	.	.	0,0,0	50	18.8881	18.6011	24.6002	25.2365	12	12	14	14	3.46095e-07	6.23145e-07	0.00995739	0.0114116
15	76035000	76040000	15	76425000	76430000	.	.	.	.	0,0,0	29	8.81792	10.0299	9.66513	10.3869	9	10	9	10	7.32886e-05	0.00168923	0.000267944	0.00383177
15	76055000	76060000	15	76955000	76960000	.	.	.	.	0,0,0	17	2.43391	3.23397	3.31182	3.86439	3	5	5	5	2.89927e-05	0.00450575	0.00394284	0.00382953
15	76300000	76305000	15	76425000	76430000	.	.	.	.	0,0,0	18	6.86617	7.40799	5.70844	7.74757	8	8	7	8	0.0325972	0.0472054	0.0264813	0.0875465
16	2455000	2460000	16	2490000	2495000	.	.	.	.	0,0,0	13	1.65368	2.67696	2.5509	2.02211	2	4	4	3	0.0024278	0.0564049	0.048704	0.0177992
16	470000	475000	16	535000	540000	.	.	.	.	0,0,0	26	8.70563	10.75	12.2625	10.4888	9	10	10	10	0.000828133	0.00977322	0.0217905	0.0210474
16	1585000	1590000	16	1625000	1630000	.	.	.	.	0,0,0	38	15.9359	13.5572	7.63152	17.8031	12	11	8	12	0.00137072	7.12167e-05	1.74468e-10	0.00405623
16	2295000	2300000	16	2405000	2410000	.	.	.	.	0,0,0	30	7.39943	8.03779	11.3583	10.3906	8	9	10	10	1.02365e-06	6.59669e-05	0.00200947	0.00197497
16	2295000	2300000	16	2430000	2435000	.	.	.	.	0,0,0	18	4.11016	4.56009	6.05551	2.95418	6	6	7	4	0.00216348	0.00630548	0.0264813	0.000193377
16	3365000	3370000	16	3690000	3695000	.	.	.	.	0,0,0	14	2.73432	2.74578	2.83781	3.14809	4	4	4	5	0.00794569	0.0259291	0.0203712	0.0606778
16	3825000	3830000	16	4230000	4235000	.	.	.	.	0,0,0	21	6.08144	5.61027	4.00717	7.20245	7	7	6	8	0.000721713	0.00213981	0.000299534	0.0146609
16	3865000	3870000	16	4025000	4030000	.	.	.	.	0,0,0	16	4.42485	5.08948	5.48729	4.65552	6	7	7	6	0.0123937	0.0606522	0.0930157	0.0358068
16	4810000	4815000	16	4905000	4910000	.	.	.	.	0,0,0	16	3.38747	4.21131	6.08379	4.01782	5	6	7	6	0.00347067	0.0285077	0.0930157	0.0358068
16	5170000	5175000	16	5250000	5255000	.	.	.	.	0,0,0	15	3.44422	2.34645	1.33183	1.96542	5	3	1	2	0.00930253	0.00243857	3.58429e-05	0.000282712
16	10675000	10680000	16	10735000	10740000	.	.	.	.	0,0,0	26	10.5754	9.4592	10.9166	11.0508	10	9	10	10	0.00777376	0.00140629	0.0217905	0.0210474
16	11285000	11290000	16	11355000	11360000	.	.	.	.	0,0,0	21	7.09774	7.16401	9.47279	4.77409	8	8	9	6	0.00457488	0.00799358	0.0578958	0.000318753
16	22870000	22875000	16	23110000	23115000	.	.	.	.	0,0,0	16	5.69982	4.85047	4.40134	3.59934	7	6	6	5	0.0359973	0.0285077	0.0370491	0.0107142
16	24510000	24515000	16	24640000	24645000	.	.	.	.	0,0,0	15	3.75656	3.42166	4.67749	2.0765	5	5	6	3	0.00930253	0.0258435	0.0713009	0.00170099
16	24660000	24665000	16	24705000	24710000	.	.	.	.	0,0,0	16	4.17687	5.24313	5.69391	5.80912	6	7	7	7	0.0123937	0.0606522	0.0930157	0.0965855
16	25855000	25860000	16	25910000	25915000	.	.	.	.	0,0,0	19	5.34236	5.44595	3.87339	7.19004	7	7	5	8	0.00409495	0.00976666	0.000399006	0.0494469
16	25855000	25860000	16	25930000	25935000	.	.	.	.	0,0,0	21	4.84412	5.68203	6.47344	5.90255	6	7	8	7	8.87294e-05	0.00213981	0.0152306	0.00260249
16	27025000	27030000	16	27060000	27065000	.	.	.	.	0,0,0	40	7.49379	13.3038	9.68212	11.4033	8	11	9	10	2.12222e-12	1.52965e-05	3.42637e-09	5.49223e-07
16	27025000	27030000	16	27065000	27070000	.	.	.	.	0,0,0	75	19.7542	26.5979	35.9288	44.6219	13	14	15	16	6.44405e-14	1.16848e-09	8.90555e-06	0.00496602
16	27030000	27035000	16	27065000	27070000	.	.	.	.	0,0,0	31	10.0267	14.4387	16.1232	13.1062	10	11	12	11	0.000281458	0.00490292	0.0909495	0.0127884
16	27515000	27520000	16	27550000	27555000	.	.	.	.	0,0,0	16	2.56867	4.59615	4.04888	5.24559	4	6	6	7	0.000904075	0.0285077	0.0370491	0.0965855
16	27650000	27655000	16	27685000	27690000	.	.	.	.	0,0,0	20	3.89956	5.9211	5.26034	7.02262	5	7	7	8	3.21849e-05	0.00479411	0.00606323	0.0279014
16	28235000	28240000	16	28300000	28305000	.	.	.	.	0,0,0	40	12.7489	14.9272	18.1588	19.7071	11	11	12	13	8.54206e-06	1.52965e-05	0.00135248	0.0254842
16	28265000	28270000	16	28305000	28310000	.	.	.	.	0,0,0	31	9.28137	12.7132	12.34	15.8048	9	11	10	12	1.08496e-05	0.00490292	0.000995162	0.0894275
16	30850000	30855000	16	30940000	30945000	.	.	.	.	0,0,0	39	13.021	14.013	19.3891	13.7319	11	11	12	11	1.91033e-05	3.19163e-05	0.00227702	8.17165e-05
16	30850000	30855000	16	30975000	30980000	.	.	.	.	0,0,0	33	10.8492	9.63785	11.8534	12.0696	10	9	10	10	6.07308e-05	4.98225e-06	0.000223462	0.000254533
16	31680000	31685000	16	31795000	31800000	.	.	.	.	0,0,0	13	2.01689	1.9096	2.02832	2.56767	3	2	3	4	0.00791441	0.00771245	0.019405	0.0562732
16	32390000	32395000	16	32430000	32435000	.	.	.	.	0,0,0	17	1.92447	4.70729	5.2398	3.59872	2	6	7	5	2.97907e-06	0.0142344	0.0515607	0.00382953
16	35785000	35790000	16	35900000	35905000	.	.	.	.	0,0,0	18	6.23502	5.08365	6.8086	5.76843	8	7	8	7	0.0325972	0.0191542	0.0891362	0.0286957
16	35790000	35795000	16	35875000	35880000	.	.	.	.	0,0,0	20	7.49998	7.97111	9.11477	9.35636	8	9	9	9	0.00932916	0.0469606	0.0944246	0.0998853
16	36085000	36090000	16	36630000	36635000	.	.	.	.	0,0,0	22	5.88327	5.63251	6.22176	7.67318	7	7	7	8	0.000274286	0.000927197	0.00109645	0.0071204
16	42285000	42290000	16	42365000	42370000	.	.	.	.	0,0,0	14	4.07669	3.29983	3.88498	3.18148	6	5	5	5	0.0534987	0.0536173	0.0541064	0.0606778
16	42515000	42520000	16	42675000	42680000	.	.	.	.	0,0,0	20	4.79353	4.94077	6.70715	6.65	6	6	8	8	0.000272438	0.000919795	0.0286165	0.0279014
16	45360000	45365000	16	45445000	45450000	.	.	.	.	0,0,0	22	6.63232	6.98433	9.26129	8.57907	8	8	9	9	0.00217505	0.00401505	0.0335097	0.0371087
16	45370000	45375000	16	45445000	45450000	.	.	.	.	0,0,0	29	9.50178	10.0011	13.7142	14.7852	9	10	11	11	7.32886e-05	0.00168923	0.0325328	0.0355411
16	45445000	45450000	16	45510000	45515000	.	.	.	.	0,0,0	34	16.2089	17.6167	19.3573	16.1054	12	12	12	12	0.0119261	0.0112792	0.028047	0.0276
16	45445000	45450000	16	45555000	45560000	.	.	.	.	0,0,0	21	7.85229	7.41079	8.02419	9.30981	9	8	9	9	0.0238584	0.00799358	0.0578958	0.062752
16	45670000	45675000	16	45820000	45825000	.	.	.	.	0,0,0	26	6.63726	9.17662	9.80625	8.69601	8	9	9	9	6.73653e-05	0.00140629	0.00255206	0.00311255
16	47855000	47860000	16	47990000	47995000	.	.	.	.	0,0,0	16	2.23997	3.23562	3.06844	2.4832	3	5	4	3	0.000137685	0.0111631	0.00227766	0.000452825
16	49000000	49005000	16	49060000	49065000	.	.	.	.	0,0,0	105	33.1793	37.1152	45.12	27.1406	15	15	16	14	9.37394e-16	3.09572e-16	4.12259e-10	5.42614e-22
16	49000000	49005000	16	49075000	49080000	.	.	.	.	0,0,0	25	7.59913	7.81682	7.39163	9.83971	8	8	8	9	0.000175297	0.000422639	0.000788571	0.00626883
16	49000000	49005000	16	49085000	49090000	.	.	.	.	0,0,0	42	13.7204	11.7314	15.0009	12.155	11	10	11	10	1.6236e-06	3.59563e-08	6.88218e-06	7.73137e-08
16	49015000	49020000	16	49060000	49065000	.	.	.	.	0,0,0	47	19.4539	20.7004	16.2644	17.1985	12	13	12	12	3.73035e-06	0.000430441	1.34828e-05	1.69962e-05
16	49535000	49540000	16	49600000	49605000	.	.	.	.	0,0,0	26	9.90725	10.2448	9.7581	10.3647	10	10	9	10	0.00777376	0.00977322	0.00255206	0.0210474
16	49550000	49555000	16	49600000	49605000	.	.	.	.	0,0,0	23	7.46687	8.67443	10.3335	10.238	8	9	10	10	0.000966802	0.0100356	0.09311	0.0931447
16	49000000	49005000	16	49680000	49685000	.	.	.	.	0,0,0	15	2.43851	3.13895	3.5156	2.15121	3	5	5	3	0.000559582	0.0258435	0.0252265	0.00170099
16	49600000	49605000	16	49790000	49795000	.	.	.	.	0,0,0	15	5.56214	5.64283	4.05488	4.44868	7	7	6	6	0.0664613	0.0999292	0.0713009	0.071771
16	49635000	49640000	16	49680000	49685000	.	.	.	.	0,0,0	38	9.80116	10.6043	12.8471	10.8112	9	10	11	10	6.94188e-09	1.66035e-06	0.000151061	3.5701e-06
16	49680000	49685000	16	49715000	49720000	.	.	.	.	0,0,0	50	20.0678	20.5656	26.7849	18.556	13	13	14	12	8.14686e-05	7.02031e-05	0.00995739	1.95101e-06
16	49715000	49720000	16	49870000	49875000	.	.	.	.	0,0,0	37	15.5439	13.6103	11.8064	17.2235	11	11	10	12	9.07874e-05	0.000129552	8.41741e-06	0.00679483
16	49715000	49720000	16	49875000	49880000	.	.	.	.	0,0,0	24	10.223	7.92894	9.16756	9.87149	10	9	9	10	0.0238629	0.0054191	0.0102455	0.0599
16	49725000	49730000	16	49770000	49775000	.	.	.	.	0,0,0	27	4.40416	7.48969	12.704	9.22324	6	8	11	9	4.44657e-08	7.59802e-05	0.075175	0.00151456
16	49770000	49775000	16	49870000	49875000	.	.	.	.	0,0,0	31	13.4299	14.9205	13.714	18.3461	11	11	11	12	0.00445631	0.00490292	0.0122351	0.0894275
16	49790000	49795000	16	49960000	49965000	.	.	.	.	0,0,0	17	3.40622	5.26867	3.86727	4.58635	5	7	5	6	0.00119978	0.0349532	0.00394284	0.0166072
16	50105000	50110000	16	50225000	50230000	.	.	.	.	0,0,0	21	6.91906	7.40316	8.56438	7.52668	8	8	9	8	0.00457488	0.00799358	0.0578958	0.0146609
16	50105000	50110000	16	50230000	50235000	.	.	.	.	0,0,0	33	13.4553	14.5544	16.083	17.1329	11	11	12	12	0.0013254	0.0016348	0.042398	0.0422512
16	50120000	50125000	16	50215000	50220000	.	.	.	.	0,0,0	16	4.65659	5.53529	3.64485	5.17594	6	7	5	7	0.0123937	0.0606522	0.0103205	0.0965855
16	50290000	50295000	16	50405000	50410000	.	.	.	.	0,0,0	16	5.45215	4.87338	3.12861	3.46332	7	6	4	5	0.0359973	0.0285077	0.00227766	0.0107142
16	50485000	50490000	16	50555000	50560000	.	.	.	.	0,0,0	23	11.9973	10.6127	10.6776	8.98732	10	10	10	9	0.0383541	0.0432536	0.09311	0.0212684
16	52335000	52340000	16	52390000	52395000	.	.	.	.	0,0,0	21	11.1809	9.31261	5.51865	9.82139	10	9	7	9	0.0950611	0.0296203	0.0026345	0.062752
16	54730000	54735000	16	54770000	54775000	.	.	.	.	0,0,0	40	24.0682	18.802	12.8786	24.3255	13	12	11	13	0.0152802	0.000480987	3.65597e-05	0.0254842
16	58100000	58105000	16	58730000	58735000	.	.	.	.	0,0,0	14	2.68893	3.15504	3.47608	3.20552	4	5	5	5	0.00794569	0.0536173	0.0541064	0.0606778
16	58225000	58230000	16	58295000	58300000	.	.	.	.	0,0,0	29	12.8373	11.4541	14.0813	10.7473	11	10	11	10	0.013422	0.00168923	0.0325328	0.00383177
16	58235000	58240000	16	58295000	58300000	.	.	.	.	0,0,0	74	25.9682	27.1764	40.3442	29.6162	14	14	16	14	2.39225e-09	2.43916e-09	0.0049976	6.27302e-09
16	58235000	58240000	16	58300000	58305000	.	.	.	.	0,0,0	20	7.07945	7.87208	9.27727	7.96974	8	9	9	9	0.00932916	0.0469606	0.0944246	0.0998853
16	58550000	58555000	16	58615000	58620000	.	.	.	.	0,0,0	19	6.06083	5.55111	7.54871	6.19971	7	7	8	7	0.00409495	0.00976666	0.0523003	0.0133075
16	58555000	58560000	16	58755000	58760000	.	.	.	.	0,0,0	25	6.26666	5.92985	7.34471	6.49467	8	7	8	8	0.000175297	5.80834e-05	0.000788571	0.000682434
16	58610000	58615000	16	58730000	58735000	.	.	.	.	0,0,0	29	10.1329	13.1288	15.4187	13.1409	10	11	11	11	0.00113648	0.013541	0.0325328	0.0355411
16	58615000	58620000	16	58730000	58735000	.	.	.	.	0,0,0	43	13.2784	17.6128	19.8759	17.8317	11	12	13	12	7.25144e-07	7.77573e-05	0.0078757	0.000234756
16	58615000	58620000	16	58740000	58745000	.	.	.	.	0,0,0	19	6.08848	7.70232	7.63027	7.82963	7	8	8	8	0.00409495	0.0270489	0.0523003	0.0494469
16	58625000	58630000	16	58730000	58735000	.	.	.	.	0,0,0	20	6.63691	8.82677	7.83967	9.78385	8	9	9	9	0.00932916	0.0469606	0.0944246	0.0998853
16	58770000	58775000	16	58945000	58950000	.	.	.	.	0,0,0	15	3.6123	3.63487	4.42732	4.62913	5	5	6	6	0.00930253	0.0258435	0.0713009	0.071771
16	59025000	59030000	16	59745000	59750000	.	.	.	.	0,0,0	16	6.28397	4.83597	5.59381	5.28851	8	6	7	7	0.0942651	0.0285077	0.0930157	0.0965855
16	59670000	59675000	16	59745000	59750000	.	.	.	.	0,0,0	51	19.1099	18.3946	20.3509	19.7812	12	12	13	13	1.45716e-07	2.90888e-07	0.000125285	0.000103932
16	59745000	59750000	16	59940000	59945000	.	.	.	.	0,0,0	16	6.41595	4.80808	5.12387	4.79038	8	6	7	6	0.0942651	0.0285077	0.0930157	0.0358068
16	60660000	60665000	16	60830000	60835000	.	.	.	.	0,0,0	21	5.45836	6.34516	9.41217	7.73351	7	8	9	8	0.000721713	0.00799358	0.0578958	0.0146609
16	60715000	60720000	16	60820000	60825000	.	.	.	.	0,0,0	23	10.0856	10.3423	11.1709	10.8057	10	10	10	10	0.0383541	0.0432536	0.09311	0.0931447
16	60740000	60745000	16	60790000	60795000	.	.	.	.	0,0,0	38	13.3194	17.6516	18.2779	20.6232	11	12	12	13	4.16889e-05	0.0014658	0.00397769	0.0546928
16	60740000	60745000	16	60820000	60825000	.	.	.	.	0,0,0	43	14.381	19.2415	16.2654	23.973	11	12	12	13	7.25144e-07	7.77573e-05	0.000220581	0.00737973
16	60785000	60790000	16	60820000	60825000	.	.	.	.	0,0,0	30	7.47329	11.1256	9.25165	11.163	8	10	9	10	1.02365e-06	0.000861386	0.000108358	0.00197497
16	62280000	62285000	16	62475000	62480000	.	.	.	.	0,0,0	23	5.65128	6.47756	9.95548	6.11421	7	8	10	7	0.000102777	0.00193352	0.09311	0.000452105
16	62470000	62475000	16	62520000	62525000	.	.	.	.	0,0,0	20	3.78154	4.73874	8.30852	5.15512	5	6	9	7	3.21849e-05	0.000919795	0.0944246	0.00601447
16	63130000	63135000	16	63305000	63310000	.	.	.	.	0,0,0	38	13.7308	12.0584	17.7143	11.8585	11	10	12	10	4.16889e-05	1.66035e-06	0.00397769	3.5701e-06
16	64425000	64430000	16	64780000	64785000	.	.	.	.	0,0,0	23	8.41949	8.88805	11.5907	8.46181	9	9	10	9	0.00715298	0.0100356	0.09311	0.0212684
16	64865000	64870000	16	64910000	64915000	.	.	.	.	0,0,0	45	21.4725	19.1738	27.6314	17.7963	13	12	14	12	0.00145891	2.06607e-05	0.0612552	6.38946e-05
16	64870000	64875000	16	64905000	64910000	.	.	.	.	0,0,0	28	3.70408	10.2398	7.85698	8.96936	5	10	9	9	1.89962e-10	0.00312624	0.000567212	0.00073689
16	69410000	69415000	16	69495000	69500000	.	.	.	.	0,0,0	18	7.43445	6.82804	6.44443	7.40771	8	8	8	8	0.0325972	0.0472054	0.0891362	0.0875465
16	69425000	69430000	16	69545000	69550000	.	.	.	.	0,0,0	18	4.49563	3.65393	6.14966	4.63559	6	5	7	6	0.00216348	0.00155417	0.0264813	0.00697292
16	69920000	69925000	16	69985000	69990000	.	.	.	.	0,0,0	16	3.07936	4.34596	4.42049	4.67047	4	6	6	6	0.000904075	0.0285077	0.0370491	0.0358068
16	70125000	70130000	16	70410000	70415000	.	.	.	.	0,0,0	13	2.50021	2.33903	1.76907	2.48179	4	3	2	3	0.0201285	0.0247375	0.00612053	0.0177992
16	70170000	70175000	16	70525000	70530000	.	.	.	.	0,0,0	17	4.53729	4.67522	2.66566	4.88029	6	6	4	6	0.005386	0.0142344	0.000616295	0.0166072
16	70425000	70430000	16	70525000	70530000	.	.	.	.	0,0,0	27	12.1459	12.0198	14.9402	11.3896	10	10	11	10	0.00432637	0.00571515	0.075175	0.012334
16	70525000	70530000	16	70570000	70575000	.	.	.	.	0,0,0	31	13.3389	13.0607	14.6307	15.6746	11	11	11	12	0.00445631	0.00490292	0.0122351	0.0894275
16	72170000	72175000	16	72265000	72270000	.	.	.	.	0,0,0	24	10.1938	9.36784	9.67179	7.149	10	9	9	8	0.0238629	0.0054191	0.0102455	0.00145492
16	74100000	74105000	16	74220000	74225000	.	.	.	.	0,0,0	17	6.43519	4.54644	5.28305	4.32428	8	6	7	6	0.0564492	0.0142344	0.0515607	0.0166072
16	75090000	75095000	16	75420000	75425000	.	.	.	.	0,0,0	20	6.25905	5.60333	7.23208	5.26641	8	7	8	7	0.00932916	0.00479411	0.0286165	0.00601447
16	75240000	75245000	16	75315000	75320000	.	.	.	.	0,0,0	16	4.17285	4.97511	5.07764	5.36703	6	7	7	7	0.0123937	0.0606522	0.0930157	0.0965855
16	75325000	75330000	16	75420000	75425000	.	.	.	.	0,0,0	32	9.54224	9.35498	9.97877	9.38969	9	9	10	9	4.26136e-06	1.10994e-05	0.000478805	2.15952e-05
16	75940000	75945000	16	76020000	76025000	.	.	.	.	0,0,0	16	5.40219	5.01683	6.22765	4.87212	7	7	7	6	0.0359973	0.0606522	0.0930157	0.0358068
16	75950000	75955000	16	76015000	76020000	.	.	.	.	0,0,0	19	6.61241	7.21472	7.41209	7.79853	8	8	8	8	0.0177996	0.0270489	0.0523003	0.0494469
16	75960000	75965000	16	76100000	76105000	.	.	.	.	0,0,0	21	5.41815	6.0635	6.5663	5.43476	7	7	8	7	0.000721713	0.00213981	0.0152306	0.00260249
16	76000000	76005000	16	76055000	76060000	.	.	.	.	0,0,0	24	7.22946	8.36258	9.42667	7.83586	8	9	9	9	0.000408098	0.0054191	0.0102455	0.0117284
16	76115000	76120000	16	76155000	76160000	.	.	.	.	0,0,0	20	4.54867	7.06827	8.71719	7.85383	6	8	9	9	0.000272438	0.0152978	0.0944246	0.0998853
16	76165000	76170000	16	76220000	76225000	.	.	.	.	0,0,0	16	5.32524	4.9731	3.08433	3.86577	7	7	4	5	0.0359973	0.0606522	0.00227766	0.0107142
16	77870000	77875000	16	77920000	77925000	.	.	.	.	0,0,0	17	2.88891	3.93721	3.75041	3.48646	4	5	5	5	0.000280429	0.00450575	0.00394284	0.00382953
16	78370000	78375000	16	78455000	78460000	.	.	.	.	0,0,0	24	12.0238	10.2845	11.959	8.55406	10	10	10	9	0.0238629	0.0276758	0.0605941	0.0117284
16	78950000	78955000	16	79015000	79020000	.	.	.	.	0,0,0	16	3.25004	3.3852	4.42215	5.41352	5	5	6	7	0.00347067	0.0111631	0.0370491	0.0965855
17	115000	120000	17	150000	155000	.	.	.	.	0,0,0	25	5.31652	10.5861	8.18719	8.82154	7	10	9	9	1.20147e-05	0.0170319	0.00535144	0.00626883
17	1000000	1005000	17	1065000	1070000	.	.	.	.	0,0,0	13	2.91432	2.8245	2.28457	2.38351	4	4	3	3	0.0201285	0.0564049	0.019405	0.0177992
17	1180000	1185000	17	1220000	1225000	.	.	.	.	0,0,0	64	21.0216	21.0544	30.7741	20.7935	13	13	14	13	2.50338e-09	2.70318e-09	6.98279e-06	9.33081e-09
17	1220000	1225000	17	1320000	1325000	.	.	.	.	0,0,0	21	5.89501	5.84967	3.39834	7.74489	7	7	5	8	0.000721713	0.00213981	2.78885e-05	0.0146609
17	1220000	1225000	17	1400000	1405000	.	.	.	.	0,0,0	16	4.84085	4.13316	3.5886	5.09782	6	6	5	7	0.0123937	0.0285077	0.0103205	0.0965855
17	1840000	1845000	17	1880000	1885000	.	.	.	.	0,0,0	25	6.65359	7.85271	12.1772	9.18766	8	9	10	9	0.000175297	0.0028911	0.0384161	0.00626883
17	1840000	1845000	17	1930000	1935000	.	.	.	.	0,0,0	23	8.09659	9.03023	10.5132	11.1161	9	9	10	10	0.00715298	0.0100356	0.09311	0.0931447
17	1945000	1950000	17	2495000	2500000	.	.	.	.	0,0,0	16	4.91303	5.65855	5.30249	5.00783	6	7	7	7	0.0123937	0.0606522	0.0930157	0.0965855
17	4800000	4805000	17	4835000	4840000	.	.	.	.	0,0,0	24	7.62417	10.9481	10.6946	9.98002	8	10	10	10	0.000408098	0.0276758	0.0605941	0.0599
17	4800000	4805000	17	4875000	4880000	.	.	.	.	0,0,0	23	6.88923	7.60813	8.67696	10.2777	8	8	9	10	0.000966802	0.00193352	0.0194454	0.0931447
17	6735000	6740000	17	6780000	6785000	.	.	.	.	0,0,0	41	12.2815	13.6992	15.9315	13.5293	10	11	12	11	3.64833e-08	7.22549e-06	0.000771052	1.89424e-05
17	6735000	6740000	17	6800000	6805000	.	.	.	.	0,0,0	36	8.78785	11.506	14.012	9.81314	9	10	11	9	7.59235e-08	9.82988e-06	0.000631276	5.65435e-07
17	6780000	6785000	17	7115000	7120000	.	.	.	.	0,0,0	28	6.3429	5.06489	7.00652	9.85832	8	7	8	10	9.49567e-06	1.52208e-06	5.08439e-05	0.00680914
17	6800000	6805000	17	7115000	7120000	.	.	.	.	0,0,0	24	8.98861	6.75353	4.13321	10.7711	9	8	6	10	0.00364745	0.000933799	9.15704e-06	0.0599
17	7690000	7695000	17	7745000	7750000	.	.	.	.	0,0,0	29	12.4675	12.0409	15.5334	8.97141	11	10	11	9	0.013422	0.00168923	0.0325328	0.000327487
17	8500000	8505000	17	8560000	8565000	.	.	.	.	0,0,0	28	15.137	12.5013	7.93886	15.1968	11	11	9	11	0.0218628	0.0214439	0.000567212	0.0544382
17	9195000	9200000	17	9280000	9285000	.	.	.	.	0,0,0	16	4.91561	5.23096	4.61404	5.9636	6	7	6	7	0.0123937	0.0606522	0.0370491	0.0965855
17	9885000	9890000	17	9920000	9925000	.	.	.	.	0,0,0	18	3.68082	5.56121	3.79424	6.55112	5	7	5	8	0.000399858	0.0191542	0.00128923	0.0875465
17	14030000	14035000	17	14125000	14130000	.	.	.	.	0,0,0	20	6.71151	6.77282	6.94517	6.80294	8	8	8	8	0.00932916	0.0152978	0.0286165	0.0279014
17	16070000	16075000	17	16105000	16110000	.	.	.	.	0,0,0	21	5.33791	7.24885	6.41396	7.68438	7	8	8	8	0.000721713	0.00799358	0.0152306	0.0146609
17	17015000	17020000	17	17395000	17400000	.	.	.	.	0,0,0	18	6.6856	5.8724	6.2961	7.65316	8	7	8	8	0.0325972	0.0191542	0.0891362	0.0875465
17	17195000	17200000	17	17230000	17235000	.	.	.	.	0,0,0	16	4.40342	5.6307	4.73292	6.13023	6	7	6	7	0.0123937	0.0606522	0.0370491	0.0965855
17	17395000	17400000	17	17470000	17475000	.	.	.	.	0,0,0	21	5.72807	7.28763	8.37616	7.61256	7	8	9	8	0.000721713	0.00799358	0.0578958	0.0146609
17	17435000	17440000	17	17580000	17585000	.	.	.	.	0,0,0	19	6.92923	7.22612	6.91494	6.88693	8	8	8	8	0.0177996	0.0270489	0.0523003	0.0494469
17	17545000	17550000	17	17580000	17585000	.	.	.	.	0,0,0	28	5.4942	12.9981	9.44033	9.97325	7	11	9	10	3.41085e-07	0.0214439	0.000567212	0.00680914
17	17560000	17565000	17	17595000	17600000	.	.	.	.	0,0,0	15	2.80811	5.62714	4.68308	4.15577	4	7	6	6	0.00283864	0.0999292	0.0713009	0.071771
17	17575000	17580000	17	17645000	17650000	.	.	.	.	0,0,0	24	12.0145	10.4141	10.1445	12.2419	10	10	10	10	0.0238629	0.0276758	0.0605941	0.0599
17	17575000	17580000	17	17725000	17730000	.	.	.	.	0,0,0	20	8.29647	7.58107	9.15692	9.824	9	8	9	9	0.03935	0.0152978	0.0944246	0.0998853
17	17580000	17585000	17	17725000	17730000	.	.	.	.	0,0,0	49	19.2043	17.0093	15.8808	24.5856	12	12	12	13	8.10625e-07	1.44693e-06	3.07368e-06	0.000368713
17	17645000	17650000	17	17710000	17715000	.	.	.	.	0,0,0	21	9.58443	8.70717	9.46714	9.41964	9	9	9	9	0.0238584	0.0296203	0.0578958	0.062752
17	17645000	17650000	17	17715000	17720000	.	.	.	.	0,0,0	67	25.6211	22.7894	23.7207	22.6379	14	13	13	13	3.73624e-07	2.24993e-10	6.59293e-10	8.62922e-10
17	17645000	17650000	17	17725000	17730000	.	.	.	.	0,0,0	47	17.468	18.1229	25.5704	19.2201	12	12	14	12	3.73035e-06	5.18175e-06	0.0302522	1.69962e-05
17	17650000	17655000	17	17715000	17720000	.	.	.	.	0,0,0	32	11.477	12.0454	15.8528	13.7208	10	10	12	11	0.000130988	0.000224888	0.0621387	0.00740235
17	17655000	17660000	17	17715000	17720000	.	.	.	.	0,0,0	29	7.99147	9.10918	7.84314	12.7204	9	9	9	11	7.32886e-05	0.000157962	0.000267944	0.0355411
17	18545000	18550000	17	18630000	18635000	.	.	.	.	0,0,0	31	13.8258	14.8823	16.4493	19.47	11	11	12	12	0.00445631	0.00490292	0.0909495	0.0894275
17	18660000	18665000	17	18745000	18750000	.	.	.	.	0,0,0	20	5.77902	5.97376	8.53787	7.03768	7	7	9	8	0.00177305	0.00479411	0.0944246	0.0279014
17	18700000	18705000	17	18960000	18965000	.	.	.	.	0,0,0	11	1.60549	1.93614	1.54455	1.66089	2	2	1	2	0.0291346	0.0893894	0.0199772	0.0702932
17	18880000	18885000	17	18975000	18980000	.	.	.	.	0,0,0	19	7.40104	7.01185	6.20934	6.4881	8	8	7	8	0.0177996	0.0270489	0.0127444	0.0494469
17	20275000	20280000	17	20310000	20315000	.	.	.	.	0,0,0	33	7.08445	12.3237	13.1094	9.35551	8	10	11	9	3.04221e-08	0.000110484	0.00431823	8.88458e-06
17	20310000	20315000	17	20365000	20370000	.	.	.	.	0,0,0	31	11.1611	13.0593	14.7041	11.5485	10	11	11	10	0.000281458	0.00490292	0.0122351	0.00104919
17	20310000	20315000	17	20410000	20415000	.	.	.	.	0,0,0	33	10.3288	10.8143	13.6262	14.9359	10	10	11	11	6.07308e-05	0.000110484	0.00431823	0.00433582
17	20315000	20320000	17	20410000	20415000	.	.	.	.	0,0,0	30	6.0736	7.52196	8.79267	13.332	7	8	9	11	2.35105e-08	3.65008e-06	0.000108358	0.0215152
17	20320000	20325000	17	20360000	20365000	.	.	.	.	0,0,0	21	8.01499	8.42375	8.65724	7.92709	9	9	9	9	0.0238584	0.0296203	0.0578958	0.062752
17	25845000	25850000	17	26030000	26035000	.	.	.	.	0,0,0	17	4.81991	3.28713	3.70365	3.65713	6	5	5	5	0.005386	0.00450575	0.00394284	0.00382953
17	26730000	26735000	17	26820000	26825000	.	.	.	.	0,0,0	35	12.6117	10.7153	9.78642	13.6274	11	10	9	11	0.000365298	2.29768e-05	9.41544e-07	0.0013304
17	26820000	26825000	17	26985000	26990000	.	.	.	.	0,0,0	21	4.00462	4.88004	5.84499	7.60733	6	6	7	8	8.87294e-05	0.000336093	0.0026345	0.0146609
17	26820000	26825000	17	27110000	27115000	.	.	.	.	0,0,0	17	2.27302	3.19482	4.94702	2.46422	3	5	6	3	2.89927e-05	0.00450575	0.0173072	0.000113993
17	30740000	30745000	17	30790000	30795000	.	.	.	.	0,0,0	25	8.6601	8.51035	7.81164	5.87476	9	9	8	7	0.00179395	0.0028911	0.000788571	7.45399e-05
17	36740000	36745000	17	36775000	36780000	.	.	.	.	0,0,0	15	2.83385	5.92426	3.76347	4.46446	4	7	5	6	0.00283864	0.0999292	0.0252265	0.071771
17	40965000	40970000	17	41025000	41030000	.	.	.	.	0,0,0	21	6.78167	6.66	6.4938	6.17147	8	8	8	7	0.00457488	0.00799358	0.0152306	0.00260249
17	41025000	41030000	17	41085000	41090000	.	.	.	.	0,0,0	24	4.26405	5.38215	6.51012	4.96413	6	7	8	7	2.69695e-06	0.000130252	0.00180682	0.000186592
17	41025000	41030000	17	41280000	41285000	.	.	.	.	0,0,0	17	3.03545	3.80528	2.97801	5.05489	4	5	4	7	0.000280429	0.00450575	0.000616295	0.0532552
17	52460000	52465000	17	52625000	52630000	.	.	.	.	0,0,0	33	16.677	17.41	19.5186	18.4929	12	12	12	12	0.0188128	0.0171644	0.042398	0.0422512
17	53325000	53330000	17	53365000	53370000	.	.	.	.	0,0,0	28	6.30461	9.76147	11.294	12.2583	8	9	10	10	9.49567e-06	0.000345222	0.00747118	0.00680914
17	53335000	53340000	17	53425000	53430000	.	.	.	.	0,0,0	23	9.2266	9.79398	11.6367	11.5001	9	9	10	10	0.00715298	0.0100356	0.09311	0.0931447
17	53345000	53350000	17	53425000	53430000	.	.	.	.	0,0,0	47	11.3102	12.9692	10.4303	15.2595	10	11	10	11	4.85828e-11	4.1218e-08	2.17051e-10	1.22077e-07
17	53345000	53350000	17	53430000	53435000	.	.	.	.	0,0,0	34	14.5865	15.7781	12.3071	17.0504	11	12	10	12	0.000703745	0.0112792	0.000104642	0.0276
17	53385000	53390000	17	53420000	53425000	.	.	.	.	0,0,0	14	1.97594	4.59702	3.68944	3.85075	2	6	5	5	0.000632658	0.0937435	0.0541064	0.0606778
17	53430000	53435000	17	53525000	53530000	.	.	.	.	0,0,0	19	6.22735	6.68078	6.90196	7.33863	7	8	8	8	0.00409495	0.0270489	0.0523003	0.0494469
17	53430000	53435000	17	53535000	53540000	.	.	.	.	0,0,0	26	9.26251	8.71335	10.8506	11.0235	9	9	10	10	0.000828133	0.00140629	0.0217905	0.0210474
17	53655000	53660000	17	53790000	53795000	.	.	.	.	0,0,0	35	8.60376	9.95547	13.9509	11.7966	9	10	11	10	2.09045e-07	2.29768e-05	0.0013111	5.26446e-05
17	53970000	53975000	17	54015000	54020000	.	.	.	.	0,0,0	23	2.85615	5.65677	10.1548	5.69513	4	7	10	7	3.4174e-08	0.00037431	0.09311	0.000452105
17	53970000	53975000	17	54035000	54040000	.	.	.	.	0,0,0	22	4.88207	6.32927	4.9463	6.99173	6	8	6	8	3.10116e-05	0.00401505	0.000101663	0.0071204
17	54065000	54070000	17	54340000	54345000	.	.	.	.	0,0,0	19	3.98121	4.56874	7.18759	6.4734	6	6	8	8	0.000811311	0.00252996	0.0523003	0.0494469
17	53790000	53795000	17	56275000	56280000	.	.	.	.	0,0,0	14	1.98153	2.00693	1.83351	2.94837	2	3	2	4	0.000632658	0.00848913	0.00176772	0.0226003
17	56275000	56280000	17	57780000	57785000	.	.	.	.	0,0,0	13	2.51358	2.43097	2.87811	2.81108	4	3	4	4	0.0201285	0.0247375	0.048704	0.0562732
17	57850000	57855000	17	58585000	58590000	.	.	.	.	0,0,0	19	2.31804	2.45931	2.13118	2.25814	3	3	3	3	1.22099e-06	5.30314e-06	5.83352e-06	4.16661e-06
17	57855000	57860000	17	58585000	58590000	.	.	.	.	0,0,0	14	2.72464	3.12638	3.33356	2.70144	4	4	5	4	0.00794569	0.0259291	0.0541064	0.0226003
17	58520000	58525000	17	58585000	58590000	.	.	.	.	0,0,0	20	6.3513	6.80318	6.37013	9.55631	8	8	8	9	0.00932916	0.0152978	0.0286165	0.0998853
17	58585000	58590000	17	58660000	58665000	.	.	.	.	0,0,0	20	5.91824	6.26437	7.07349	8.4243	7	8	8	9	0.00177305	0.0152978	0.0286165	0.0998853
17	58585000	58590000	17	58810000	58815000	.	.	.	.	0,0,0	23	8.38821	6.43617	6.97779	9.59498	9	8	8	9	0.00715298	0.00193352	0.00380915	0.0212684
17	64060000	64065000	17	64135000	64140000	.	.	.	.	0,0,0	30	11.3795	10.6732	10.161	13.4951	10	10	10	11	0.000567254	0.000861386	0.00200947	0.0215152
17	65820000	65825000	17	65905000	65910000	.	.	.	.	0,0,0	30	10.2287	10.3816	11.7677	14.2428	10	10	10	11	0.000567254	0.000861386	0.00200947	0.0215152
17	65835000	65840000	17	65905000	65910000	.	.	.	.	0,0,0	25	7.54434	7.91707	7.04501	9.60005	8	9	8	9	0.000175297	0.0028911	0.000788571	0.00626883
17	66555000	66560000	17	66630000	66635000	.	.	.	.	0,0,0	21	6.98427	8.20545	8.47381	8.70609	8	9	9	9	0.00457488	0.0296203	0.0578958	0.062752
17	66630000	66635000	17	66735000	66740000	.	.	.	.	0,0,0	20	7.98689	8.76639	8.93288	7.79743	9	9	9	8	0.03935	0.0469606	0.0944246	0.0279014
17	68875000	68880000	17	69025000	69030000	.	.	.	.	0,0,0	21	4.45237	5.48963	8.08431	6.06788	6	7	9	7	8.87294e-05	0.00213981	0.0578958	0.00260249
17	68875000	68880000	17	69185000	69190000	.	.	.	.	0,0,0	24	7.39404	8.54623	10.3379	8.29608	8	9	10	9	0.000408098	0.0054191	0.0605941	0.0117284
17	68875000	68880000	17	69190000	69195000	.	.	.	.	0,0,0	37	11.0208	13.4266	15.7746	14.3668	10	11	12	11	1.79728e-06	0.000129552	0.0065327	0.000353249
17	68875000	68880000	17	69200000	69205000	.	.	.	.	0,0,0	20	5.27495	5.25243	5.82954	6.45697	7	7	7	8	0.00177305	0.00479411	0.00606323	0.0279014
17	68875000	68880000	17	70550000	70555000	.	.	.	.	0,0,0	15	1.42644	2.10813	1.88156	3.07186	1	3	2	4	2.14634e-05	0.00243857	0.000413138	0.00825218
17	68880000	68885000	17	69190000	69195000	.	.	.	.	0,0,0	14	3.27542	3.83794	3.72051	3.68332	5	5	5	5	0.0217089	0.0536173	0.0541064	0.0606778
17	69015000	69020000	17	69190000	69195000	.	.	.	.	0,0,0	22	8.91591	8.56362	9.30986	9.77172	9	9	9	9	0.0131903	0.0173117	0.0335097	0.0371087
17	70550000	70555000	17	70625000	70630000	.	.	.	.	0,0,0	22	4.965	4.91795	6.29599	5.20621	7	6	8	7	0.000274286	0.000112845	0.00765603	0.00103707
17	70565000	70570000	17	70625000	70630000	.	.	.	.	0,0,0	25	5.97656	5.29417	4.14469	6.62123	7	7	6	8	1.20147e-05	5.80834e-05	3.4912e-06	0.000682434
18	105000	110000	18	170000	175000	.	.	.	.	0,0,0	13	1.89544	1.99626	2.38199	2.66958	2	3	3	4	0.0024278	0.0247375	0.019405	0.0562732
18	3515000	3520000	18	3550000	3555000	.	.	.	.	0,0,0	14	2.26572	2.77986	2.3829	3.7009	3	4	3	5	0.002366	0.0259291	0.00617965	0.0606778
18	3600000	3605000	18	3635000	3640000	.	.	.	.	0,0,0	27	5.07329	11.0813	9.11309	9.70313	7	10	9	9	1.14937e-06	0.00571515	0.00125693	0.00151456
18	3980000	3985000	18	4100000	4105000	.	.	.	.	0,0,0	26	9.14278	10.5121	10.7781	10.3971	9	10	10	10	0.000828133	0.00977322	0.0217905	0.0210474
18	4100000	4105000	18	4165000	4170000	.	.	.	.	0,0,0	16	3.96164	3.97824	5.11337	4.19121	6	6	7	6	0.0123937	0.0285077	0.0930157	0.0358068
18	9030000	9035000	18	9095000	9100000	.	.	.	.	0,0,0	41	12.4397	13.7749	20.024	22.9166	11	11	13	13	3.88152e-06	7.22549e-06	0.0183405	0.0172772
18	9030000	9035000	18	9105000	9110000	.	.	.	.	0,0,0	44	16.683	17.5062	19.4141	23.6897	12	12	12	13	3.25392e-05	3.96668e-05	0.000110009	0.00465193
18	9030000	9035000	18	9110000	9115000	.	.	.	.	0,0,0	34	19.2338	17.6155	17.9266	18.551	12	12	12	12	0.0119261	0.0112792	0.028047	0.0276
18	9030000	9035000	18	9280000	9285000	.	.	.	.	0,0,0	46	9.75822	9.51669	7.01636	9.87904	9	9	8	10	2.71829e-13	5.35004e-13	8.00144e-16	8.27106e-10
18	9280000	9285000	18	9315000	9320000	.	.	.	.	0,0,0	27	9.18972	10.0174	13.6544	6.25712	9	10	11	8	0.000377692	0.00571515	0.075175	0.000108718
18	9350000	9355000	18	9385000	9390000	.	.	.	.	0,0,0	23	8.07181	9.25307	10.3708	8.26239	9	9	10	9	0.00715298	0.0100356	0.09311	0.0212684
18	9615000	9620000	18	9710000	9715000	.	.	.	.	0,0,0	21	9.28416	7.94808	9.53222	7.13803	9	9	9	8	0.0238584	0.0296203	0.0578958	0.0146609
18	9640000	9645000	18	9710000	9715000	.	.	.	.	0,0,0	32	14.6442	14.3122	12.2895	16.9278	11	11	10	12	0.00248171	0.00287565	0.000478805	0.0616376
18	9675000	9680000	18	9710000	9715000	.	.	.	.	0,0,0	24	3.53605	10.2723	6.93939	7.77938	5	10	8	8	9.97398e-08	0.0276758	0.00180682	0.00145492
18	12115000	12120000	18	12210000	12215000	.	.	.	.	0,0,0	45	13.9062	11.8416	18.5034	15.4415	11	10	12	11	1.21318e-07	1.60861e-09	5.93287e-05	8.42379e-07
18	12115000	12120000	18	12215000	12220000	.	.	.	.	0,0,0	32	15.5636	12.4167	13.7655	18.3748	12	11	11	12	0.0297997	0.00287565	0.00738451	0.0616376
18	12115000	12120000	18	12280000	12285000	.	.	.	.	0,0,0	22	6.83898	6.77458	7.35207	7.07079	8	8	8	8	0.00217505	0.00401505	0.00765603	0.0071204
18	12210000	12215000	18	12280000	12285000	.	.	.	.	0,0,0	19	5.72486	5.8082	6.48273	6.36278	7	7	8	8	0.00409495	0.00976666	0.0523003	0.0494469
18	12925000	12930000	18	12960000	12965000	.	.	.	.	0,0,0	19	4.37976	7.40424	5.24268	6.67372	6	8	7	8	0.000811311	0.0270489	0.0127444	0.0494469
18	12945000	12950000	18	13085000	13090000	.	.	.	.	0,0,0	31	10.2353	10.6223	17.6196	10.2325	10	10	12	10	0.000281458	0.000449724	0.0909495	0.00104919
18	12945000	12950000	18	13160000	13165000	.	.	.	.	0,0,0	19	7.70807	7.57773	5.76357	6.42085	8	8	7	8	0.0177996	0.0270489	0.0127444	0.0494469
18	12945000	12950000	18	13335000	13340000	.	.	.	.	0,0,0	15	2.45359	3.39313	3.97961	3.52893	3	5	6	5	0.000559582	0.0258435	0.0713009	0.0279841
18	12960000	12965000	18	13100000	13105000	.	.	.	.	0,0,0	19	5.25441	4.92702	3.42079	6.0498	7	6	5	7	0.00409495	0.00252996	0.000399006	0.0133075
18	13085000	13090000	18	13120000	13125000	.	.	.	.	0,0,0	25	3.02815	10.9268	10.4721	10.7343	4	10	10	10	1.1351e-09	0.0170319	0.0384161	0.036434
18	13085000	13090000	18	13160000	13165000	.	.	.	.	0,0,0	31	9.33264	8.78148	4.8105	10.5431	9	9	6	10	1.08496e-05	2.7226e-05	5.6843e-10	0.00104919
18	14315000	14320000	18	14360000	14365000	.	.	.	.	0,0,0	22	5.92454	5.79798	3.11513	7.84787	7	7	4	9	0.000274286	0.000927197	3.8688e-07	0.0371087
18	14665000	14670000	18	14720000	14725000	.	.	.	.	0,0,0	19	8.30562	7.47192	7.40516	6.37018	9	8	8	8	0.0643003	0.0270489	0.0523003	0.0494469
18	14665000	14670000	18	14725000	14730000	.	.	.	.	0,0,0	20	6.72336	6.94712	5.30252	7.56384	8	8	7	8	0.00932916	0.0152978	0.00606323	0.0279014
18	15530000	15535000	18	15605000	15610000	.	.	.	.	0,0,0	27	9.1379	9.67872	12.4923	8.87015	9	9	11	9	0.000377692	0.000722941	0.075175	0.00151456
18	15815000	15820000	18	15860000	15865000	.	.	.	.	0,0,0	33	11.016	13.4466	15.4477	14.8387	10	11	11	11	6.07308e-05	0.0016348	0.00431823	0.00433582
18	15830000	15835000	18	15890000	15895000	.	.	.	.	0,0,0	20	8.8484	9.34129	9.30902	8.61901	9	9	9	9	0.03935	0.0469606	0.0944246	0.0998853
18	15860000	15865000	18	15990000	15995000	.	.	.	.	0,0,0	18	7.17324	7.14753	5.43198	7.68831	8	8	7	8	0.0325972	0.0472054	0.0264813	0.0875465
18	15955000	15960000	18	16050000	16055000	.	.	.	.	0,0,0	16	5.75341	5.09194	5.92405	5.70336	7	7	7	7	0.0359973	0.0606522	0.0930157	0.0965855
18	15965000	15970000	18	16170000	16175000	.	.	.	.	0,0,0	17	4.12901	3.84038	5.22158	4.18133	6	5	7	6	0.005386	0.00450575	0.0515607	0.0166072
18	18105000	18110000	18	18175000	18180000	.	.	.	.	0,0,0	17	5.06624	4.22763	3.92456	5.08931	7	6	5	7	0.019039	0.0142344	0.00394284	0.0532552
18	18545000	18550000	18	18655000	18660000	.	.	.	.	0,0,0	29	11.8234	10.9657	10.8057	13.5574	10	10	10	11	0.00113648	0.00168923	0.00396285	0.0355411
18	18565000	18570000	18	18655000	18660000	.	.	.	.	0,0,0	23	5.66846	6.44543	8.05676	6.10954	7	8	9	7	0.000102777	0.00193352	0.0194454	0.000452105
18	18575000	18580000	18	18645000	18650000	.	.	.	.	0,0,0	16	3.85536	5.3443	5.73768	4.89286	5	7	7	6	0.00347067	0.0606522	0.0930157	0.0358068
18	18590000	18595000	18	18655000	18660000	.	.	.	.	0,0,0	23	7.95092	9.99319	10.2575	9.88334	9	10	10	10	0.00715298	0.0432536	0.09311	0.0931447
18	18700000	18705000	18	18740000	18745000	.	.	.	.	0,0,0	21	3.46463	5.38428	9.45598	4.07009	5	7	9	6	8.44197e-06	0.00213981	0.0578958	0.000318753
18	22370000	22375000	18	22435000	22440000	.	.	.	.	0,0,0	21	4.05048	2.9631	1.96454	5.41078	6	4	2	7	8.87294e-05	1.26781e-06	2.11852e-09	0.00260249
18	22930000	22935000	18	22965000	22970000	.	.	.	.	0,0,0	32	9.09816	14.8431	12.9427	13.8611	9	11	11	11	4.26136e-06	0.00287565	0.00738451	0.00740235
18	22930000	22935000	18	22990000	22995000	.	.	.	.	0,0,0	39	19.3172	15.9122	22.1632	22.9836	12	12	13	13	0.000762958	0.000841641	0.0397909	0.0377914
18	23170000	23175000	18	23225000	23230000	.	.	.	.	0,0,0	28	10.2467	9.58484	15.1698	13.2331	10	9	11	11	0.00225934	0.000345222	0.050413	0.0544382
18	23225000	23230000	18	23315000	23320000	.	.	.	.	0,0,0	19	6.39093	6.57795	5.65451	7.01796	8	8	7	8	0.0177996	0.0270489	0.0127444	0.0494469
18	26325000	26330000	18	26430000	26435000	.	.	.	.	0,0,0	27	10.8616	11.018	12.664	14.7901	10	10	11	11	0.00432637	0.00571515	0.075175	0.082739
18	26360000	26365000	18	26395000	26400000	.	.	.	.	0,0,0	40	14.862	20.2468	18.557	21.237	11	13	12	13	8.54206e-06	0.0115082	0.00135248	0.0254842
18	26360000	26365000	18	26430000	26435000	.	.	.	.	0,0,0	45	17.6617	18.2069	21.2868	17.8715	12	12	13	12	1.65626e-05	2.06607e-05	0.00310399	6.38946e-05
18	26360000	26365000	18	26435000	26440000	.	.	.	.	0,0,0	27	11.6248	12.5559	14.6588	14.7478	10	11	11	11	0.00432637	0.0331516	0.075175	0.082739
18	26360000	26365000	18	26470000	26475000	.	.	.	.	0,0,0	23	9.31347	8.98572	12.112	8.99302	9	9	10	9	0.00715298	0.0100356	0.09311	0.0212684
18	26365000	26370000	18	26430000	26435000	.	.	.	.	0,0,0	33	11.242	12.9524	17.6931	16.1412	10	11	12	12	6.07308e-05	0.0016348	0.042398	0.0422512
18	26395000	26400000	18	26430000	26435000	.	.	.	.	0,0,0	62	22.9585	29.8503	24.026	30.1055	13	14	13	14	1.32234e-08	9.92867e-06	4.1316e-08	2.5419e-05
18	26395000	26400000	18	26435000	26440000	.	.	.	.	0,0,0	42	11.8237	19.0857	21.6956	21.3252	10	12	13	13	1.27801e-08	0.000148733	0.0123185	0.0111393
18	26430000	26435000	18	26465000	26470000	.	.	.	.	0,0,0	23	3.49291	12.0275	5.84629	10.0473	5	10	7	10	4.41299e-07	0.0432536	0.00042659	0.0931447
18	26610000	26615000	18	26665000	26670000	.	.	.	.	0,0,0	37	14.9155	14.0772	21.0695	16.1696	11	11	13	12	9.07874e-05	0.000129552	0.0824385	0.00679483
18	26665000	26670000	18	26795000	26800000	.	.	.	.	0,0,0	23	7.83003	6.18529	8.52948	7.49869	8	7	9	8	0.000966802	0.00037431	0.0194454	0.00325392
18	26920000	26925000	18	26970000	26975000	.	.	.	.	0,0,0	30	4.42802	5.9724	9.22125	9.87484	6	7	9	10	4.40176e-10	1.00127e-07	0.000108358	0.00197497
18	27730000	27735000	18	27785000	27790000	.	.	.	.	0,0,0	23	7.78052	7.59679	9.44099	6.32165	8	8	9	8	0.000966802	0.00193352	0.0194454	0.00325392
18	35380000	35385000	18	35510000	35515000	.	.	.	.	0,0,0	21	6.15847	5.51939	6.5125	6.95288	7	7	8	8	0.000721713	0.00213981	0.0152306	0.0146609
18	36075000	36080000	18	36125000	36130000	.	.	.	.	0,0,0	24	7.73099	8.75271	8.07511	11.3025	8	9	9	10	0.000408098	0.0054191	0.0102455	0.0599
18	36350000	36355000	18	36610000	36615000	.	.	.	.	0,0,0	16	5.2179	4.4779	4.05043	4.26202	7	6	6	6	0.0359973	0.0285077	0.0370491	0.0358068
18	36385000	36390000	18	36585000	36590000	.	.	.	.	0,0,0	20	8.89774	9.25809	9.59725	9.27846	9	9	9	9	0.03935	0.0469606	0.0944246	0.0998853
18	36395000	36400000	18	36455000	36460000	.	.	.	.	0,0,0	18	4.28692	5.2307	5.38858	7.55401	6	7	7	8	0.00216348	0.0191542	0.0264813	0.0875465
18	36585000	36590000	18	36680000	36685000	.	.	.	.	0,0,0	29	11.9082	10.2913	13.287	14.3148	10	10	11	11	0.00113648	0.00168923	0.0325328	0.0355411
18	36585000	36590000	18	36740000	36745000	.	.	.	.	0,0,0	20	7.78954	7.91126	8.45904	9.21147	8	9	9	9	0.00932916	0.0469606	0.0944246	0.0998853
18	36585000	36590000	18	36780000	36785000	.	.	.	.	0,0,0	29	15.2705	13.2783	15.2189	14.0476	11	11	11	11	0.013422	0.013541	0.0325328	0.0355411
18	36885000	36890000	18	36925000	36930000	.	.	.	.	0,0,0	37	11.3305	17.3194	20.8803	22.2071	10	12	13	13	1.79728e-06	0.00259858	0.0824385	0.0787183
18	40235000	40240000	18	40420000	40425000	.	.	.	.	0,0,0	17	5.80914	5.26015	5.89934	5.2764	7	7	7	7	0.019039	0.0349532	0.0515607	0.0532552
18	40405000	40410000	18	40470000	40475000	.	.	.	.	0,0,0	26	7.11899	8.43111	9.18505	9.56023	8	9	9	9	6.73653e-05	0.00140629	0.00255206	0.00311255
18	40420000	40425000	18	40470000	40475000	.	.	.	.	0,0,0	38	15.893	15.8646	19.9772	20.5669	12	12	13	13	0.00137072	0.0014658	0.0585973	0.0546928
18	44025000	44030000	18	44090000	44095000	.	.	.	.	0,0,0	18	5.905	6.10348	7.76457	5.27817	7	7	8	7	0.00911756	0.0191542	0.0891362	0.0286957
18	44075000	44080000	18	44305000	44310000	.	.	.	.	0,0,0	15	2.37906	2.51041	3.41933	2.49793	3	4	5	4	0.000559582	0.0108036	0.0252265	0.00825218
18	44455000	44460000	18	44530000	44535000	.	.	.	.	0,0,0	25	6.49458	6.66126	6.63303	6.5654	8	8	8	8	0.000175297	0.000422639	0.000788571	0.000682434
18	44455000	44460000	18	44655000	44660000	.	.	.	.	0,0,0	27	11.4738	9.23592	11.2382	12.311	10	9	10	10	0.00432637	0.000722941	0.01308	0.012334
18	46570000	46575000	18	46685000	46690000	.	.	.	.	0,0,0	22	8.10317	8.95637	7.98365	9.19313	9	9	9	9	0.0131903	0.0173117	0.0335097	0.0371087
18	46570000	46575000	18	46805000	46810000	.	.	.	.	0,0,0	26	14.4944	12.3523	8.11103	10.775	11	10	9	10	0.0527473	0.00977322	0.00255206	0.0210474
18	46705000	46710000	18	46740000	46745000	.	.	.	.	0,0,0	19	4.60456	8.64401	6.17018	6.52653	6	9	7	8	0.000811311	0.0730598	0.0127444	0.0494469
18	46790000	46795000	18	46960000	46965000	.	.	.	.	0,0,0	15	4.93415	4.81384	4.74786	3.79248	6	6	6	5	0.0269364	0.0552048	0.0713009	0.0279841
18	47070000	47075000	18	47315000	47320000	.	.	.	.	0,0,0	15	2.56455	3.80358	2.72694	2.99254	4	5	4	4	0.00283864	0.0258435	0.0071125	0.00825218
18	47225000	47230000	18	47370000	47375000	.	.	.	.	0,0,0	18	4.57857	5.09853	4.58683	6.67334	6	7	6	8	0.00216348	0.0191542	0.0069181	0.0875465
18	47245000	47250000	18	47315000	47320000	.	.	.	.	0,0,0	55	25.4612	26.8249	29.0423	29.43	14	14	14	14	0.000547932	0.00041098	0.00104741	0.00119319
18	47245000	47250000	18	47370000	47375000	.	.	.	.	0,0,0	23	8.87648	9.48582	9.94259	12.0746	9	9	10	10	0.00715298	0.0100356	0.09311	0.0931447
18	47245000	47250000	18	47465000	47470000	.	.	.	.	0,0,0	31	12.0532	11.2565	11.5988	17.4523	10	10	10	12	0.000281458	0.000449724	0.000995162	0.0894275
18	47250000	47255000	18	47430000	47435000	.	.	.	.	0,0,0	31	11.2589	12.7552	16.2079	9.82372	10	11	12	9	0.000281458	0.00490292	0.0909495	5.29862e-05
18	47275000	47280000	18	47430000	47435000	.	.	.	.	0,0,0	42	17.8673	22.2776	24.2809	23.6956	12	13	13	13	0.000126828	0.00485261	0.0123185	0.0111393
18	47300000	47305000	18	47370000	47375000	.	.	.	.	0,0,0	31	14.0597	14.7101	13.4101	17.4486	11	11	11	12	0.00445631	0.00490292	0.0122351	0.0894275
18	47305000	47310000	18	47430000	47435000	.	.	.	.	0,0,0	31	13.8475	16.2647	18.1264	14.9171	11	12	12	11	0.00445631	0.0396002	0.0909495	0.0127884
18	47315000	47320000	18	47370000	47375000	.	.	.	.	0,0,0	38	20.1413	18.1758	13.9001	21.3265	13	12	11	13	0.0350306	0.0014658	0.000151061	0.0546928
18	47315000	47320000	18	47430000	47435000	.	.	.	.	0,0,0	53	23.2361	28.1965	32.836	22.6213	13	14	15	13	1.11206e-05	0.00109575	0.0813471	2.78712e-05
18	47315000	47320000	18	47465000	47470000	.	.	.	.	0,0,0	38	13.5895	17.4534	19.6127	23.7509	11	12	13	13	4.16889e-05	0.0014658	0.0585973	0.0546928
18	47330000	47335000	18	47370000	47375000	.	.	.	.	0,0,0	25	8.82549	10.7448	9.21267	11.0596	9	10	9	10	0.00179395	0.0170319	0.00535144	0.036434
18	47390000	47395000	18	47430000	47435000	.	.	.	.	0,0,0	40	9.30482	19.6723	18.8959	15.8057	9	13	12	12	6.06461e-10	0.0115082	0.00135248	0.0013935
18	47430000	47435000	18	47465000	47470000	.	.	.	.	0,0,0	78	19.7549	28.1515	24.4843	30.2635	13	14	13	14	3.78461e-15	1.75091e-10	2.22983e-14	3.97322e-10
18	47555000	47560000	18	47615000	47620000	.	.	.	.	0,0,0	21	7.68967	9.20206	9.24067	5.27514	8	9	9	7	0.00457488	0.0296203	0.0578958	0.00260249
18	47615000	47620000	18	47650000	47655000	.	.	.	.	0,0,0	20	3.7933	7.50934	5.62086	4.73781	5	8	7	6	3.21849e-05	0.0152978	0.00606323	0.000968778
18	48150000	48155000	18	48385000	48390000	.	.	.	.	0,0,0	14	3.23163	3.1294	3.83869	2.65265	5	4	5	4	0.0217089	0.0259291	0.0541064	0.0226003
18	48960000	48965000	18	49025000	49030000	.	.	.	.	0,0,0	29	11.4888	11.4588	15.1959	12.3598	10	10	11	10	0.00113648	0.00168923	0.0325328	0.00383177
18	49295000	49300000	18	49455000	49460000	.	.	.	.	0,0,0	29	11.9239	14.8794	12.772	14.0585	10	11	11	11	0.00113648	0.013541	0.0325328	0.0355411
18	49340000	49345000	18	49440000	49445000	.	.	.	.	0,0,0	18	5.41795	6.5875	6.182	5.13884	7	8	7	7	0.00911756	0.0472054	0.0264813	0.0286957
18	49395000	49400000	18	49455000	49460000	.	.	.	.	0,0,0	50	19.3263	23.2635	30.2934	20.3797	12	13	14	13	3.46095e-07	7.02031e-05	0.00995739	0.000193309
18	49395000	49400000	18	49525000	49530000	.	.	.	.	0,0,0	66	19.034	17.8737	24.0754	19.7062	12	12	13	13	5.76529e-14	1.37885e-13	1.61932e-09	2.06648e-09
18	49415000	49420000	18	49525000	49530000	.	.	.	.	0,0,0	38	16.4883	18.8923	19.906	21.485	12	12	13	13	0.00137072	0.0014658	0.0585973	0.0546928
18	49440000	49445000	18	49525000	49530000	.	.	.	.	0,0,0	37	19.8862	18.9204	20.0696	20.8101	13	12	13	13	0.0500901	0.00259858	0.0824385	0.0787183
18	49455000	49460000	18	49500000	49505000	.	.	.	.	0,0,0	44	16.7678	21.4552	28.5249	21.8018	12	13	14	13	3.25392e-05	0.00192351	0.078661	0.00465193
18	49025000	49030000	18	49975000	49980000	.	.	.	.	0,0,0	18	5.03404	4.39324	3.65878	5.36368	7	6	5	7	0.00911756	0.00630548	0.00128923	0.0286957
18	49525000	49530000	18	49735000	49740000	.	.	.	.	0,0,0	18	5.819	6.04395	4.46815	7.32982	7	7	6	8	0.00911756	0.0191542	0.0069181	0.0875465
18	49525000	49530000	18	49975000	49980000	.	.	.	.	0,0,0	23	8.51231	10.858	6.60072	9.23027	9	10	8	9	0.00715298	0.0432536	0.00380915	0.0212684
18	49735000	49740000	18	49975000	49980000	.	.	.	.	0,0,0	27	11.4358	12.7654	12.8112	9.8645	10	11	11	10	0.00432637	0.0331516	0.075175	0.012334
18	49735000	49740000	18	49980000	49985000	.	.	.	.	0,0,0	26	8.26216	9.47748	11.8671	12.1493	9	9	10	10	0.000828133	0.00140629	0.0217905	0.0210474
18	49915000	49920000	18	49975000	49980000	.	.	.	.	0,0,0	33	13.009	15.151	12.4958	13.4967	11	11	11	11	0.0013254	0.0016348	0.00431823	0.00433582
18	49915000	49920000	18	49980000	49985000	.	.	.	.	0,0,0	27	9.24742	11.0121	10.2257	11.1403	9	10	10	10	0.000377692	0.00571515	0.01308	0.012334
18	49920000	49925000	18	49980000	49985000	.	.	.	.	0,0,0	29	15.0328	16.7248	12.1315	12.6352	11	12	10	11	0.013422	0.0843894	0.00396285	0.0355411
18	49965000	49970000	18	50000000	50005000	.	.	.	.	0,0,0	63	11.2582	23.7506	13.0712	20.716	10	13	11	13	2.13175e-20	6.19005e-09	4.21032e-15	2.09478e-08
18	49965000	49970000	18	50275000	50280000	.	.	.	.	0,0,0	23	11.6891	10.7574	10.2839	11.2661	10	10	10	10	0.0383541	0.0432536	0.09311	0.0931447
18	49975000	49980000	18	50010000	50015000	.	.	.	.	0,0,0	46	12.5278	19.5763	18.7756	19.172	11	13	12	12	4.87003e-08	0.000707233	2.9041e-05	3.21675e-05
18	49980000	49985000	18	50275000	50280000	.	.	.	.	0,0,0	29	12.7633	10.5118	14.0825	7.93998	11	10	11	9	0.013422	0.00168923	0.0325328	0.000327487
18	49980000	49985000	18	50670000	50675000	.	.	.	.	0,0,0	25	7.50236	6.74389	7.86835	8.86335	8	8	9	9	0.000175297	0.000422639	0.00535144	0.00626883
18	50000000	50005000	18	50085000	50090000	.	.	.	.	0,0,0	18	7.73298	6.97068	6.55059	6.2389	8	8	8	8	0.0325972	0.0472054	0.0891362	0.0875465
18	50240000	50245000	18	50275000	50280000	.	.	.	.	0,0,0	27	6.89243	9.10764	8.60249	7.48376	8	9	9	8	2.6429e-05	0.000722941	0.00125693	0.000108718
18	50275000	50280000	18	50310000	50315000	.	.	.	.	0,0,0	41	9.10435	19.2895	18.5246	14.2663	9	12	12	11	1.68383e-10	0.000272957	0.000771052	1.89424e-05
18	50275000	50280000	18	50385000	50390000	.	.	.	.	0,0,0	40	12.7845	17.0658	13.6456	22.0436	11	12	11	13	8.54206e-06	0.000480987	3.65597e-05	0.0254842
18	50630000	50635000	18	50770000	50775000	.	.	.	.	0,0,0	21	4.82251	6.51116	7.0691	6.50816	6	8	8	8	8.87294e-05	0.00799358	0.0152306	0.0146609
18	50670000	50675000	18	50775000	50780000	.	.	.	.	0,0,0	33	10.8509	14.0989	14.0717	18.8114	10	11	11	12	6.07308e-05	0.0016348	0.00431823	0.0422512
18	50865000	50870000	18	50910000	50915000	.	.	.	.	0,0,0	36	10.9085	13.0051	17.6875	17.4271	10	11	12	12	4.53139e-06	0.000255272	0.0110425	0.0106227
18	51365000	51370000	18	51415000	51420000	.	.	.	.	0,0,0	62	21.7865	20.997	24.2041	21.7725	13	13	13	13	1.32234e-08	1.45403e-08	4.1316e-08	4.95705e-08
18	51365000	51370000	18	51465000	51470000	.	.	.	.	0,0,0	46	23.2848	17.8902	24.43	17.9034	13	12	13	12	0.000833749	1.02742e-05	0.00184212	3.21675e-05
18	51430000	51435000	18	51465000	51470000	.	.	.	.	0,0,0	55	17.571	19.6279	23.8458	20.3127	12	13	13	13	4.42799e-09	2.62775e-06	8.55559e-06	7.83865e-06
18	51430000	51435000	18	51495000	51500000	.	.	.	.	0,0,0	23	7.31804	7.59633	9.20822	10.1765	8	8	9	10	0.000966802	0.00193352	0.0194454	0.0931447
18	51620000	51625000	18	51680000	51685000	.	.	.	.	0,0,0	94	46.295	43.0648	53.0211	45.3583	16	16	17	16	1.76691e-07	1.76691e-07	0.000821242	8.04575e-07
18	51620000	51625000	18	51685000	51690000	.	.	.	.	0,0,0	36	12.6353	11.9019	13.994	13.0714	11	10	11	11	0.000181846	9.82988e-06	0.000631276	0.000702048
18	51620000	51625000	18	51700000	51705000	.	.	.	.	0,0,0	18	4.19839	3.5658	6.26834	2.65782	6	5	8	4	0.00216348	0.00155417	0.0891362	0.000193377
18	51620000	51625000	18	51745000	51750000	.	.	.	.	0,0,0	27	7.12116	7.1269	10.9027	7.25063	8	8	10	8	2.6429e-05	7.59802e-05	0.01308	0.000108718
18	51620000	51625000	18	51760000	51765000	.	.	.	.	0,0,0	22	3.36138	2.9969	5.00813	3.37807	5	4	7	5	2.01778e-06	2.14682e-07	0.00109645	1.00511e-05
18	51620000	51625000	18	51900000	51905000	.	.	.	.	0,0,0	21	4.22296	4.48042	6.09417	4.02599	6	6	7	6	8.87294e-05	0.000336093	0.0026345	0.000318753
18	51665000	51670000	18	51705000	51710000	.	.	.	.	0,0,0	24	5.33977	11.0835	12.0172	6.28064	7	10	10	8	3.52937e-05	0.0276758	0.0605941	0.00145492
18	51665000	51670000	18	51740000	51745000	.	.	.	.	0,0,0	27	7.2581	10.8697	14.9857	12.5211	8	10	11	11	2.6429e-05	0.00571515	0.075175	0.082739
18	51710000	51715000	18	51745000	51750000	.	.	.	.	0,0,0	42	6.69747	10.8623	8.66336	14.7495	8	10	9	11	1.09216e-13	3.59563e-08	2.98805e-10	8.25222e-06
18	51710000	51715000	18	51765000	51770000	.	.	.	.	0,0,0	28	7.46537	7.50598	11.4441	10.4227	8	8	10	10	9.49567e-06	2.91765e-05	0.00747118	0.00680914
18	51850000	51855000	18	51890000	51895000	.	.	.	.	0,0,0	17	7.15375	6.98017	5.56248	4.25785	8	8	7	6	0.0564492	0.077077	0.0515607	0.0166072
18	51885000	51890000	18	51920000	51925000	.	.	.	.	0,0,0	51	13.7264	14.179	9.37801	21.8021	11	11	9	13	2.92572e-10	8.68525e-10	4.14401e-16	0.000103932
18	51885000	51890000	18	51940000	51945000	.	.	.	.	0,0,0	27	9.76984	9.88919	9.51251	9.48603	9	10	9	9	0.000377692	0.00571515	0.00125693	0.00151456
18	51920000	51925000	18	51955000	51960000	.	.	.	.	0,0,0	65	22.9601	27.4786	25.3642	19.4652	13	14	14	12	1.04091e-09	1.41426e-06	3.6097e-06	1.62567e-12
18	51970000	51975000	18	52045000	52050000	.	.	.	.	0,0,0	18	4.98833	5.58856	7.00078	6.93673	7	7	8	8	0.00911756	0.0191542	0.0891362	0.0875465
18	52160000	52165000	18	52195000	52200000	.	.	.	.	0,0,0	20	3.3803	8.38339	4.13325	5.67868	5	9	6	7	3.21849e-05	0.0469606	0.00094894	0.00601447
18	52180000	52185000	18	52240000	52245000	.	.	.	.	0,0,0	20	8.94891	9.53707	8.76787	8.99334	9	9	9	9	0.03935	0.0469606	0.0944246	0.0998853
18	53575000	53580000	18	53635000	53640000	.	.	.	.	0,0,0	24	11.2288	11.9598	10.9465	11.7899	10	10	10	10	0.0238629	0.0276758	0.0605941	0.0599
18	53720000	53725000	18	53810000	53815000	.	.	.	.	0,0,0	26	8.99805	9.85283	9.51945	11.8129	9	10	9	10	0.000828133	0.00977322	0.00255206	0.0210474
18	53750000	53755000	18	53820000	53825000	.	.	.	.	0,0,0	26	9.12984	9.23871	7.83366	10.2547	9	9	8	10	0.000828133	0.00140629	0.000312947	0.0210474
18	53970000	53975000	18	54125000	54130000	.	.	.	.	0,0,0	20	7.03275	6.74207	8.37066	7.05119	8	8	9	8	0.00932916	0.0152978	0.0944246	0.0279014
18	54070000	54075000	18	54125000	54130000	.	.	.	.	0,0,0	54	18.8626	24.9617	24.1034	25.2564	12	14	13	14	1.03078e-08	0.000697949	1.61087e-05	0.00200764
18	54090000	54095000	18	54125000	54130000	.	.	.	.	0,0,0	51	14.838	21.8581	13.535	25.8575	11	13	11	14	2.92572e-10	3.77254e-05	2.06728e-09	0.00749117
18	54095000	54100000	18	54135000	54140000	.	.	.	.	0,0,0	32	10.0211	12.4054	17.7693	16.8832	10	11	12	12	0.000130988	0.00287565	0.0621387	0.0616376
18	54100000	54105000	18	54135000	54140000	.	.	.	.	0,0,0	27	6.19832	11.5119	12.7037	9.06408	7	10	11	9	1.14937e-06	0.00571515	0.075175	0.00151456
18	54125000	54130000	18	54235000	54240000	.	.	.	.	0,0,0	44	25.3371	22.5372	21.9144	29.1366	14	13	13	14	0.0571478	0.00192351	0.00506129	0.0889366
18	54070000	54075000	18	54380000	54385000	.	.	.	.	0,0,0	15	3.20344	3.1093	3.97539	1.71711	5	4	6	2	0.00930253	0.0108036	0.0713009	0.000282712
18	54540000	54545000	18	54780000	54785000	.	.	.	.	0,0,0	15	3.66102	3.49203	3.51823	2.39204	5	5	5	3	0.00930253	0.0258435	0.0252265	0.00170099
18	54815000	54820000	18	54860000	54865000	.	.	.	.	0,0,0	28	8.37336	10.5724	14.0284	12.9842	9	10	11	11	0.000166529	0.00312624	0.050413	0.0544382
18	54825000	54830000	18	54860000	54865000	.	.	.	.	0,0,0	57	17.9967	32.3477	31.9371	31.2275	12	15	15	15	6.95274e-10	0.0131608	0.0251417	0.0280478
18	54825000	54830000	18	54885000	54890000	.	.	.	.	0,0,0	32	14.1857	15.0118	14.1834	16.0964	11	11	11	12	0.00248171	0.00287565	0.00738451	0.0616376
18	54825000	54830000	18	55135000	55140000	.	.	.	.	0,0,0	23	10.343	10.9112	12.0753	11.0655	10	10	10	10	0.0383541	0.0432536	0.09311	0.0931447
18	54860000	54865000	18	56290000	56295000	.	.	.	.	0,0,0	13	1.6972	1.85005	2.04335	2.05726	2	2	3	3	0.0024278	0.00771245	0.019405	0.0177992
18	54910000	54915000	18	55135000	55140000	.	.	.	.	0,0,0	14	4.02965	3.37178	3.03932	2.60946	6	5	4	4	0.0534987	0.0536173	0.0203712	0.0226003
18	54985000	54990000	18	55115000	55120000	.	.	.	.	0,0,0	31	10.3057	10.7633	10.6375	12.636	10	10	10	11	0.000281458	0.000449724	0.000995162	0.0127884
18	55055000	55060000	18	55115000	55120000	.	.	.	.	0,0,0	22	5.55443	7.01546	6.10943	7.25061	7	8	7	8	0.000274286	0.00401505	0.00109645	0.0071204
18	55115000	55120000	18	55275000	55280000	.	.	.	.	0,0,0	27	11.7285	12.1331	13.9547	12.0715	10	10	11	10	0.00432637	0.00571515	0.075175	0.012334
18	55220000	55225000	18	55275000	55280000	.	.	.	.	0,0,0	24	7.36958	8.64301	8.21977	10.0821	8	9	9	10	0.000408098	0.0054191	0.0102455	0.0599
18	55315000	55320000	18	55375000	55380000	.	.	.	.	0,0,0	33	16.3491	13.3759	16.4388	17.8592	12	11	12	12	0.0188128	0.0016348	0.042398	0.0422512
18	55315000	55320000	18	55575000	55580000	.	.	.	.	0,0,0	19	6.47287	5.12971	6.81228	5.80612	8	7	8	7	0.0177996	0.00976666	0.0523003	0.0133075
18	55350000	55355000	18	55385000	55390000	.	.	.	.	0,0,0	19	2.92622	5.65149	5.14615	4.28621	4	7	7	6	1.79712e-05	0.00976666	0.0127444	0.00275917
18	55570000	55575000	18	55710000	55715000	.	.	.	.	0,0,0	18	4.99546	5.90613	6.2656	5.54657	7	7	8	7	0.00911756	0.0191542	0.0891362	0.0286957
18	56025000	56030000	18	56370000	56375000	.	.	.	.	0,0,0	13	1.98379	2.25141	2.55786	2.67789	2	3	4	4	0.0024278	0.0247375	0.048704	0.0562732
18	56060000	56065000	18	56170000	56175000	.	.	.	.	0,0,0	27	10.6889	9.76825	11.5079	10.444	10	9	10	10	0.00432637	0.000722941	0.01308	0.012334
18	56065000	56070000	18	56170000	56175000	.	.	.	.	0,0,0	33	17.1593	13.9133	16.3227	14.4179	12	11	12	11	0.0188128	0.0016348	0.042398	0.00433582
18	56070000	56075000	18	56265000	56270000	.	.	.	.	0,0,0	24	7.32041	8.14783	8.78311	7.26006	8	9	9	8	0.000408098	0.0054191	0.0102455	0.00145492
18	56090000	56095000	18	56170000	56175000	.	.	.	.	0,0,0	28	14.2098	13.7019	13.4707	14.6714	11	11	11	11	0.0218628	0.0214439	0.050413	0.0544382
18	56170000	56175000	18	56290000	56295000	.	.	.	.	0,0,0	36	16.4582	15.7487	15.0669	13.5532	12	12	11	11	0.00426816	0.00434734	0.000631276	0.000702048
18	56170000	56175000	18	56305000	56310000	.	.	.	.	0,0,0	46	18.6122	19.6701	20.7646	21.8431	12	13	13	13	7.68866e-06	0.000707233	0.00184212	0.00173598
18	56310000	56315000	18	56390000	56395000	.	.	.	.	0,0,0	23	8.38901	7.91217	10.5822	7.45021	9	9	10	8	0.00715298	0.0100356	0.09311	0.00325392
18	56290000	56295000	18	57085000	57090000	.	.	.	.	0,0,0	19	5.43618	3.95916	6.5436	5.00724	7	6	8	7	0.00409495	0.00252996	0.0523003	0.0133075
18	56305000	56310000	18	57145000	57150000	.	.	.	.	0,0,0	18	6.32291	5.66961	7.64846	4.47616	8	7	8	6	0.0325972	0.0191542	0.0891362	0.00697292
18	56370000	56375000	18	57145000	57150000	.	.	.	.	0,0,0	16	4.18752	4.18891	4.27236	4.27149	6	6	6	6	0.0123937	0.0285077	0.0370491	0.0358068
18	58850000	58855000	18	60260000	60265000	.	.	.	.	0,0,0	12	1.26861	1.35302	1.34633	2.03565	1	1	1	3	0.00336003	0.00686405	0.00557442	0.0523734
18	56915000	56920000	18	56995000	57000000	.	.	.	.	0,0,0	43	17.072	16.8278	15.4653	23.9067	12	12	11	13	6.33728e-05	7.77573e-05	2.97792e-06	0.00737973
18	56915000	56920000	18	57085000	57090000	.	.	.	.	0,0,0	45	22.0881	17.4848	16.988	23.6444	13	12	12	13	0.00145891	2.06607e-05	5.93287e-05	0.00297931
18	56920000	56925000	18	56955000	56960000	.	.	.	.	0,0,0	62	22.3241	31.1144	23.3086	36.6455	13	15	13	15	1.32234e-08	0.00194654	4.1316e-08	0.0050611
18	56935000	56940000	18	56970000	56975000	.	.	.	.	0,0,0	46	11.3747	26.3833	23.3476	16.7863	10	14	13	12	1.4025e-10	0.0206371	0.00184212	3.21675e-05
18	56935000	56940000	18	56995000	57000000	.	.	.	.	0,0,0	56	29.3553	28.4379	29.6202	36.2663	14	14	14	15	0.000338385	0.000253306	0.000679256	0.0377794
18	56935000	56940000	18	57050000	57055000	.	.	.	.	0,0,0	45	21.0563	24.084	28.2707	26.8434	13	13	14	14	0.00145891	0.00121941	0.0612552	0.0684911
18	56950000	56955000	18	57145000	57150000	.	.	.	.	0,0,0	28	13.9283	13.5986	14.7361	15.5221	11	11	11	11	0.0218628	0.0214439	0.050413	0.0544382
18	56955000	56960000	18	56995000	57000000	.	.	.	.	0,0,0	46	16.0445	21.5549	28.4391	24.2118	12	13	14	13	7.68866e-06	0.000707233	0.0423895	0.00173598
18	56955000	56960000	18	57085000	57090000	.	.	.	.	0,0,0	46	17.5263	19.6863	22.5229	22.3228	12	13	13	13	7.68866e-06	0.000707233	0.00184212	0.00173598
18	56955000	56960000	18	57275000	57280000	.	.	.	.	0,0,0	18	5.87901	5.53487	5.08841	7.19573	7	7	7	8	0.00911756	0.0191542	0.0264813	0.0875465
18	56995000	57000000	18	57085000	57090000	.	.	.	.	0,0,0	47	17.2958	19.1939	22.1345	25.1488	12	12	13	14	3.73035e-06	5.18175e-06	0.00116881	0.0351117
18	57015000	57020000	18	57050000	57055000	.	.	.	.	0,0,0	31	14.6206	13.5821	19.483	11.1173	11	11	12	10	0.00445631	0.00490292	0.0909495	0.00104919
18	57050000	57055000	18	57085000	57090000	.	.	.	.	0,0,0	65	16.1846	25.1507	15.5803	29.2773	12	14	12	14	1.70969e-13	1.41426e-06	1.31111e-12	3.71074e-06
18	57095000	57100000	18	57210000	57215000	.	.	.	.	0,0,0	23	7.31673	6.8253	7.1171	5.58929	8	8	8	7	0.000966802	0.00193352	0.00380915	0.000452105
18	57110000	57115000	18	57145000	57150000	.	.	.	.	0,0,0	31	13.615	15.8957	15.4365	14.3418	11	12	11	11	0.00445631	0.0396002	0.0122351	0.0127884
18	57225000	57230000	18	57275000	57280000	.	.	.	.	0,0,0	63	14.4199	18.1733	25.4268	30.0213	11	12	14	14	2.11261e-16	2.90097e-12	1.3357e-05	1.37801e-05
18	57225000	57230000	18	57335000	57340000	.	.	.	.	0,0,0	24	6.4754	8.48468	10.2617	8.16541	8	9	10	9	0.000408098	0.0054191	0.0605941	0.0117284
18	57230000	57235000	18	57275000	57280000	.	.	.	.	0,0,0	73	29.3514	29.5586	36.9777	41.2088	14	14	15	16	4.74808e-09	4.61065e-09	2.38452e-05	0.00933939
18	57230000	57235000	18	57335000	57340000	.	.	.	.	0,0,0	23	9.16409	10.7567	9.43089	10.4086	9	10	9	10	0.00715298	0.0432536	0.0194454	0.0931447
18	57275000	57280000	18	57335000	57340000	.	.	.	.	0,0,0	33	13.1014	13.8497	18.0309	9.10451	11	11	12	9	0.0013254	0.0016348	0.042398	8.88458e-06
18	57520000	57525000	18	57585000	57590000	.	.	.	.	0,0,0	44	19.0871	18.8456	16.6983	28.3114	12	12	12	14	3.25392e-05	3.96668e-05	0.000110009	0.0889366
18	57520000	57525000	18	57595000	57600000	.	.	.	.	0,0,0	31	17.342	15.6971	17.4799	19.2977	12	12	12	12	0.0449802	0.0396002	0.0909495	0.0894275
18	57520000	57525000	18	57600000	57605000	.	.	.	.	0,0,0	21	11.2433	9.51956	8.85432	8.02094	10	9	9	9	0.0950611	0.0296203	0.0578958	0.062752
18	57530000	57535000	18	57580000	57585000	.	.	.	.	0,0,0	25	7.1666	8.23069	9.35384	10.9761	8	9	9	10	0.000175297	0.0028911	0.00535144	0.036434
18	57530000	57535000	18	57590000	57595000	.	.	.	.	0,0,0	54	21.2073	18.1912	21.7602	24.5856	13	12	13	13	5.58205e-06	2.44419e-08	1.61087e-05	1.43489e-05
18	57530000	57535000	18	57595000	57600000	.	.	.	.	0,0,0	20	9.38332	8.31514	8.69481	9.54245	9	9	9	9	0.03935	0.0469606	0.0944246	0.0998853
18	57625000	57630000	18	57735000	57740000	.	.	.	.	0,0,0	21	2.13805	1.82214	1.68731	2.50227	3	2	2	4	3.22439e-08	2.65061e-09	2.11852e-09	2.69768e-06
18	58390000	58395000	18	58465000	58470000	.	.	.	.	0,0,0	37	12.0912	13.4488	16.3739	12.1487	10	11	12	10	1.79728e-06	0.000129552	0.0065327	8.22816e-06
18	58390000	58395000	18	58520000	58525000	.	.	.	.	0,0,0	22	7.95663	7.32918	9.44664	5.58519	9	8	9	7	0.0131903	0.00401505	0.0335097	0.00103707
18	58390000	58395000	18	58590000	58595000	.	.	.	.	0,0,0	27	9.12961	5.37835	6.56165	6.81349	9	7	8	8	0.000377692	5.18292e-06	0.000132463	0.000108718
18	58450000	58455000	18	58500000	58505000	.	.	.	.	0,0,0	21	2.87223	4.46124	6.52644	3.15568	4	6	8	5	8.69595e-07	0.000336093	0.0152306	3.34796e-05
18	58500000	58505000	18	58535000	58540000	.	.	.	.	0,0,0	17	2.29382	5.64031	3.06543	3.36522	3	7	4	5	2.89927e-05	0.0349532	0.000616295	0.00382953
18	58590000	58595000	18	58685000	58690000	.	.	.	.	0,0,0	25	6.06652	6.6439	6.16154	6.35175	7	8	7	8	1.20147e-05	0.000422639	6.09303e-05	0.000682434
18	58590000	58595000	18	58690000	58695000	.	.	.	.	0,0,0	18	5.76542	5.96308	7.675	6.12772	7	7	8	7	0.00911756	0.0191542	0.0891362	0.0286957
18	58790000	58795000	18	58900000	58905000	.	.	.	.	0,0,0	26	6.54605	8.03642	9.0602	11.4713	8	9	9	10	6.73653e-05	0.00140629	0.00255206	0.0210474
18	58850000	58855000	18	58900000	58905000	.	.	.	.	0,0,0	36	15.6907	14.7163	16.6989	15.8533	12	11	12	12	0.00426816	0.000255272	0.0110425	0.0106227
18	58850000	58855000	18	58915000	58920000	.	.	.	.	0,0,0	37	10.6404	11.6856	12.1144	8.29362	10	10	10	9	1.79728e-06	4.17691e-06	8.41741e-06	1.66451e-07
18	60780000	60785000	18	60840000	60845000	.	.	.	.	0,0,0	13	2.76424	2.83702	1.73393	2.727	4	4	2	4	0.0201285	0.0564049	0.00612053	0.0562732
18	63285000	63290000	18	63320000	63325000	.	.	.	.	0,0,0	29	8.09778	9.67011	12.1531	8.55035	9	9	10	9	7.32886e-05	0.000157962	0.00396285	0.000327487
18	63640000	63645000	18	63690000	63695000	.	.	.	.	0,0,0	30	7.84301	11.202	10.5928	14.4581	9	10	10	11	2.8005e-05	0.000861386	0.00200947	0.0215152
18	63780000	63785000	18	63815000	63820000	.	.	.	.	0,0,0	29	3.95943	10.0069	7.15733	13.5741	6	10	8	11	2.14254e-09	0.00168923	1.9187e-05	0.0355411
18	63690000	63695000	18	63845000	63850000	.	.	.	.	0,0,0	23	9.57017	10.0416	12.0677	9.26165	9	10	10	9	0.00715298	0.0432536	0.09311	0.0212684
18	63690000	63695000	18	63885000	63890000	.	.	.	.	0,0,0	26	8.17878	11.0255	9.9499	9.80901	9	10	10	9	0.000828133	0.00977322	0.0217905	0.00311255
18	63690000	63695000	18	63965000	63970000	.	.	.	.	0,0,0	24	5.58057	8.53021	8.89685	10.4329	7	9	9	10	3.52937e-05	0.0054191	0.0102455	0.0599
18	63690000	63695000	18	64790000	64795000	.	.	.	.	0,0,0	24	3.40593	6.20415	10.2825	10.2839	5	7	10	10	9.97398e-08	0.000130252	0.0605941	0.0599
18	63815000	63820000	18	63865000	63870000	.	.	.	.	0,0,0	50	22.2581	23.6769	21.2781	23.0374	13	13	13	13	8.14686e-05	7.02031e-05	0.000232728	0.000193309
18	65880000	65885000	18	66305000	66310000	.	.	.	.	0,0,0	19	6.30937	5.1319	7.39285	6.74446	8	7	8	8	0.0177996	0.00976666	0.0523003	0.0494469
18	65880000	65885000	18	66770000	66775000	.	.	.	.	0,0,0	14	2.02204	2.78533	2.41656	3.56034	3	4	3	5	0.002366	0.0259291	0.00617965	0.0606778
18	63845000	63850000	18	64010000	64015000	.	.	.	.	0,0,0	24	7.04038	9.15043	11.4032	9.24944	8	9	10	9	0.000408098	0.0054191	0.0605941	0.0117284
18	63865000	63870000	18	64010000	64015000	.	.	.	.	0,0,0	56	15.1728	21.5836	21.0379	34.9901	11	13	13	15	1.25743e-12	1.39486e-06	4.4658e-06	0.0377794
18	63865000	63870000	18	64045000	64050000	.	.	.	.	0,0,0	70	34.1401	31.1969	31.439	27.8631	15	15	15	14	6.37906e-05	4.59636e-05	0.00010314	1.29084e-07
18	63965000	63970000	18	64010000	64015000	.	.	.	.	0,0,0	32	6.36104	11.6703	13.5914	19.0771	8	10	11	12	1.05914e-07	0.000224888	0.00738451	0.0616376
18	64010000	64015000	18	64045000	64050000	.	.	.	.	0,0,0	72	24.0768	30.2451	42.3986	20.1522	13	14	16	13	1.43487e-12	8.92436e-09	0.00896493	7.83784e-12
18	64010000	64015000	18	64790000	64795000	.	.	.	.	0,0,0	24	6.09341	8.6476	7.75086	10.9489	7	9	8	10	3.52937e-05	0.0054191	0.00180682	0.0599
18	64640000	64645000	18	64790000	64795000	.	.	.	.	0,0,0	28	10.7993	13.673	13.1968	12.2729	10	11	11	10	0.00225934	0.0214439	0.050413	0.00680914
18	64695000	64700000	18	64750000	64755000	.	.	.	.	0,0,0	16	1.84147	1.71229	1.68397	1.80346	2	2	2	2	2.00953e-05	5.68045e-05	7.39876e-05	5.54984e-05
18	64790000	64795000	18	65245000	65250000	.	.	.	.	0,0,0	16	6.14431	5.04116	5.506	5.52679	7	7	7	7	0.0359973	0.0606522	0.0930157	0.0965855
18	64800000	64805000	18	64835000	64840000	.	.	.	.	0,0,0	19	5.12102	7.99133	7.37549	6.43231	7	9	8	8	0.00409495	0.0730598	0.0523003	0.0494469
18	65150000	65155000	18	65245000	65250000	.	.	.	.	0,0,0	29	8.90725	8.0574	8.79631	14.7719	9	9	9	11	7.32886e-05	0.000157962	0.000267944	0.0355411
18	65210000	65215000	18	65245000	65250000	.	.	.	.	0,0,0	27	3.88493	8.65852	13.1726	7.3226	5	9	11	8	9.7254e-10	0.000722941	0.075175	0.000108718
18	65880000	65885000	18	65935000	65940000	.	.	.	.	0,0,0	19	4.13511	4.06326	4.92921	5.23385	6	6	6	7	0.000811311	0.00252996	0.00272166	0.0133075
18	66305000	66310000	18	66360000	66365000	.	.	.	.	0,0,0	19	7.91623	5.71586	2.75537	5.76528	9	7	4	7	0.0643003	0.00976666	5.33834e-05	0.0133075
18	66305000	66310000	18	66655000	66660000	.	.	.	.	0,0,0	20	6.42377	5.45476	7.72405	7.59328	8	7	8	8	0.00932916	0.00479411	0.0286165	0.0279014
18	66305000	66310000	18	66785000	66790000	.	.	.	.	0,0,0	21	6.84061	5.7503	6.16791	8.03328	8	7	7	9	0.00457488	0.00213981	0.0026345	0.062752
18	67085000	67090000	18	67170000	67175000	.	.	.	.	0,0,0	36	11.5644	12.6913	18.9731	15.2209	10	11	12	11	4.53139e-06	0.000255272	0.0110425	0.000702048
18	67105000	67110000	18	67170000	67175000	.	.	.	.	0,0,0	31	9.638	13.1573	17.7303	17.1988	9	11	12	12	1.08496e-05	0.00490292	0.0909495	0.0894275
19	7960000	7965000	19	8015000	8020000	.	.	.	.	0,0,0	21	6.10291	5.08037	3.83252	9.7409	7	7	5	9	0.000721713	0.00213981	2.78885e-05	0.062752
19	8260000	8265000	19	8400000	8405000	.	.	.	.	0,0,0	29	13.5101	9.7567	9.59388	13.6702	11	9	9	11	0.013422	0.000157962	0.000267944	0.0355411
19	8265000	8270000	19	8400000	8405000	.	.	.	.	0,0,0	29	12.958	9.86218	7.4182	15.295	11	10	8	11	0.013422	0.00168923	1.9187e-05	0.0355411
19	8265000	8270000	19	8405000	8410000	.	.	.	.	0,0,0	23	8.06334	5.75658	4.73409	8.45823	9	7	6	9	0.00715298	0.00037431	3.19026e-05	0.0212684
19	8265000	8270000	19	8410000	8415000	.	.	.	.	0,0,0	34	16.7599	10.5996	10.7998	13.9768	12	10	10	11	0.0119261	5.26912e-05	0.000104642	0.00241219
19	8340000	8345000	19	8395000	8400000	.	.	.	.	0,0,0	23	5.7672	7.53224	5.13185	11.7528	7	8	7	10	0.000102777	0.00193352	0.00042659	0.0931447
19	8400000	8405000	19	8485000	8490000	.	.	.	.	0,0,0	19	5.11467	5.28848	6.61555	6.26046	7	7	8	8	0.00409495	0.00976666	0.0523003	0.0494469
19	8925000	8930000	19	9015000	9020000	.	.	.	.	0,0,0	35	11.7034	12.6722	14.1671	14.2526	10	11	11	11	1.10983e-05	0.000497323	0.0013111	0.0013304
19	8925000	8930000	19	9205000	9210000	.	.	.	.	0,0,0	23	7.36592	6.57175	9.31821	5.1552	8	8	9	7	0.000966802	0.00193352	0.0194454	0.000452105
19	8945000	8950000	19	9015000	9020000	.	.	.	.	0,0,0	34	8.90297	10.7584	8.53291	17.6564	9	10	9	12	5.93239e-07	5.26912e-05	2.5272e-06	0.0276
19	8945000	8950000	19	9100000	9105000	.	.	.	.	0,0,0	24	11.1481	10.5631	11.6515	10.0628	10	10	10	10	0.0238629	0.0276758	0.0605941	0.0599
19	9100000	9105000	19	9205000	9210000	.	.	.	.	0,0,0	24	9.34348	8.82103	12.2957	10.0328	9	9	10	10	0.00364745	0.0054191	0.0605941	0.0599
19	9190000	9195000	19	9260000	9265000	.	.	.	.	0,0,0	30	12.5212	11.0298	9.76798	13.4342	11	10	9	11	0.00794641	0.000861386	0.000108358	0.0215152
19	9205000	9210000	19	9240000	9245000	.	.	.	.	0,0,0	23	6.22251	10.7774	11.9483	6.44094	7	10	10	8	0.000102777	0.0432536	0.09311	0.00325392
19	9205000	9210000	19	9255000	9260000	.	.	.	.	0,0,0	39	10.4908	13.0843	23.658	20.5274	10	11	13	13	2.86493e-07	3.19163e-05	0.0397909	0.0377914
19	9220000	9225000	19	9255000	9260000	.	.	.	.	0,0,0	33	7.31611	13.5312	16.8337	8.70715	8	11	12	9	3.04221e-08	0.0016348	0.042398	8.88458e-06
19	9220000	9225000	19	9260000	9265000	.	.	.	.	0,0,0	31	6.82052	10.6883	18.0509	15.8656	8	10	12	12	3.40994e-07	0.000449724	0.0909495	0.0894275
19	10220000	10225000	19	10465000	10470000	.	.	.	.	0,0,0	17	5.87509	6.30454	5.71175	5.42392	7	8	7	7	0.019039	0.077077	0.0515607	0.0532552
19	10390000	10395000	19	10425000	10430000	.	.	.	.	0,0,0	24	8.60255	10.1695	10.7031	7.18511	9	10	10	8	0.00364745	0.0276758	0.0605941	0.00145492
19	12000000	12005000	19	12035000	12040000	.	.	.	.	0,0,0	26	7.86338	10.5139	11.5803	8.81449	9	10	10	9	0.000828133	0.00977322	0.0217905	0.00311255
19	12000000	12005000	19	12525000	12530000	.	.	.	.	0,0,0	17	6.43545	4.80994	4.2614	5.3097	8	6	6	7	0.0564492	0.0142344	0.0173072	0.0532552
19	12470000	12475000	19	12560000	12565000	.	.	.	.	0,0,0	16	4.02693	4.17424	5.47528	3.30946	6	6	7	5	0.0123937	0.0285077	0.0930157	0.0107142
19	12475000	12480000	19	12525000	12530000	.	.	.	.	0,0,0	38	15.9958	15.715	18.5039	11.7961	12	12	12	10	0.00137072	0.0014658	0.00397769	3.5701e-06
19	12475000	12480000	19	12560000	12565000	.	.	.	.	0,0,0	27	9.46131	9.76667	8.57095	9.32315	9	9	9	9	0.000377692	0.000722941	0.00125693	0.00151456
19	12525000	12530000	19	12560000	12565000	.	.	.	.	0,0,0	43	12.6393	14.9587	12.0132	19.1303	11	11	10	12	7.25144e-07	1.54549e-06	2.21388e-08	0.000234756
19	13985000	13990000	19	14090000	14095000	.	.	.	.	0,0,0	20	4.70993	5.70013	5.94613	6.17009	6	7	7	7	0.000272438	0.00479411	0.00606323	0.00601447
19	14445000	14450000	19	14530000	14535000	.	.	.	.	0,0,0	28	7.86369	10.5109	13.7371	11.4622	9	10	11	10	0.000166529	0.00312624	0.050413	0.00680914
19	14635000	14640000	19	14670000	14675000	.	.	.	.	0,0,0	29	7.27739	12.372	13.0889	8.69832	8	10	11	9	3.39204e-06	0.00168923	0.0325328	0.000327487
19	14670000	14675000	19	14755000	14760000	.	.	.	.	0,0,0	33	10.0279	11.8027	11.8649	13.4588	10	10	10	11	6.07308e-05	0.000110484	0.000223462	0.00433582
19	17230000	17235000	19	17330000	17335000	.	.	.	.	0,0,0	21	6.17285	6.62015	7.85445	7.15527	7	8	9	8	0.000721713	0.00799358	0.0578958	0.0146609
19	17660000	17665000	19	17850000	17855000	.	.	.	.	0,0,0	22	7.01097	7.17658	8.07501	8.72165	8	8	9	9	0.00217505	0.00401505	0.0335097	0.0371087
19	17710000	17715000	19	17770000	17775000	.	.	.	.	0,0,0	30	11.1153	13.5826	14.4461	13.8773	10	11	11	11	0.000567254	0.0082632	0.0199775	0.0215152
19	18330000	18335000	19	18635000	18640000	.	.	.	.	0,0,0	21	6.11499	6.8139	8.17617	6.58283	7	8	9	8	0.000721713	0.00799358	0.0578958	0.0146609
19	18590000	18595000	19	18655000	18660000	.	.	.	.	0,0,0	25	8.27348	9.49597	8.90679	11.2531	9	9	9	10	0.00179395	0.0028911	0.00535144	0.036434
19	18635000	18640000	19	18670000	18675000	.	.	.	.	0,0,0	32	13.9111	14.4001	13.721	15.1318	11	11	11	11	0.00248171	0.00287565	0.00738451	0.00740235
19	18640000	18645000	19	18675000	18680000	.	.	.	.	0,0,0	26	7.17566	12.8413	10.6502	11.0475	8	11	10	10	6.73653e-05	0.0497188	0.0217905	0.0210474
19	19840000	19845000	19	20060000	20065000	.	.	.	.	0,0,0	20	7.89551	6.59757	6.10418	6.77998	9	8	7	8	0.03935	0.0152978	0.00606323	0.0279014
19	19965000	19970000	19	20140000	20145000	.	.	.	.	0,0,0	25	13.3835	9.1144	6.01867	10.2019	11	9	7	10	0.0792983	0.0028911	6.09303e-05	0.036434
19	19980000	19985000	19	20060000	20065000	.	.	.	.	0,0,0	57	22.5506	24.0226	30.9383	29.1493	13	13	15	14	6.10239e-07	6.70303e-07	0.0251417	0.000416575
19	19980000	19985000	19	20135000	20140000	.	.	.	.	0,0,0	22	9.20977	7.11468	9.20145	8.81267	9	8	9	9	0.0131903	0.00401505	0.0335097	0.0371087
19	19980000	19985000	19	20140000	20145000	.	.	.	.	0,0,0	47	24.9934	17.2372	20.8005	27.653	14	12	13	14	0.0196207	5.18175e-06	0.00116881	0.0351117
19	20005000	20010000	19	20060000	20065000	.	.	.	.	0,0,0	32	5.43965	10.4874	14.3232	11.4874	7	10	11	10	1.3394e-09	0.000224888	0.00738451	0.000525118
19	20005000	20010000	19	20095000	20100000	.	.	.	.	0,0,0	28	8.87797	10.1351	12.8936	11.4547	9	10	11	10	0.000166529	0.00312624	0.050413	0.00680914
19	20525000	20530000	19	20625000	20630000	.	.	.	.	0,0,0	22	5.763	5.48145	6.81125	5.96778	7	7	8	7	0.000274286	0.000927197	0.00765603	0.00103707
19	20830000	20835000	19	20945000	20950000	.	.	.	.	0,0,0	18	4.46538	4.16328	4.03925	5.63269	6	6	6	7	0.00216348	0.00630548	0.0069181	0.0286957
19	21450000	21455000	19	21575000	21580000	.	.	.	.	0,0,0	23	7.65855	7.06006	8.93485	8.56709	8	8	9	9	0.000966802	0.00193352	0.0194454	0.0212684
19	21460000	21465000	19	21575000	21580000	.	.	.	.	0,0,0	20	6.93228	8.2177	9.44655	9.56672	8	9	9	9	0.00932916	0.0469606	0.0944246	0.0998853
19	21460000	21465000	19	21585000	21590000	.	.	.	.	0,0,0	21	7.09966	6.86057	7.91775	4.74102	8	8	9	6	0.00457488	0.00799358	0.0578958	0.000318753
19	21525000	21530000	19	21575000	21580000	.	.	.	.	0,0,0	23	8.25275	8.64824	8.71971	7.84606	9	9	9	9	0.00715298	0.0100356	0.0194454	0.0212684
19	22325000	22330000	19	22440000	22445000	.	.	.	.	0,0,0	31	10.7768	10.5977	11.6961	10.3559	10	10	10	10	0.000281458	0.000449724	0.000995162	0.00104919
19	22345000	22350000	19	22385000	22390000	.	.	.	.	0,0,0	46	10.2233	16.8119	20.6876	23.5972	10	12	13	13	1.4025e-10	1.02742e-05	0.00184212	0.00173598
19	22385000	22390000	19	22440000	22445000	.	.	.	.	0,0,0	48	17.3338	19.0589	30.4504	23.9921	12	12	14	13	1.79481e-06	2.77752e-06	0.0211787	0.000626053
19	22385000	22390000	19	22530000	22535000	.	.	.	.	0,0,0	36	11.6109	10.7373	10.0552	16.6202	10	10	10	12	4.53139e-06	9.82988e-06	2.02447e-05	0.0106227
19	22610000	22615000	19	23100000	23105000	.	.	.	.	0,0,0	17	2.86178	3.67752	4.03788	4.64087	4	5	6	6	0.000280429	0.00450575	0.0173072	0.0166072
19	22615000	22620000	19	22695000	22700000	.	.	.	.	0,0,0	40	14.3965	15.8331	19.9085	17.2502	11	12	13	12	8.54206e-06	0.000480987	0.0270334	0.0013935
19	22615000	22620000	19	22715000	22720000	.	.	.	.	0,0,0	17	5.16237	4.60717	5.61952	5.85852	7	6	7	7	0.019039	0.0142344	0.0515607	0.0532552
19	26200000	26205000	19	26235000	26240000	.	.	.	.	0,0,0	19	3.579	8.35093	5.7588	6.37715	5	9	7	8	0.000117489	0.0730598	0.0127444	0.0494469
19	26240000	26245000	19	26450000	26455000	.	.	.	.	0,0,0	72	35.0266	30.4197	24.6806	41.3384	15	14	14	16	2.14198e-05	8.92436e-09	3.40793e-08	0.0112675
19	26240000	26245000	19	26755000	26760000	.	.	.	.	0,0,0	20	6.79965	6.77308	4.98175	7.44735	8	8	7	8	0.00932916	0.0152978	0.00606323	0.0279014
19	26290000	26295000	19	26370000	26375000	.	.	.	.	0,0,0	28	9.37979	10.2671	10.2666	14.8506	9	10	10	11	0.000166529	0.00312624	0.00747118	0.0544382
19	26290000	26295000	19	26450000	26455000	.	.	.	.	0,0,0	65	25.6167	21.3452	24.442	30.326	14	13	13	14	1.46632e-06	1.17727e-09	3.44974e-09	3.71074e-06
19	26315000	26320000	19	26370000	26375000	.	.	.	.	0,0,0	23	4.05899	6.51932	9.49111	9.80873	6	8	9	9	9.17778e-06	0.00193352	0.0194454	0.0212684
19	26370000	26375000	19	26450000	26455000	.	.	.	.	0,0,0	44	20.7933	20.7559	19.2209	23.424	13	13	12	13	0.00244408	0.00192351	0.000110009	0.00465193
19	26375000	26380000	19	26450000	26455000	.	.	.	.	0,0,0	33	10.9901	12.228	12.2	14.0556	10	10	10	11	6.07308e-05	0.000110484	0.000223462	0.00433582
19	26425000	26430000	19	26605000	26610000	.	.	.	.	0,0,0	15	3.59294	4.47791	2.95641	3.31994	5	6	4	5	0.00930253	0.0552048	0.0071125	0.0279841
19	26765000	26770000	19	26850000	26855000	.	.	.	.	0,0,0	59	24.4634	24.2469	28.5867	23.0475	13	13	14	13	1.54045e-07	1.51348e-07	0.000144559	4.91164e-07
19	26765000	26770000	19	27045000	27050000	.	.	.	.	0,0,0	28	12.0315	12.1752	12.7278	13.8508	10	10	11	11	0.00225934	0.00312624	0.050413	0.0544382
19	26765000	26770000	19	27125000	27130000	.	.	.	.	0,0,0	34	11.5731	12.2645	10.7596	16.1032	10	10	10	12	2.66323e-05	5.26912e-05	0.000104642	0.0276
19	26775000	26780000	19	26825000	26830000	.	.	.	.	0,0,0	31	8.49908	10.1935	12.322	10.0098	9	10	10	10	1.08496e-05	0.000449724	0.000995162	0.00104919
19	26775000	26780000	19	27040000	27045000	.	.	.	.	0,0,0	19	8.47449	9.30856	7.64953	7.52666	9	9	8	8	0.0643003	0.0730598	0.0523003	0.0494469
19	26775000	26780000	19	27125000	27130000	.	.	.	.	0,0,0	24	8.51268	9.0431	9.60121	10.3835	9	9	9	10	0.00364745	0.0054191	0.0102455	0.0599
19	26790000	26795000	19	27030000	27035000	.	.	.	.	0,0,0	22	6.40904	7.94843	8.80805	9.70398	8	9	9	9	0.00217505	0.0173117	0.0335097	0.0371087
19	26795000	26800000	19	27125000	27130000	.	.	.	.	0,0,0	19	4.89206	5.30805	6.9317	6.10248	6	7	8	7	0.000811311	0.00976666	0.0523003	0.0133075
19	26850000	26855000	19	27045000	27050000	.	.	.	.	0,0,0	31	16.8524	14.0025	14.0407	13.6222	12	11	11	11	0.0449802	0.00490292	0.0122351	0.0127884
19	26860000	26865000	19	26960000	26965000	.	.	.	.	0,0,0	27	11.4249	10.3624	11.6517	14.2346	10	10	10	11	0.00432637	0.00571515	0.01308	0.082739
19	26865000	26870000	19	27030000	27035000	.	.	.	.	0,0,0	24	6.39528	8.0016	9.46776	10.2653	8	9	9	10	0.000408098	0.0054191	0.0102455	0.0599
19	26895000	26900000	19	26960000	26965000	.	.	.	.	0,0,0	44	14.7442	18.0062	21.9618	20.2981	11	12	13	13	2.85745e-07	3.96668e-05	0.00506129	0.00465193
19	26895000	26900000	19	27030000	27035000	.	.	.	.	0,0,0	37	12.6785	16.2135	14.5552	21.7936	11	12	11	13	9.07874e-05	0.00259858	0.00031414	0.0787183
19	26895000	26900000	19	27045000	27050000	.	.	.	.	0,0,0	35	13.5826	15.7339	11.9535	18.4308	11	12	10	12	0.000365298	0.0069976	4.69008e-05	0.0172745
19	26950000	26955000	19	27030000	27035000	.	.	.	.	0,0,0	20	7.52934	8.11873	8.35064	9.72234	8	9	9	9	0.00932916	0.0469606	0.0944246	0.0998853
19	26960000	26965000	19	27045000	27050000	.	.	.	.	0,0,0	28	11.3663	11.6848	10.3527	11.4518	10	10	10	10	0.00225934	0.00312624	0.00747118	0.00680914
19	26965000	26970000	19	27030000	27035000	.	.	.	.	0,0,0	27	9.96251	11.1919	13.8333	14.662	10	10	11	11	0.00432637	0.00571515	0.075175	0.082739
19	27020000	27025000	19	27125000	27130000	.	.	.	.	0,0,0	22	7.80849	8.91537	9.69161	9.64199	8	9	9	9	0.00217505	0.0173117	0.0335097	0.0371087
19	27040000	27045000	19	27125000	27130000	.	.	.	.	0,0,0	38	16.0794	17.1611	14.5766	21.2598	12	12	11	13	0.00137072	0.0014658	0.000151061	0.0546928
19	27065000	27070000	19	27125000	27130000	.	.	.	.	0,0,0	18	7.74736	7.46986	4.96035	6.80096	8	8	7	8	0.0325972	0.0472054	0.0264813	0.0875465
19	27080000	27085000	19	27125000	27130000	.	.	.	.	0,0,0	65	17.4494	19.5222	34.3413	27.327	12	12	15	14	1.70969e-13	4.03848e-13	0.00117967	3.71074e-06
19	27080000	27085000	19	27280000	27285000	.	.	.	.	0,0,0	16	3.53291	4.9548	5.50406	5.91596	5	6	7	7	0.00347067	0.0285077	0.0930157	0.0965855
19	27280000	27285000	19	27345000	27350000	.	.	.	.	0,0,0	31	12.9727	15.8999	18.4485	18.8865	11	12	12	12	0.00445631	0.0396002	0.0909495	0.0894275
19	27280000	27285000	19	27375000	27380000	.	.	.	.	0,0,0	24	8.21145	8.17369	11.916	10.0536	9	9	10	10	0.00364745	0.0054191	0.0605941	0.0599
19	27300000	27305000	19	27565000	27570000	.	.	.	.	0,0,0	16	4.73556	4.29249	4.36938	4.41064	6	6	6	6	0.0123937	0.0285077	0.0370491	0.0358068
19	27495000	27500000	19	27560000	27565000	.	.	.	.	0,0,0	39	12.623	15.3988	20.3263	18.8127	11	11	13	12	1.91033e-05	3.19163e-05	0.0397909	0.00236854
19	27495000	27500000	19	27565000	27570000	.	.	.	.	0,0,0	89	34.9912	36.8281	32.9719	46.4939	15	15	15	16	3.52321e-10	2.53861e-10	6.8833e-10	1.11137e-05
19	27495000	27500000	19	27580000	27585000	.	.	.	.	0,0,0	53	29.4729	26.5367	31.2764	31.4841	14	14	15	15	0.00156461	0.00109575	0.0813471	0.0868373
19	27495000	27500000	19	27585000	27590000	.	.	.	.	0,0,0	38	20.2598	16.8084	21.9074	19.7184	13	12	13	13	0.0350306	0.0014658	0.0585973	0.0546928
19	27495000	27500000	19	27645000	27650000	.	.	.	.	0,0,0	23	10.654	9.87005	12.293	12.3201	10	10	10	10	0.0383541	0.0432536	0.09311	0.0931447
19	27495000	27500000	19	27720000	27725000	.	.	.	.	0,0,0	18	7.25332	6.63285	6.10085	6.82885	8	8	7	8	0.0325972	0.0472054	0.0264813	0.0875465
19	27510000	27515000	19	27565000	27570000	.	.	.	.	0,0,0	68	35.1007	31.9832	26.1539	33.1068	15	15	14	15	0.000174553	0.000122876	5.87054e-07	0.000411718
19	27510000	27515000	19	27580000	27585000	.	.	.	.	0,0,0	55	20.786	20.6156	24.6782	21.5456	13	13	14	13	2.7722e-06	2.62775e-06	0.00104741	7.83865e-06
19	27510000	27515000	19	27645000	27650000	.	.	.	.	0,0,0	20	6.80447	7.16895	7.18456	7.69998	8	8	8	8	0.00932916	0.0152978	0.0286165	0.0279014
19	27530000	27535000	19	27565000	27570000	.	.	.	.	0,0,0	103	34.5721	48.7596	47.3904	32.2728	15	16	16	15	4.2472e-15	7.98338e-10	1.4199e-09	2.56011e-14
19	27565000	27570000	19	27645000	27650000	.	.	.	.	0,0,0	59	31.6638	28.3449	30.2483	30.1835	15	14	14	14	0.00876781	5.67353e-05	0.000144559	0.000153399
19	27575000	27580000	19	27645000	27650000	.	.	.	.	0,0,0	23	10.8571	9.54269	10.0808	9.15011	10	9	10	9	0.0383541	0.0100356	0.09311	0.0212684
19	27610000	27615000	19	27645000	27650000	.	.	.	.	0,0,0	57	16.8154	20.7115	9.84534	24.6271	12	13	9	14	6.95274e-10	6.70303e-07	6.49315e-20	0.000416575
19	27610000	27615000	19	27695000	27700000	.	.	.	.	0,0,0	21	6.25727	7.47947	7.80619	9.60599	8	8	8	9	0.00457488	0.00799358	0.0152306	0.062752
19	27640000	27645000	19	28170000	28175000	.	.	.	.	0,0,0	13	1.86592	1.80544	2.75978	2.00787	2	2	4	3	0.0024278	0.00771245	0.048704	0.0177992
19	27645000	27650000	19	27710000	27715000	.	.	.	.	0,0,0	20	7.77139	7.66501	8.64068	7.51135	8	8	9	8	0.00932916	0.0152978	0.0944246	0.0279014
19	35290000	35295000	19	35535000	35540000	.	.	.	.	0,0,0	19	5.05058	5.88109	7.25035	7.25092	7	7	8	8	0.00409495	0.00976666	0.0523003	0.0494469
19	33960000	33965000	19	33995000	34000000	.	.	.	.	0,0,0	29	6.64052	13.1869	13.9773	8.58001	8	11	11	9	3.39204e-06	0.013541	0.0325328	0.000327487
19	33960000	33965000	19	34020000	34025000	.	.	.	.	0,0,0	39	16.555	16.2462	24.4267	18.7517	12	12	13	12	0.000762958	0.000841641	0.0397909	0.00236854
19	34020000	34025000	19	34080000	34085000	.	.	.	.	0,0,0	16	6.22705	5.60441	6.05855	5.32491	7	7	7	7	0.0359973	0.0606522	0.0930157	0.0965855
19	34180000	34185000	19	34215000	34220000	.	.	.	.	0,0,0	22	10.1008	8.32749	8.76603	9.35553	10	9	9	9	0.0613283	0.0173117	0.0335097	0.0371087
19	34295000	34300000	19	34360000	34365000	.	.	.	.	0,0,0	16	5.24961	5.68193	6.09805	5.32735	7	7	7	7	0.0359973	0.0606522	0.0930157	0.0965855
19	34420000	34425000	19	34525000	34530000	.	.	.	.	0,0,0	15	2.45196	2.97063	4.21575	3.88272	3	4	6	5	0.000559582	0.0108036	0.0713009	0.0279841
19	34745000	34750000	19	34795000	34800000	.	.	.	.	0,0,0	23	8.96783	7.8671	7.77355	7.52986	9	9	8	8	0.00715298	0.0100356	0.00380915	0.00325392
19	34755000	34760000	19	34795000	34800000	.	.	.	.	0,0,0	25	7.21323	8.46628	7.48058	11.8111	8	9	8	10	0.000175297	0.0028911	0.000788571	0.036434
19	34870000	34875000	19	34905000	34910000	.	.	.	.	0,0,0	23	3.30741	6.26863	10.108	7.12695	5	8	10	8	4.41299e-07	0.00193352	0.09311	0.00325392
19	34905000	34910000	19	35290000	35295000	.	.	.	.	0,0,0	16	3.95888	4.72572	6.22406	5.3209	6	6	7	7	0.0123937	0.0285077	0.0930157	0.0965855
19	36490000	36495000	19	36530000	36535000	.	.	.	.	0,0,0	37	11.0977	13.7712	16.3992	22.1561	10	11	12	13	1.79728e-06	0.000129552	0.0065327	0.0787183
19	36840000	36845000	19	36965000	36970000	.	.	.	.	0,0,0	17	7.19986	6.2279	6.06043	2.34376	8	7	7	3	0.0564492	0.0349532	0.0515607	0.000113993
19	36840000	36845000	19	37015000	37020000	.	.	.	.	0,0,0	24	9.06393	6.82589	7.5789	6.19875	9	8	8	7	0.00364745	0.000933799	0.00180682	0.000186592
19	36885000	36890000	19	36930000	36935000	.	.	.	.	0,0,0	31	11.6416	12.5707	13.2861	18.5112	10	11	11	12	0.000281458	0.00490292	0.0122351	0.0894275
19	37670000	37675000	19	37780000	37785000	.	.	.	.	0,0,0	17	4.11209	3.77932	3.89537	5.08893	6	5	5	7	0.005386	0.00450575	0.00394284	0.0532552
19	37515000	37520000	19	38080000	38085000	.	.	.	.	0,0,0	26	6.76599	6.50908	9.65964	8.49726	8	8	9	9	6.73653e-05	0.000182927	0.00255206	0.00311255
19	37515000	37520000	19	38190000	38195000	.	.	.	.	0,0,0	16	3.50931	3.55376	5.50434	4.82783	5	5	7	6	0.00347067	0.0111631	0.0930157	0.0358068
19	38080000	38085000	19	38190000	38195000	.	.	.	.	0,0,0	24	8.03132	9.51848	9.87122	10.9634	9	9	10	10	0.00364745	0.0054191	0.0605941	0.0599
19	38190000	38195000	19	38265000	38270000	.	.	.	.	0,0,0	20	8.34356	8.932	8.57775	8.48919	9	9	9	9	0.03935	0.0469606	0.0944246	0.0998853
19	38285000	38290000	19	38385000	38390000	.	.	.	.	0,0,0	27	8.06725	7.23183	7.8826	8.71954	9	8	9	9	0.000377692	7.59802e-05	0.00125693	0.00151456
19	38340000	38345000	19	38375000	38380000	.	.	.	.	0,0,0	24	3.49792	5.70051	3.92055	6.17344	5	7	5	7	9.97398e-08	0.000130252	3.12565e-07	0.000186592
19	38955000	38960000	19	39000000	39005000	.	.	.	.	0,0,0	27	6.93476	8.34304	8.05675	10.3248	8	9	9	10	2.6429e-05	0.000722941	0.00125693	0.012334
19	39035000	39040000	19	39095000	39100000	.	.	.	.	0,0,0	36	14.7494	15.6844	15.1994	18.0835	11	12	11	12	0.000181846	0.00434734	0.000631276	0.0106227
19	39050000	39055000	19	39095000	39100000	.	.	.	.	0,0,0	18	3.83599	4.98036	5.41417	3.46123	5	7	7	5	0.000399858	0.0191542	0.0264813	0.00132943
19	39060000	39065000	19	39105000	39110000	.	.	.	.	0,0,0	47	15.7464	16.4595	19.4396	24.7466	12	12	12	14	3.73035e-06	5.18175e-06	1.34828e-05	0.0351117
19	39105000	39110000	19	39305000	39310000	.	.	.	.	0,0,0	41	14.695	14.2481	14.0241	17.1216	11	11	11	12	3.88152e-06	7.22549e-06	1.61745e-05	0.000776249
19	39105000	39110000	19	39480000	39485000	.	.	.	.	0,0,0	16	5.6946	6.06478	6.05969	4.15399	7	7	7	6	0.0359973	0.0606522	0.0930157	0.0358068
19	39310000	39315000	19	39345000	39350000	.	.	.	.	0,0,0	17	2.37788	7.18118	4.14265	5.01918	3	8	6	7	2.89927e-05	0.077077	0.0173072	0.0532552
19	39640000	39645000	19	39760000	39765000	.	.	.	.	0,0,0	29	10.6094	9.83281	15.4743	11.8031	10	9	11	10	0.00113648	0.000157962	0.0325328	0.00383177
19	39655000	39660000	19	39690000	39695000	.	.	.	.	0,0,0	27	4.06261	6.82019	3.36164	9.68824	6	8	5	9	4.44657e-08	7.59802e-05	3.07315e-09	0.00151456
19	39655000	39660000	19	39700000	39705000	.	.	.	.	0,0,0	40	19.6132	21.7446	22.9439	22.4431	13	13	13	13	0.0152802	0.0115082	0.0270334	0.0254842
19	39655000	39660000	19	39760000	39765000	.	.	.	.	0,0,0	45	23.2184	24.1286	22.9598	26.7355	13	13	13	14	0.00145891	0.00121941	0.00310399	0.0684911
19	39655000	39660000	19	39790000	39795000	.	.	.	.	0,0,0	20	6.90889	7.36711	8.61166	7.19315	8	8	9	8	0.00932916	0.0152978	0.0944246	0.0279014
19	39655000	39660000	19	40075000	40080000	.	.	.	.	0,0,0	24	4.53293	6.76815	5.91474	5.79453	6	8	7	7	2.69695e-06	0.000933799	0.000151245	0.000186592
19	39700000	39705000	19	39760000	39765000	.	.	.	.	0,0,0	38	19.5335	19.4866	17.8396	17.3466	12	12	12	12	0.00137072	0.0014658	0.00397769	0.00405623
19	39700000	39705000	19	39955000	39960000	.	.	.	.	0,0,0	23	7.938	9.21015	11.2975	10.5333	9	9	10	10	0.00715298	0.0100356	0.09311	0.0931447
19	39760000	39765000	19	39850000	39855000	.	.	.	.	0,0,0	52	18.6409	17.3626	15.6356	27.0114	12	12	12	14	6.51607e-08	1.26981e-07	3.05371e-07	0.00485802
19	39760000	39765000	19	39855000	39860000	.	.	.	.	0,0,0	46	20.778	19.8036	18.0665	29.1382	13	13	12	14	0.000833749	0.000707233	2.9041e-05	0.0488373
19	39770000	39775000	19	39850000	39855000	.	.	.	.	0,0,0	24	9.52141	8.93998	9.25166	12.0705	9	9	9	10	0.00364745	0.0054191	0.0102455	0.0599
19	39775000	39780000	19	39855000	39860000	.	.	.	.	0,0,0	28	9.926	9.20414	10.485	13.4745	10	9	10	11	0.00225934	0.000345222	0.00747118	0.0544382
19	39925000	39930000	19	40040000	40045000	.	.	.	.	0,0,0	23	11.4117	11.1888	10.0224	11.3832	10	10	10	10	0.0383541	0.0432536	0.09311	0.0931447
19	39955000	39960000	19	40040000	40045000	.	.	.	.	0,0,0	49	21.3291	24.1428	28.3393	24.6928	13	13	14	14	0.000146566	0.000127148	0.01466	0.0169969
19	39975000	39980000	19	40040000	40045000	.	.	.	.	0,0,0	22	6.05486	7.56904	8.85824	9.03631	7	8	9	9	0.000274286	0.00401505	0.0335097	0.0371087
19	40005000	40010000	19	40040000	40045000	.	.	.	.	0,0,0	60	7.28053	29.0067	15.4271	31.4765	8	14	11	15	1.55732e-27	3.143e-05	8.2973e-14	0.010745
19	40040000	40045000	19	40075000	40080000	.	.	.	.	0,0,0	54	23.1815	34.035	25.6824	35.7676	13	15	14	15	5.58205e-06	0.0346825	0.00179105	0.0674467
19	40075000	40080000	19	40210000	40215000	.	.	.	.	0,0,0	39	18.0041	21.8483	24.4496	23.0406	12	13	13	13	0.000762958	0.0171662	0.0397909	0.0377914
19	40005000	40010000	19	40220000	40225000	.	.	.	.	0,0,0	27	10.7282	11.476	12.907	15.2276	10	10	11	11	0.00432637	0.00571515	0.075175	0.082739
19	40195000	40200000	19	40230000	40235000	.	.	.	.	0,0,0	16	2.23075	5.23473	4.1929	2.47543	3	7	6	3	0.000137685	0.0606522	0.0370491	0.000452825
19	40205000	40210000	19	40240000	40245000	.	.	.	.	0,0,0	44	10.026	18.3799	16.968	18.5005	10	12	12	12	1.49244e-09	3.96668e-05	0.000110009	0.00012846
19	40240000	40245000	19	40295000	40300000	.	.	.	.	0,0,0	24	6.43606	7.07662	8.10202	9.71026	8	8	9	9	0.000408098	0.000933799	0.0102455	0.0117284
19	40385000	40390000	19	40420000	40425000	.	.	.	.	0,0,0	21	1.89426	6.75153	5.33712	5.63693	2	8	7	7	9.37688e-10	0.00799358	0.0026345	0.00260249
19	40385000	40390000	19	40500000	40505000	.	.	.	.	0,0,0	16	5.49983	5.00959	5.43253	5.0606	7	7	7	7	0.0359973	0.0606522	0.0930157	0.0965855
19	41445000	41450000	19	41505000	41510000	.	.	.	.	0,0,0	22	6.64376	6.04063	7.88956	3.27587	8	7	9	5	0.00217505	0.000927197	0.0335097	1.00511e-05
19	41765000	41770000	19	41810000	41815000	.	.	.	.	0,0,0	33	8.47142	9.67197	13.2533	15.6245	9	9	11	12	1.72981e-06	4.98225e-06	0.00431823	0.0422512
19	41810000	41815000	19	41895000	41900000	.	.	.	.	0,0,0	18	6.2045	7.03297	7.8289	7.61407	7	8	8	8	0.00911756	0.0472054	0.0891362	0.0875465
19	41825000	41830000	19	41885000	41890000	.	.	.	.	0,0,0	18	5.17231	5.00562	5.01217	5.60745	7	7	7	7	0.00911756	0.0191542	0.0264813	0.0286957
19	42185000	42190000	19	42250000	42255000	.	.	.	.	0,0,0	16	4.63193	4.90332	5.18184	4.89918	6	6	7	6	0.0123937	0.0285077	0.0930157	0.0358068
19	42695000	42700000	19	42865000	42870000	.	.	.	.	0,0,0	30	13.3354	9.01869	9.88233	15.4458	11	9	10	11	0.00794641	6.59669e-05	0.00200947	0.0215152
19	42695000	42700000	19	42920000	42925000	.	.	.	.	0,0,0	20	3.33852	3.79222	3.48564	7.56764	5	5	5	8	3.21849e-05	0.000166795	0.000104421	0.0279014
19	42720000	42725000	19	42865000	42870000	.	.	.	.	0,0,0	28	9.22499	7.29702	7.79919	11.3311	9	8	8	10	0.000166529	2.91765e-05	5.08439e-05	0.00680914
19	42955000	42960000	19	43050000	43055000	.	.	.	.	0,0,0	22	6.54766	5.45808	4.74486	9.46694	8	7	6	9	0.00217505	0.000927197	0.000101663	0.0371087
19	42970000	42975000	19	43050000	43055000	.	.	.	.	0,0,0	34	10.708	9.72025	10.7081	15.2563	10	9	10	11	2.66323e-05	1.66293e-06	0.000104642	0.00241219
19	42975000	42980000	19	43050000	43055000	.	.	.	.	0,0,0	31	8.19984	7.75541	9.76517	13.1019	9	8	9	11	1.08496e-05	1.25845e-06	4.88466e-05	0.0127884
19	42980000	42985000	19	43050000	43055000	.	.	.	.	0,0,0	33	12.4342	13.1461	13.6391	18.2761	11	11	11	12	0.0013254	0.0016348	0.00431823	0.0422512
19	43590000	43595000	19	43640000	43645000	.	.	.	.	0,0,0	29	16.0928	13.7869	14.8693	11.6994	12	11	11	10	0.0970724	0.013541	0.0325328	0.00383177
19	43605000	43610000	19	43640000	43645000	.	.	.	.	0,0,0	37	23.5391	20.5924	21.6705	17.3076	13	13	13	12	0.0500901	0.0371129	0.0824385	0.00679483
19	43640000	43645000	19	43765000	43770000	.	.	.	.	0,0,0	38	12.7027	13.9189	15.3007	18.2342	11	11	11	12	4.16889e-05	7.12167e-05	0.000151061	0.00405623
19	43640000	43645000	19	43785000	43790000	.	.	.	.	0,0,0	60	30.2043	24.2234	18.956	32.0694	14	13	12	15	3.79943e-05	6.96743e-08	1.83896e-10	0.010745
19	43660000	43665000	19	43770000	43775000	.	.	.	.	0,0,0	16	4.51401	5.05559	4.95142	5.53628	6	7	6	7	0.0123937	0.0606522	0.0370491	0.0965855
19	43670000	43675000	19	43785000	43790000	.	.	.	.	0,0,0	36	13.8627	13.4097	14.4883	11.8366	11	11	11	10	0.000181846	0.000255272	0.000631276	2.03128e-05
19	43675000	43680000	19	43770000	43775000	.	.	.	.	0,0,0	27	7.90133	9.42005	9.9187	12.2238	9	9	10	10	0.000377692	0.000722941	0.01308	0.012334
19	43675000	43680000	19	43785000	43790000	.	.	.	.	0,0,0	30	13.2169	13.9087	14.4617	13.3824	11	11	11	11	0.00794641	0.0082632	0.0199775	0.0215152
19	43730000	43735000	19	43785000	43790000	.	.	.	.	0,0,0	30	11.2098	12.5065	13.0901	14.015	10	11	11	11	0.000567254	0.0082632	0.0199775	0.0215152
19	43770000	43775000	19	43915000	43920000	.	.	.	.	0,0,0	18	5.91954	5.91692	4.2411	6.53428	7	7	6	8	0.00911756	0.0191542	0.0069181	0.0875465
19	43785000	43790000	19	43915000	43920000	.	.	.	.	0,0,0	28	10.0791	9.97877	9.3674	12.073	10	10	9	10	0.00225934	0.00312624	0.000567212	0.00680914
19	44370000	44375000	19	44450000	44455000	.	.	.	.	0,0,0	24	9.82938	10.3308	8.37597	7.76101	9	10	9	8	0.00364745	0.0276758	0.0102455	0.00145492
19	44380000	44385000	19	44460000	44465000	.	.	.	.	0,0,0	27	10.0011	13.6279	14.3698	13.3425	10	11	11	11	0.00432637	0.0331516	0.075175	0.082739
19	44440000	44445000	19	44580000	44585000	.	.	.	.	0,0,0	20	6.87272	6.85711	7.08925	8.23306	8	8	8	9	0.00932916	0.0152978	0.0286165	0.0998853
19	44450000	44455000	19	44485000	44490000	.	.	.	.	0,0,0	23	2.82811	8.73789	5.84786	5.29949	4	9	7	7	3.4174e-08	0.0100356	0.00042659	0.000452105
19	44450000	44455000	19	44490000	44495000	.	.	.	.	0,0,0	31	6.59495	9.06926	13.1416	14.4362	8	9	11	11	3.40994e-07	2.7226e-05	0.0122351	0.0127884
19	44450000	44455000	19	44500000	44505000	.	.	.	.	0,0,0	55	19.3912	24.479	34.9041	24.2528	12	13	15	13	4.42799e-09	2.62775e-06	0.0456973	7.83865e-06
19	44460000	44465000	19	44495000	44500000	.	.	.	.	0,0,0	66	15.9617	37.4637	26.0086	30.7911	12	15	14	14	5.76529e-14	0.000316337	1.91239e-06	2.10449e-06
19	44460000	44465000	19	44580000	44585000	.	.	.	.	0,0,0	33	17.5953	17.0087	19.1615	19.4143	12	12	12	12	0.0188128	0.0171644	0.042398	0.0422512
19	44465000	44470000	19	44500000	44505000	.	.	.	.	0,0,0	47	12.0717	24.618	17.532	20.6092	10	14	12	13	4.85828e-11	0.0143517	1.34828e-05	0.0010723
19	44500000	44505000	19	44580000	44585000	.	.	.	.	0,0,0	41	20.4824	19.8261	24.3072	21.8939	13	13	13	13	0.00994254	0.00746886	0.0183405	0.0172772
19	44505000	44510000	19	44585000	44590000	.	.	.	.	0,0,0	22	8.50975	9.12882	9.82116	9.25469	9	9	9	9	0.0131903	0.0173117	0.0335097	0.0371087
19	45655000	45660000	19	45800000	45805000	.	.	.	.	0,0,0	23	8.77448	7.9838	10.6655	9.42098	9	9	10	9	0.00715298	0.0100356	0.09311	0.0212684
19	45660000	45665000	19	45800000	45805000	.	.	.	.	0,0,0	20	4.95912	4.91779	6.12349	5.46073	7	6	7	7	0.00177305	0.000919795	0.00606323	0.00601447
19	45670000	45675000	19	45780000	45785000	.	.	.	.	0,0,0	20	8.00478	8.44658	8.76057	9.27529	9	9	9	9	0.03935	0.0469606	0.0944246	0.0998853
19	47480000	47485000	19	47595000	47600000	.	.	.	.	0,0,0	22	7.16917	7.56213	5.38654	6.95572	8	8	7	8	0.00217505	0.00401505	0.00109645	0.0071204
19	47480000	47485000	19	47600000	47605000	.	.	.	.	0,0,0	23	7.9034	7.51222	5.10493	7.46436	9	8	7	8	0.00715298	0.00193352	0.00042659	0.00325392
19	47585000	47590000	19	47685000	47690000	.	.	.	.	0,0,0	18	5.16781	5.45191	5.55487	6.42999	7	7	7	8	0.00911756	0.0191542	0.0264813	0.0875465
19	47980000	47985000	19	48105000	48110000	.	.	.	.	0,0,0	20	6.58593	6.70746	6.44173	7.41777	8	8	8	8	0.00932916	0.0152978	0.0286165	0.0279014
19	47980000	47985000	19	48295000	48300000	.	.	.	.	0,0,0	24	10.7927	9.68276	9.90537	11.5674	10	9	10	10	0.0238629	0.0054191	0.0605941	0.0599
19	47990000	47995000	19	48105000	48110000	.	.	.	.	0,0,0	18	4.72012	5.00457	5.47232	5.92376	6	7	7	7	0.00216348	0.0191542	0.0264813	0.0286957
19	48130000	48135000	19	48295000	48300000	.	.	.	.	0,0,0	26	8.38389	9.03835	8.56903	8.7952	9	9	9	9	0.000828133	0.00140629	0.00255206	0.00311255
19	48240000	48245000	19	48285000	48290000	.	.	.	.	0,0,0	31	10.2104	11.5975	12.3129	14.9933	10	10	10	11	0.000281458	0.000449724	0.000995162	0.0127884
19	48295000	48300000	19	48535000	48540000	.	.	.	.	0,0,0	23	11.2677	10.4572	11.6033	12.2409	10	10	10	10	0.0383541	0.0432536	0.09311	0.0931447
19	48295000	48300000	19	48565000	48570000	.	.	.	.	0,0,0	26	10.1334	9.98175	11.1411	7.10302	10	10	10	8	0.00777376	0.00977322	0.0217905	0.000290001
19	48480000	48485000	19	48545000	48550000	.	.	.	.	0,0,0	16	4.52507	5.1996	5.02994	5.44641	6	7	7	7	0.0123937	0.0606522	0.0930157	0.0965855
19	48535000	48540000	19	48705000	48710000	.	.	.	.	0,0,0	18	5.20166	5.09235	3.71016	6.26681	7	7	5	8	0.00911756	0.0191542	0.00128923	0.0875465
19	49110000	49115000	19	49160000	49165000	.	.	.	.	0,0,0	24	7.58008	8.38526	10.8289	11.1619	8	9	10	10	0.000408098	0.0054191	0.0605941	0.0599
19	49110000	49115000	19	49205000	49210000	.	.	.	.	0,0,0	18	5.65278	5.96781	7.55937	6.31868	7	7	8	8	0.00911756	0.0191542	0.0891362	0.0875465
19	49150000	49155000	19	49190000	49195000	.	.	.	.	0,0,0	15	3.94491	5.23033	4.15532	4.15662	5	7	6	6	0.00930253	0.0999292	0.0713009	0.071771
19	49160000	49165000	19	49225000	49230000	.	.	.	.	0,0,0	28	7.05774	10.4788	11.0803	13.2358	8	10	10	11	9.49567e-06	0.00312624	0.00747118	0.0544382
19	49205000	49210000	19	49280000	49285000	.	.	.	.	0,0,0	16	4.11037	5.18754	5.39684	5.79752	6	7	7	7	0.0123937	0.0606522	0.0930157	0.0965855
19	49940000	49945000	19	49975000	49980000	.	.	.	.	0,0,0	26	4.1534	9.20795	7.53847	8.62413	6	9	8	9	1.87599e-07	0.00140629	0.000312947	0.00311255
19	49975000	49980000	19	50015000	50020000	.	.	.	.	0,0,0	20	8.15161	9.2217	7.7698	8.85349	9	9	8	9	0.03935	0.0469606	0.0286165	0.0998853
19	50200000	50205000	19	50345000	50350000	.	.	.	.	0,0,0	18	4.59858	6.84386	7.25213	7.68092	6	8	8	8	0.00216348	0.0472054	0.0891362	0.0875465
19	50205000	50210000	19	50240000	50245000	.	.	.	.	0,0,0	14	2.45362	3.60193	3.59433	3.20236	3	5	5	5	0.002366	0.0536173	0.0541064	0.0606778
19	50260000	50265000	19	50310000	50315000	.	.	.	.	0,0,0	21	5.96614	6.45818	5.86408	5.99044	7	8	7	7	0.000721713	0.00799358	0.0026345	0.00260249
19	50260000	50265000	19	50345000	50350000	.	.	.	.	0,0,0	40	16.7012	16.7528	19.6585	23.3128	12	12	13	13	0.000431856	0.000480987	0.0270334	0.0254842
19	50260000	50265000	19	50350000	50355000	.	.	.	.	0,0,0	21	8.39256	7.54339	7.52119	8.98078	9	8	8	9	0.0238584	0.00799358	0.0152306	0.062752
19	50260000	50265000	19	50395000	50400000	.	.	.	.	0,0,0	31	14.4146	13.8405	19.0463	17.4087	11	11	12	12	0.00445631	0.00490292	0.0909495	0.0894275
19	50260000	50265000	19	50400000	50405000	.	.	.	.	0,0,0	37	16.765	14.5753	18.753	19.7062	12	11	12	13	0.00248601	0.000129552	0.0065327	0.0787183
19	50300000	50305000	19	50400000	50405000	.	.	.	.	0,0,0	21	6.681	8.72281	6.91999	9.39387	8	9	8	9	0.00457488	0.0296203	0.0152306	0.062752
19	50590000	50595000	19	50625000	50630000	.	.	.	.	0,0,0	15	3.98273	5.37736	4.33143	4.71123	6	7	6	6	0.0269364	0.0999292	0.0713009	0.071771
19	50620000	50625000	19	50655000	50660000	.	.	.	.	0,0,0	32	8.33304	13.7678	13.5255	10.102	9	11	11	10	4.26136e-06	0.00287565	0.00738451	0.000525118
19	50620000	50625000	19	50850000	50855000	.	.	.	.	0,0,0	24	8.35963	6.40181	6.413	8.9545	9	8	8	9	0.00364745	0.000933799	0.00180682	0.0117284
19	50625000	50630000	19	50765000	50770000	.	.	.	.	0,0,0	27	11.2508	10.9788	12.0066	11.5185	10	10	10	10	0.00432637	0.00571515	0.01308	0.012334
19	50630000	50635000	19	50730000	50735000	.	.	.	.	0,0,0	31	15.5262	14.2388	16.9041	14.1879	11	11	12	11	0.00445631	0.00490292	0.0909495	0.0127884
19	50730000	50735000	19	50765000	50770000	.	.	.	.	0,0,0	46	11.4574	17.5314	12.2226	17.5439	10	12	10	12	1.4025e-10	1.02742e-05	7.28408e-10	3.21675e-05
19	51005000	51010000	19	51040000	51045000	.	.	.	.	0,0,0	22	6.17337	7.32456	8.67298	5.80502	7	8	9	7	0.000274286	0.00401505	0.0335097	0.00103707
19	51915000	51920000	19	51950000	51955000	.	.	.	.	0,0,0	24	6.41713	10.0231	7.42366	8.91824	8	10	8	9	0.000408098	0.0276758	0.00180682	0.0117284
19	52740000	52745000	19	52775000	52780000	.	.	.	.	0,0,0	33	11.4377	13.0744	9.97439	17.6356	10	11	10	12	6.07308e-05	0.0016348	0.000223462	0.0422512
19	52740000	52745000	19	52810000	52815000	.	.	.	.	0,0,0	45	19.3925	18.1758	17.4892	25.0122	12	12	12	14	1.65626e-05	2.06607e-05	5.93287e-05	0.0684911
19	52775000	52780000	19	52810000	52815000	.	.	.	.	0,0,0	33	9.4174	15.2588	14.0033	12.9788	9	11	11	11	1.72981e-06	0.0016348	0.00431823	0.00433582
19	53020000	53025000	19	53055000	53060000	.	.	.	.	0,0,0	18	4.47077	7.81302	7.22686	6.26618	6	8	8	8	0.00216348	0.0472054	0.0891362	0.0875465
19	53020000	53025000	19	53120000	53125000	.	.	.	.	0,0,0	21	7.61837	6.49694	4.38889	7.50715	8	8	6	8	0.00457488	0.00799358	0.000299534	0.0146609
19	53175000	53180000	19	53225000	53230000	.	.	.	.	0,0,0	45	14.9147	18.8488	23.7947	23.5653	11	12	13	13	1.21318e-07	2.06607e-05	0.00310399	0.00297931
19	53190000	53195000	19	53225000	53230000	.	.	.	.	0,0,0	24	5.6945	11.0375	11.8195	7.29311	7	10	10	8	3.52937e-05	0.0276758	0.0605941	0.00145492
19	53735000	53740000	19	53830000	53835000	.	.	.	.	0,0,0	42	10.9325	11.9646	11.995	17.7849	10	10	10	12	1.27801e-08	3.59563e-08	5.4038e-08	0.000441096
19	53735000	53740000	19	53965000	53970000	.	.	.	.	0,0,0	23	6.62772	9.54389	12.088	11.9243	8	9	10	10	0.000966802	0.0100356	0.09311	0.0931447
19	53745000	53750000	19	53810000	53815000	.	.	.	.	0,0,0	40	8.77479	13.8943	19.1921	18.6724	9	11	12	12	6.06461e-10	1.52965e-05	0.00135248	0.0013935
19	53945000	53950000	19	54005000	54010000	.	.	.	.	0,0,0	15	3.91714	4.10547	1.77965	4.40184	5	6	2	6	0.00930253	0.0552048	0.000413138	0.071771
19	53965000	53970000	19	54010000	54015000	.	.	.	.	0,0,0	62	15.1496	17.9755	26.5191	28.9665	11	12	14	14	7.66503e-16	8.47876e-12	2.5249e-05	2.5419e-05
19	54310000	54315000	19	54410000	54415000	.	.	.	.	0,0,0	14	3.21874	3.33013	3.63433	3.89751	5	5	5	5	0.0217089	0.0536173	0.0541064	0.0606778
19	54345000	54350000	19	54500000	54505000	.	.	.	.	0,0,0	17	4.58467	5.19183	5.7378	3.66402	6	7	7	5	0.005386	0.0349532	0.0515607	0.00382953
19	54410000	54415000	19	54500000	54505000	.	.	.	.	0,0,0	19	5.75856	6.32172	5.93937	6.2663	7	8	7	8	0.00409495	0.0270489	0.0127444	0.0494469
19	54420000	54425000	19	54500000	54505000	.	.	.	.	0,0,0	20	5.87021	7.81344	9.12917	9.51929	7	8	9	9	0.00177305	0.0152978	0.0944246	0.0998853
19	54460000	54465000	19	54515000	54520000	.	.	.	.	0,0,0	22	6.18977	6.48434	7.57717	8.51489	7	8	8	9	0.000274286	0.00401505	0.00765603	0.0371087
19	54465000	54470000	19	54500000	54505000	.	.	.	.	0,0,0	51	18.2008	20.3436	10.1779	27.8499	12	13	10	14	1.45716e-07	3.77254e-05	1.64963e-12	0.00749117
19	54465000	54470000	19	54515000	54520000	.	.	.	.	0,0,0	28	9.56272	8.84985	10.6111	8.67069	9	9	10	9	0.000166529	0.000345222	0.00747118	0.00073689
19	54585000	54590000	19	54635000	54640000	.	.	.	.	0,0,0	18	4.13794	4.37013	5.55936	3.93912	6	6	7	5	0.00216348	0.00630548	0.0264813	0.00132943
19	54605000	54610000	19	54685000	54690000	.	.	.	.	0,0,0	22	6.46811	7.6794	8.03892	8.94797	8	8	9	9	0.00217505	0.00401505	0.0335097	0.0371087
19	54605000	54610000	19	54745000	54750000	.	.	.	.	0,0,0	32	12.3499	15.3239	13.4672	17.9348	10	11	11	12	0.000130988	0.00287565	0.00738451	0.0616376
19	54665000	54670000	19	54700000	54705000	.	.	.	.	0,0,0	27	3.56368	13.8368	5.88516	8.79844	5	11	7	9	9.7254e-10	0.0331516	7.06049e-06	0.00151456
19	54665000	54670000	19	54725000	54730000	.	.	.	.	0,0,0	27	12.0417	11.2422	10.4127	11.3681	10	10	10	10	0.00432637	0.00571515	0.01308	0.012334
19	54700000	54705000	19	54735000	54740000	.	.	.	.	0,0,0	32	11.9363	16.9709	13.9048	17.5233	10	12	11	12	0.000130988	0.0265258	0.00738451	0.0616376
19	54980000	54985000	19	55035000	55040000	.	.	.	.	0,0,0	39	13.0348	13.1518	12.8194	14.6755	11	11	11	11	1.91033e-05	3.19163e-05	7.44534e-05	8.17165e-05
19	54980000	54985000	19	55040000	55045000	.	.	.	.	0,0,0	50	19.6415	19.5741	13.2737	26.9516	13	13	11	14	8.14686e-05	7.02031e-05	5.11198e-09	0.0114116
19	55040000	55045000	19	55135000	55140000	.	.	.	.	0,0,0	32	13.5608	12.2051	9.85942	15.169	11	10	10	11	0.00248171	0.000224888	0.000478805	0.00740235
19	55050000	55055000	19	55135000	55140000	.	.	.	.	0,0,0	20	9.02405	9.0224	7.82893	8.09072	9	9	8	9	0.03935	0.0469606	0.0286165	0.0998853
19	55195000	55200000	19	55250000	55255000	.	.	.	.	0,0,0	25	9.07956	8.72859	9.11335	8.37672	9	9	9	9	0.00179395	0.0028911	0.00535144	0.00626883
19	55250000	55255000	19	55315000	55320000	.	.	.	.	0,0,0	44	13.1467	16.4846	17.4887	23.9112	11	12	12	13	2.85745e-07	3.96668e-05	0.000110009	0.00465193
19	55250000	55255000	19	55420000	55425000	.	.	.	.	0,0,0	29	11.7298	12.3653	13.8273	12.6298	10	10	11	11	0.00113648	0.00168923	0.0325328	0.0355411
19	55250000	55255000	19	55625000	55630000	.	.	.	.	0,0,0	31	11.3941	11.6029	13.8267	12.7789	10	10	11	11	0.000281458	0.000449724	0.0122351	0.0127884
19	55450000	55455000	19	55625000	55630000	.	.	.	.	0,0,0	33	17.7158	15.0902	16.6781	13.6478	12	11	12	11	0.0188128	0.0016348	0.042398	0.00433582
19	55625000	55630000	19	55750000	55755000	.	.	.	.	0,0,0	27	12.3289	10.6781	8.50971	13.3826	10	10	9	11	0.00432637	0.00571515	0.00125693	0.082739
19	55750000	55755000	19	55865000	55870000	.	.	.	.	0,0,0	36	12.4951	13.7426	19.4058	15.936	11	11	12	12	0.000181846	0.000255272	0.0110425	0.0106227
19	56310000	56315000	19	60965000	60970000	.	.	.	.	0,0,0	16	5.53133	3.04287	5.77468	4.6475	7	4	7	6	0.0359973	0.00319714	0.0930157	0.0358068
19	56310000	56315000	19	61105000	61110000	.	.	.	.	0,0,0	25	10.0034	4.9964	11.507	5.37936	10	7	10	7	0.0139701	5.80834e-05	0.0384161	7.45399e-05
19	56310000	56315000	19	61110000	61115000	.	.	.	.	0,0,0	23	9.40087	4.87788	11.5161	4.80291	9	6	10	6	0.00715298	3.15823e-05	0.09311	2.97429e-05
19	56310000	56315000	19	61170000	61175000	.	.	.	.	0,0,0	46	11.1227	6.12428	13.8346	7.95547	10	7	11	9	1.4025e-10	2.79241e-19	2.647e-07	1.15183e-12
19	56310000	56315000	19	61175000	61180000	.	.	.	.	0,0,0	25	6.7133	3.23159	7.19152	5.46803	8	5	8	7	0.000175297	9.23789e-08	0.000788571	7.45399e-05
19	56315000	56320000	19	61110000	61115000	.	.	.	.	0,0,0	21	5.86653	3.72089	9.74468	4.19172	7	5	9	6	0.000721713	4.35394e-05	0.0578958	0.000318753
19	56315000	56320000	19	61115000	61120000	.	.	.	.	0,0,0	18	4.77855	2.88807	7.07059	3.50713	6	4	8	5	0.00216348	0.000210971	0.0891362	0.00132943
19	56315000	56320000	19	61170000	61175000	.	.	.	.	0,0,0	43	9.46531	5.61801	11.096	5.40308	9	7	10	7	1.35448e-11	5.0203e-17	2.21388e-08	4.29512e-17
19	56315000	56320000	19	61175000	61180000	.	.	.	.	0,0,0	22	5.81839	3.1338	6.52784	3.46161	7	4	8	5	0.000274286	2.14682e-07	0.00765603	1.00511e-05
19	61110000	61115000	19	61170000	61175000	.	.	.	.	0,0,0	31	14.4796	10.9307	9.44774	14.4142	11	10	9	11	0.00445631	0.000449724	4.88466e-05	0.0127884
19	61115000	61120000	19	61170000	61175000	.	.	.	.	0,0,0	20	4.52004	5.4915	8.08705	8.63234	6	7	9	9	0.000272438	0.00479411	0.0944246	0.0998853
1	330000	335000	1	470000	475000	.	.	.	.	0,0,0	33	11.4367	11.6263	14.3065	12.8195	10	10	11	11	6.07308e-05	0.000110484	0.00431823	0.00433582
1	330000	335000	1	790000	795000	.	.	.	.	0,0,0	21	6.01977	6.60345	8.05103	6.80437	7	8	9	8	0.000721713	0.00799358	0.0578958	0.0146609
1	330000	335000	1	1240000	1245000	.	.	.	.	0,0,0	19	4.11947	5.20597	5.76006	7.53114	6	7	7	8	0.000811311	0.00976666	0.0127444	0.0494469
1	370000	375000	1	410000	415000	.	.	.	.	0,0,0	31	6.58891	11.3963	16.637	14.457	8	10	12	11	3.40994e-07	0.000449724	0.0909495	0.0127884
1	375000	380000	1	410000	415000	.	.	.	.	0,0,0	32	9.17396	14.7379	13.0836	13.3404	9	11	11	11	4.26136e-06	0.00287565	0.00738451	0.00740235
1	410000	415000	1	445000	450000	.	.	.	.	0,0,0	33	9.0082	16.2909	16.5803	11.4845	9	12	12	10	1.72981e-06	0.0171644	0.042398	0.000254533
1	410000	415000	1	470000	475000	.	.	.	.	0,0,0	47	25.7015	27.3319	29.9011	27.5918	14	14	14	14	0.0196207	0.0143517	0.0302522	0.0351117
1	410000	415000	1	720000	725000	.	.	.	.	0,0,0	22	5.9338	6.64518	6.39426	9.55799	7	8	8	9	0.000274286	0.00401505	0.00765603	0.0371087
1	455000	460000	1	490000	495000	.	.	.	.	0,0,0	16	3.83796	5.88927	5.17451	5.81566	5	7	7	7	0.00347067	0.0606522	0.0930157	0.0965855
1	470000	475000	1	595000	600000	.	.	.	.	0,0,0	20	6.77257	8.73527	9.20942	8.97996	8	9	9	9	0.00932916	0.0469606	0.0944246	0.0998853
1	565000	570000	1	605000	610000	.	.	.	.	0,0,0	19	3.09485	6.08636	7.61481	7.66271	4	7	8	8	1.79712e-05	0.00976666	0.0523003	0.0494469
1	565000	570000	1	790000	795000	.	.	.	.	0,0,0	24	8.56707	10.8353	10.097	10.574	9	10	10	10	0.00364745	0.0276758	0.0605941	0.0599
1	650000	655000	1	720000	725000	.	.	.	.	0,0,0	38	16.0753	17.3574	19.1339	18.7513	12	12	12	12	0.00137072	0.0014658	0.00397769	0.00405623
1	900000	905000	1	990000	995000	.	.	.	.	0,0,0	16	4.33098	4.77095	3.52406	5.54023	6	6	5	7	0.0123937	0.0285077	0.0103205	0.0965855
1	1280000	1285000	1	1350000	1355000	.	.	.	.	0,0,0	19	6.77752	6.66021	7.7938	6.56295	8	8	8	8	0.0177996	0.0270489	0.0523003	0.0494469
1	2810000	2815000	1	2895000	2900000	.	.	.	.	0,0,0	14	3.00321	2.39899	2.63039	2.92011	4	3	4	4	0.00794569	0.00848913	0.0203712	0.0226003
1	5480000	5485000	1	5545000	5550000	.	.	.	.	0,0,0	26	10.4843	9.06305	8.87561	6.85957	10	9	9	8	0.00777376	0.00140629	0.00255206	0.000290001
1	9100000	9105000	1	9235000	9240000	.	.	.	.	0,0,0	21	5.54245	7.61661	8.10961	7.33458	7	8	9	8	0.000721713	0.00799358	0.0578958	0.0146609
1	9235000	9240000	1	9270000	9275000	.	.	.	.	0,0,0	30	6.79984	10.2437	7.93727	11.7807	8	10	9	10	1.02365e-06	0.000861386	0.000108358	0.00197497
1	17835000	17840000	1	17870000	17875000	.	.	.	.	0,0,0	39	4.79781	19.0561	13.0984	15.8209	6	12	11	12	3.74049e-17	0.000841641	7.44534e-05	0.00236854
1	17835000	17840000	1	17925000	17930000	.	.	.	.	0,0,0	20	6.88022	7.69946	5.63648	9.52501	8	8	7	9	0.00932916	0.0152978	0.00606323	0.0998853
1	17835000	17840000	1	18025000	18030000	.	.	.	.	0,0,0	23	4.71015	5.57777	6.55317	6.91652	6	7	8	8	9.17778e-06	0.00037431	0.00380915	0.00325392
1	21170000	21175000	1	21220000	21225000	.	.	.	.	0,0,0	21	9.30305	10.4799	7.91967	9.37088	9	10	9	9	0.0238584	0.0993573	0.0578958	0.062752
1	21170000	21175000	1	21240000	21245000	.	.	.	.	0,0,0	21	9.0672	9.48859	9.53948	8.55099	9	9	9	9	0.0238584	0.0296203	0.0578958	0.062752
1	28040000	28045000	1	28130000	28135000	.	.	.	.	0,0,0	14	2.98199	3.91107	3.932	3.22766	4	5	5	5	0.00794569	0.0536173	0.0541064	0.0606778
1	34795000	34800000	1	34830000	34835000	.	.	.	.	0,0,0	15	5.15382	4.49475	4.82409	4.28992	7	6	6	6	0.0664613	0.0552048	0.0713009	0.071771
1	42125000	42130000	1	42665000	42670000	.	.	.	.	0,0,0	15	3.17027	3.50502	4.87589	3.54857	5	5	6	5	0.00930253	0.0258435	0.0713009	0.0279841
1	42125000	42130000	1	42800000	42805000	.	.	.	.	0,0,0	16	2.22362	2.63053	3.74638	3.54776	3	4	5	5	0.000137685	0.00319714	0.0103205	0.0107142
1	42590000	42595000	1	42665000	42670000	.	.	.	.	0,0,0	21	8.78711	8.36244	8.84976	8.31333	9	9	9	9	0.0238584	0.0296203	0.0578958	0.062752
1	42665000	42670000	1	42800000	42805000	.	.	.	.	0,0,0	31	15.7193	16.2117	12.7651	13.4634	12	12	11	11	0.0449802	0.0396002	0.0122351	0.0127884
1	42665000	42670000	1	42890000	42895000	.	.	.	.	0,0,0	18	7.42311	6.61618	6.03738	6.62778	8	8	7	8	0.0325972	0.0472054	0.0264813	0.0875465
1	45705000	45710000	1	45790000	45795000	.	.	.	.	0,0,0	34	15.147	16.1697	14.3682	18.9291	11	12	11	12	0.000703745	0.0112792	0.0023735	0.0276
1	45725000	45730000	1	45790000	45795000	.	.	.	.	0,0,0	39	14.8409	16.5546	14.7693	18.1873	11	12	11	12	1.91033e-05	0.000841641	7.44534e-05	0.00236854
1	45740000	45745000	1	45790000	45795000	.	.	.	.	0,0,0	39	19.3869	20.7527	17.3266	23.1746	12	13	12	13	0.000762958	0.0171662	0.00227702	0.0377914
1	45745000	45750000	1	45790000	45795000	.	.	.	.	0,0,0	32	11.1035	12.2618	12.5488	15.6111	10	10	11	12	0.000130988	0.000224888	0.00738451	0.0616376
1	45790000	45795000	1	45850000	45855000	.	.	.	.	0,0,0	60	29.961	27.0274	25.9982	28.8941	14	14	14	14	3.79943e-05	3.143e-05	8.28426e-05	8.59105e-05
1	45790000	45795000	1	45935000	45940000	.	.	.	.	0,0,0	24	9.80222	9.40934	6.58627	7.97812	9	9	8	9	0.00364745	0.0054191	0.00180682	0.0117284
1	45800000	45805000	1	45850000	45855000	.	.	.	.	0,0,0	44	12.6314	16.8135	19.0095	10.9037	11	12	12	10	2.85745e-07	3.96668e-05	0.000110009	8.8273e-09
1	45815000	45820000	1	45850000	45855000	.	.	.	.	0,0,0	26	6.54212	13.5016	11.5135	10.9199	8	11	10	10	6.73653e-05	0.0497188	0.0217905	0.0210474
1	51650000	51655000	1	51685000	51690000	.	.	.	.	0,0,0	21	4.28841	7.06619	8.15294	6.49808	6	8	9	8	8.87294e-05	0.00799358	0.0578958	0.0146609
1	51685000	51690000	1	51960000	51965000	.	.	.	.	0,0,0	22	4.98217	5.16891	5.58012	4.96022	7	7	7	7	0.000274286	0.000927197	0.00109645	0.00103707
1	51685000	51690000	1	52030000	52035000	.	.	.	.	0,0,0	31	7.255	9.09807	11.8738	7.92469	8	9	10	9	3.40994e-07	2.7226e-05	0.000995162	5.29862e-05
1	51685000	51690000	1	52035000	52040000	.	.	.	.	0,0,0	18	4.75698	5.2732	7.65263	5.74303	6	7	8	7	0.00216348	0.0191542	0.0891362	0.0286957
1	52030000	52035000	1	52135000	52140000	.	.	.	.	0,0,0	16	6.33551	5.91027	5.91344	5.68029	8	7	7	7	0.0942651	0.0606522	0.0930157	0.0965855
1	52030000	52035000	1	52145000	52150000	.	.	.	.	0,0,0	18	7.14229	7.16486	7.32098	7.30947	8	8	8	8	0.0325972	0.0472054	0.0891362	0.0875465
1	57110000	57115000	1	57175000	57180000	.	.	.	.	0,0,0	22	5.51897	5.15562	5.07683	6.49019	7	7	7	8	0.000274286	0.000927197	0.00109645	0.0071204
1	57175000	57180000	1	57240000	57245000	.	.	.	.	0,0,0	32	9.80221	10.829	17.3675	13.8147	9	10	12	11	4.26136e-06	0.000224888	0.0621387	0.00740235
1	57435000	57440000	1	57470000	57475000	.	.	.	.	0,0,0	22	7.94096	9.74113	8.77428	9.43179	9	9	9	9	0.0131903	0.0173117	0.0335097	0.0371087
1	57990000	57995000	1	58025000	58030000	.	.	.	.	0,0,0	16	4.09719	5.32084	5.83773	4.87948	6	7	7	6	0.0123937	0.0606522	0.0930157	0.0358068
1	58160000	58165000	1	58200000	58205000	.	.	.	.	0,0,0	50	14.4564	16.8223	25.6691	18.9316	11	12	14	12	8.53025e-10	6.23145e-07	0.00995739	1.95101e-06
1	58165000	58170000	1	58285000	58290000	.	.	.	.	0,0,0	20	8.1464	9.10297	9.75578	9.40586	9	9	9	9	0.03935	0.0469606	0.0944246	0.0998853
1	58200000	58205000	1	58285000	58290000	.	.	.	.	0,0,0	61	23.4736	22.96	28.5643	25.4598	13	13	14	14	3.00446e-08	3.18831e-08	4.59619e-05	4.645e-05
1	58285000	58290000	1	58385000	58390000	.	.	.	.	0,0,0	39	15.6944	13.3605	13.9803	11.7831	12	11	11	10	0.000762958	3.19163e-05	7.44534e-05	1.43651e-06
1	58285000	58290000	1	58500000	58505000	.	.	.	.	0,0,0	21	7.66519	8.02012	9.3339	7.77809	8	9	9	8	0.00457488	0.0296203	0.0578958	0.0146609
1	58595000	58600000	1	58645000	58650000	.	.	.	.	0,0,0	20	5.15034	5.37	6.33992	4.50481	7	7	8	6	0.00177305	0.00479411	0.0286165	0.000968778
1	58690000	58695000	1	58865000	58870000	.	.	.	.	0,0,0	18	4.19697	4.24028	4.00505	3.52726	6	6	6	5	0.00216348	0.00630548	0.0069181	0.00132943
1	58765000	58770000	1	58825000	58830000	.	.	.	.	0,0,0	21	6.28972	6.1197	5.76271	8.08441	8	7	7	9	0.00457488	0.00213981	0.0026345	0.062752
1	58775000	58780000	1	58865000	58870000	.	.	.	.	0,0,0	17	5.55692	5.72459	5.62502	5.89122	7	7	7	7	0.019039	0.0349532	0.0515607	0.0532552
1	59155000	59160000	1	59210000	59215000	.	.	.	.	0,0,0	15	4.82502	4.47511	4.22249	3.62094	6	6	6	5	0.0269364	0.0552048	0.0713009	0.0279841
1	63790000	63795000	1	63895000	63900000	.	.	.	.	0,0,0	20	5.80362	6.35551	8.71702	8.41647	7	8	9	9	0.00177305	0.0152978	0.0944246	0.0998853
1	63910000	63915000	1	63945000	63950000	.	.	.	.	0,0,0	20	8.60869	8.50594	8.09091	8.85159	9	9	9	9	0.03935	0.0469606	0.0944246	0.0998853
1	63945000	63950000	1	63980000	63985000	.	.	.	.	0,0,0	27	6.79149	8.80265	6.55507	11.1781	8	9	8	10	2.6429e-05	0.000722941	0.000132463	0.012334
1	63945000	63950000	1	64550000	64555000	.	.	.	.	0,0,0	21	6.76612	6.44444	7.05124	5.11761	8	8	8	7	0.00457488	0.00799358	0.0152306	0.00260249
1	63950000	63955000	1	64040000	64045000	.	.	.	.	0,0,0	22	8.5869	9.02762	8.96838	9.27935	9	9	9	9	0.0131903	0.0173117	0.0335097	0.0371087
1	64000000	64005000	1	64130000	64135000	.	.	.	.	0,0,0	20	6.79143	7.83467	7.92934	9.14309	8	8	9	9	0.00932916	0.0152978	0.0944246	0.0998853
1	64000000	64005000	1	64550000	64555000	.	.	.	.	0,0,0	19	7.07435	6.93038	6.04633	6.71927	8	8	7	8	0.0177996	0.0270489	0.0127444	0.0494469
1	64055000	64060000	1	64150000	64155000	.	.	.	.	0,0,0	22	7.2658	7.44263	7.80853	9.83271	8	8	8	9	0.00217505	0.00401505	0.00765603	0.0371087
1	64990000	64995000	1	65115000	65120000	.	.	.	.	0,0,0	21	6.34856	5.38858	6.48407	5.90467	8	7	8	7	0.00457488	0.00213981	0.0152306	0.00260249
1	66670000	66675000	1	66770000	66775000	.	.	.	.	0,0,0	23	5.53522	5.6195	4.42586	5.41907	7	7	6	7	0.000102777	0.00037431	3.19026e-05	0.000452105
1	70865000	70870000	1	70925000	70930000	.	.	.	.	0,0,0	23	6.82781	7.59452	8.95326	6.921	8	8	9	8	0.000966802	0.00193352	0.0194454	0.00325392
1	70880000	70885000	1	70915000	70920000	.	.	.	.	0,0,0	23	3.22319	7.13467	4.89264	6.27973	5	8	6	8	4.41299e-07	0.00193352	3.19026e-05	0.00325392
1	70960000	70965000	1	71000000	71005000	.	.	.	.	0,0,0	22	4.37094	7.10781	9.5304	6.18059	6	8	9	7	3.10116e-05	0.00401505	0.0335097	0.00103707
1	71430000	71435000	1	71695000	71700000	.	.	.	.	0,0,0	28	9.08699	6.86137	7.17134	9.83458	9	8	8	9	0.000166529	2.91765e-05	5.08439e-05	0.00073689
1	71580000	71585000	1	71615000	71620000	.	.	.	.	0,0,0	16	3.7162	5.75555	4.93863	5.16301	5	7	6	7	0.00347067	0.0606522	0.0370491	0.0965855
1	72695000	72700000	1	72785000	72790000	.	.	.	.	0,0,0	34	15.3397	16.2699	18.5503	19.2672	11	12	12	12	0.000703745	0.0112792	0.028047	0.0276
1	78390000	78395000	1	79290000	79295000	.	.	.	.	0,0,0	13	2.10683	2.333	2.31751	2.13702	3	3	3	3	0.00791441	0.0247375	0.019405	0.0177992
1	78810000	78815000	1	79290000	79295000	.	.	.	.	0,0,0	17	5.22447	4.03761	2.89854	5.53571	7	6	4	7	0.019039	0.0142344	0.000616295	0.0532552
1	79040000	79045000	1	79290000	79295000	.	.	.	.	0,0,0	29	9.70111	7.59577	4.61871	11.47	9	8	6	10	7.32886e-05	1.13254e-05	1.05357e-08	0.00383177
1	79810000	79815000	1	80100000	80105000	.	.	.	.	0,0,0	16	2.4523	3.34592	3.70249	5.09934	3	5	5	7	0.000137685	0.0111631	0.0103205	0.0965855
1	80110000	80115000	1	80145000	80150000	.	.	.	.	0,0,0	18	5.07397	5.83506	5.21226	5.33973	7	7	7	7	0.00911756	0.0191542	0.0264813	0.0286957
1	80945000	80950000	1	80980000	80985000	.	.	.	.	0,0,0	20	8.15371	6.56063	8.33329	7.68678	9	8	9	8	0.03935	0.0152978	0.0944246	0.0279014
1	81510000	81515000	1	81545000	81550000	.	.	.	.	0,0,0	20	5.28349	6.6314	6.31059	6.86078	7	8	8	8	0.00177305	0.0152978	0.0286165	0.0279014
1	82550000	82555000	1	82690000	82695000	.	.	.	.	0,0,0	36	11.2482	11.3793	11.8986	15.5945	10	10	10	12	4.53139e-06	9.82988e-06	2.02447e-05	0.0106227
1	82650000	82655000	1	82690000	82695000	.	.	.	.	0,0,0	28	12.7545	11.5627	6.61697	12.737	11	10	8	11	0.0218628	0.00312624	5.08439e-05	0.0544382
1	83165000	83170000	1	83325000	83330000	.	.	.	.	0,0,0	28	8.40158	7.63975	9.78669	11.5856	9	8	9	10	0.000166529	2.91765e-05	0.000567212	0.00680914
1	83230000	83235000	1	83280000	83285000	.	.	.	.	0,0,0	21	4.85111	5.44945	5.10129	6.93428	6	7	7	8	8.87294e-05	0.00213981	0.0026345	0.0146609
1	83390000	83395000	1	83605000	83610000	.	.	.	.	0,0,0	17	4.75634	4.75218	3.87335	5.43152	6	6	5	7	0.005386	0.0142344	0.00394284	0.0532552
1	83395000	83400000	1	83605000	83610000	.	.	.	.	0,0,0	19	4.56457	4.52832	4.87036	5.44041	6	6	6	7	0.000811311	0.00252996	0.00272166	0.0133075
1	83405000	83410000	1	83520000	83525000	.	.	.	.	0,0,0	21	7.55809	7.35283	6.73558	8.97544	8	8	8	9	0.00457488	0.00799358	0.0152306	0.062752
1	83455000	83460000	1	83605000	83610000	.	.	.	.	0,0,0	31	10.1568	11.911	13.4836	17.0445	10	10	11	12	0.000281458	0.000449724	0.0122351	0.0894275
1	83515000	83520000	1	83655000	83660000	.	.	.	.	0,0,0	18	5.84389	5.95332	4.99145	7.26502	7	7	7	8	0.00911756	0.0191542	0.0264813	0.0875465
1	83620000	83625000	1	83655000	83660000	.	.	.	.	0,0,0	20	5.14717	7.19537	6.72375	6.92711	7	8	8	8	0.00177305	0.0152978	0.0286165	0.0279014
1	87545000	87550000	1	87610000	87615000	.	.	.	.	0,0,0	20	5.74264	7.47396	7.31203	8.93988	7	8	8	9	0.00177305	0.0152978	0.0286165	0.0998853
1	87610000	87615000	1	87650000	87655000	.	.	.	.	0,0,0	18	3.9484	4.62064	5.60389	6.44398	6	6	7	8	0.00216348	0.00630548	0.0264813	0.0875465
1	87615000	87620000	1	87655000	87660000	.	.	.	.	0,0,0	27	8.24843	8.64969	11.206	13.181	9	9	10	11	0.000377692	0.000722941	0.01308	0.082739
1	89025000	89030000	1	89170000	89175000	.	.	.	.	0,0,0	20	6.83141	7.40116	7.79178	7.24588	8	8	8	8	0.00932916	0.0152978	0.0286165	0.0279014
1	89255000	89260000	1	89360000	89365000	.	.	.	.	0,0,0	22	7.65062	8.28696	7.75126	8.52911	8	9	8	9	0.00217505	0.0173117	0.00765603	0.0371087
1	89360000	89365000	1	89395000	89400000	.	.	.	.	0,0,0	53	19.0515	25.6237	25.8163	23.1352	12	14	14	13	2.6099e-08	0.00109575	0.00272917	2.78712e-05
1	89360000	89365000	1	89430000	89435000	.	.	.	.	0,0,0	27	13.2756	13.6471	15.0969	11.2885	11	11	11	10	0.034874	0.0331516	0.075175	0.012334
1	89360000	89365000	1	89475000	89480000	.	.	.	.	0,0,0	38	16.0067	14.7586	19.038	18.1205	12	11	12	12	0.00137072	7.12167e-05	0.00397769	0.00405623
1	89360000	89365000	1	89480000	89485000	.	.	.	.	0,0,0	39	18.3609	15.7137	18.9397	19.2801	12	12	12	12	0.000762958	0.000841641	0.00227702	0.00236854
1	89360000	89365000	1	89485000	89490000	.	.	.	.	0,0,0	39	14.7145	12.2879	15.9149	14.8213	11	10	12	11	1.91033e-05	7.48248e-07	0.00227702	8.17165e-05
1	94450000	94455000	1	94550000	94555000	.	.	.	.	0,0,0	32	12.2183	12.0729	12.3674	14.4899	10	10	10	11	0.000130988	0.000224888	0.000478805	0.00740235
1	94450000	94455000	1	94555000	94560000	.	.	.	.	0,0,0	21	8.97529	8.32178	8.52776	9.64143	9	9	9	9	0.0238584	0.0296203	0.0578958	0.062752
1	94460000	94465000	1	94545000	94550000	.	.	.	.	0,0,0	37	15.6405	16.5181	17.2278	17.008	12	12	12	12	0.00248601	0.00259858	0.0065327	0.00679483
1	94465000	94470000	1	94545000	94550000	.	.	.	.	0,0,0	60	18.0005	20.0998	24.3405	20.3781	12	13	13	13	3.40363e-11	6.96743e-08	2.2685e-07	2.22686e-07
1	94465000	94470000	1	94550000	94555000	.	.	.	.	0,0,0	37	18.7865	20.7081	23.7898	24.1668	12	13	13	13	0.00248601	0.0371129	0.0824385	0.0787183
1	94970000	94975000	1	95040000	95045000	.	.	.	.	0,0,0	16	5.33022	5.41864	5.29292	5.08776	7	7	7	7	0.0359973	0.0606522	0.0930157	0.0965855
1	96700000	96705000	1	96735000	96740000	.	.	.	.	0,0,0	29	5.46892	11.5668	9.78081	8.24762	7	10	9	9	8.81825e-08	0.00168923	0.000267944	0.000327487
1	105740000	105745000	1	106450000	106455000	.	.	.	.	0,0,0	17	3.10023	3.8888	3.71104	3.75932	4	5	5	5	0.000280429	0.00450575	0.00394284	0.00382953
1	106610000	106615000	1	106915000	106920000	.	.	.	.	0,0,0	24	5.44783	7.06201	8.8355	9.55482	7	8	9	9	3.52937e-05	0.000933799	0.0102455	0.0117284
1	109995000	110000000	1	110500000	110505000	.	.	.	.	0,0,0	26	10.9695	8.73888	5.59459	11.5243	10	9	7	10	0.00777376	0.00140629	2.20662e-05	0.0210474
1	110405000	110410000	1	110480000	110485000	.	.	.	.	0,0,0	16	4.22503	4.4097	4.58578	4.02192	6	6	6	6	0.0123937	0.0285077	0.0370491	0.0358068
1	109995000	110000000	1	111355000	111360000	.	.	.	.	0,0,0	24	9.14507	6.88174	11.3242	7.11249	9	8	10	8	0.00364745	0.000933799	0.0605941	0.00145492
1	109995000	110000000	1	114210000	114215000	.	.	.	.	0,0,0	12	2.05735	1.45292	1.3292	1.43676	3	1	1	1	0.0226781	0.00686405	0.00557442	0.00611129
1	111355000	111360000	1	111465000	111470000	.	.	.	.	0,0,0	18	5.82809	5.91874	4.48172	7.80316	7	7	6	8	0.00911756	0.0191542	0.0069181	0.0875465
1	113885000	113890000	1	114210000	114215000	.	.	.	.	0,0,0	21	5.97733	6.23704	6.80801	5.73503	7	8	8	7	0.000721713	0.00799358	0.0152306	0.00260249
1	114210000	114215000	1	114255000	114260000	.	.	.	.	0,0,0	23	10.8002	11.1956	10.2541	6.88924	10	10	10	8	0.0383541	0.0432536	0.09311	0.00325392
1	115160000	115165000	1	115260000	115265000	.	.	.	.	0,0,0	24	8.5101	8.36653	6.5661	12.0697	9	9	8	10	0.00364745	0.0054191	0.00180682	0.0599
1	115160000	115165000	1	115315000	115320000	.	.	.	.	0,0,0	16	5.3821	5.76258	5.73257	5.41151	7	7	7	7	0.0359973	0.0606522	0.0930157	0.0965855
1	115190000	115195000	1	115250000	115255000	.	.	.	.	0,0,0	34	14.9099	17.9974	18.157	16.4571	11	12	12	12	0.000703745	0.0112792	0.028047	0.0276
1	116370000	116375000	1	116410000	116415000	.	.	.	.	0,0,0	16	1.99667	3.23963	3.44339	3.79413	3	5	5	5	0.000137685	0.0111631	0.0103205	0.0107142
1	116420000	116425000	1	116545000	116550000	.	.	.	.	0,0,0	14	3.23081	3.01065	3.40797	3.54991	5	4	5	5	0.0217089	0.0259291	0.0541064	0.0606778
1	116430000	116435000	1	116470000	116475000	.	.	.	.	0,0,0	24	5.28504	6.52711	10.1498	5.42513	7	8	10	7	3.52937e-05	0.000933799	0.0605941	0.000186592
1	116895000	116900000	1	117025000	117030000	.	.	.	.	0,0,0	20	5.79477	7.27827	7.6029	7.84106	7	8	8	9	0.00177305	0.0152978	0.0286165	0.0998853
1	116950000	116955000	1	117120000	117125000	.	.	.	.	0,0,0	32	7.80181	8.64467	9.06287	10.2055	8	9	9	10	1.05914e-07	1.10994e-05	1.94357e-05	0.000525118
1	116955000	116960000	1	117180000	117185000	.	.	.	.	0,0,0	21	7.70586	7.82806	6.75032	8.62651	8	8	8	9	0.00457488	0.00799358	0.0152306	0.062752
1	117025000	117030000	1	117120000	117125000	.	.	.	.	0,0,0	30	9.84227	12.1928	14.3863	15.2062	9	10	11	11	2.8005e-05	0.000861386	0.0199775	0.0215152
1	117025000	117030000	1	117180000	117185000	.	.	.	.	0,0,0	35	11.8293	15.1421	19.4506	14.3552	10	11	12	11	1.10983e-05	0.000497323	0.0174667	0.0013304
1	117120000	117125000	1	117180000	117185000	.	.	.	.	0,0,0	57	20.0981	24.4476	22.4776	28.3566	13	13	13	14	6.10239e-07	6.70303e-07	2.14274e-06	0.000416575
1	117130000	117135000	1	117180000	117185000	.	.	.	.	0,0,0	31	5.99494	10.2099	12.9264	17.3366	7	10	11	12	6.09618e-09	0.000449724	0.0122351	0.0894275
1	117945000	117950000	1	117980000	117985000	.	.	.	.	0,0,0	26	10.1539	13.168	9.99081	12.2649	10	11	10	10	0.00777376	0.0497188	0.0217905	0.0210474
1	126250000	126255000	1	126340000	126345000	.	.	.	.	0,0,0	41	16.0438	18.4308	19.3838	17.8554	12	12	12	12	0.00023475	0.000272957	0.000771052	0.000776249
1	129805000	129810000	1	130100000	130105000	.	.	.	.	0,0,0	25	7.64287	7.75108	9.58553	7.27667	8	8	9	8	0.000175297	0.000422639	0.00535144	0.000682434
1	129880000	129885000	1	129975000	129980000	.	.	.	.	0,0,0	21	8.10475	9.51925	9.8466	8.61058	9	9	9	9	0.0238584	0.0296203	0.0578958	0.062752
1	129880000	129885000	1	130100000	130105000	.	.	.	.	0,0,0	23	10.206	9.23973	11.0753	8.61966	10	9	10	9	0.0383541	0.0100356	0.09311	0.0212684
1	129880000	129885000	1	130505000	130510000	.	.	.	.	0,0,0	19	4.45766	5.27583	4.50612	4.41224	6	7	6	6	0.000811311	0.00976666	0.00272166	0.00275917
1	130255000	130260000	1	130365000	130370000	.	.	.	.	0,0,0	16	4.16888	4.09253	4.42169	4.7262	6	6	6	6	0.0123937	0.0285077	0.0370491	0.0358068
1	130470000	130475000	1	130520000	130525000	.	.	.	.	0,0,0	20	6.11808	7.22988	8.85689	6.39927	7	8	9	8	0.00177305	0.0152978	0.0944246	0.0279014
1	132585000	132590000	1	132640000	132645000	.	.	.	.	0,0,0	18	5.71905	5.89836	5.93089	5.62323	7	7	7	7	0.00911756	0.0191542	0.0264813	0.0286957
1	135425000	135430000	1	135500000	135505000	.	.	.	.	0,0,0	24	4.34856	5.62723	9.03636	6.20977	6	7	9	7	2.69695e-06	0.000130252	0.0102455	0.000186592
1	136575000	136580000	1	136835000	136840000	.	.	.	.	0,0,0	20	6.34914	6.3071	5.36063	5.53481	8	8	7	7	0.00932916	0.0152978	0.00606323	0.00601447
1	138985000	138990000	1	139025000	139030000	.	.	.	.	0,0,0	24	8.17429	8.69021	8.85847	10.2237	9	9	9	10	0.00364745	0.0054191	0.0102455	0.0599
1	138990000	138995000	1	139025000	139030000	.	.	.	.	0,0,0	39	18.6389	16.5168	17.8286	19.4895	12	12	12	12	0.000762958	0.000841641	0.00227702	0.00236854
1	138990000	138995000	1	139030000	139035000	.	.	.	.	0,0,0	74	29.6904	30.9609	34.1759	28.3525	14	15	15	14	2.39225e-09	5.24351e-06	1.58141e-05	6.27302e-09
1	139030000	139035000	1	139120000	139125000	.	.	.	.	0,0,0	16	5.63265	6.0378	3.67516	5.58553	7	7	5	7	0.0359973	0.0606522	0.0103205	0.0965855
1	139030000	139035000	1	139130000	139135000	.	.	.	.	0,0,0	22	9.00971	8.26353	4.82672	9.842	9	9	6	9	0.0131903	0.0173117	0.000101663	0.0371087
1	141190000	141195000	1	141235000	141240000	.	.	.	.	0,0,0	46	18.039	19.8753	21.0558	18.099	12	13	13	12	7.68866e-06	0.000707233	0.00184212	3.21675e-05
1	141990000	141995000	1	142080000	142085000	.	.	.	.	0,0,0	16	4.2554	4.79338	5.62178	5.68562	6	6	7	7	0.0123937	0.0285077	0.0930157	0.0965855
1	142235000	142240000	1	142280000	142285000	.	.	.	.	0,0,0	16	4.93226	5.06997	5.49847	3.9227	6	7	7	5	0.0123937	0.0606522	0.0930157	0.0107142
1	142910000	142915000	1	143110000	143115000	.	.	.	.	0,0,0	27	11.7818	8.07923	12.1655	11.6623	10	9	10	10	0.00432637	0.000722941	0.01308	0.012334
1	143755000	143760000	1	143820000	143825000	.	.	.	.	0,0,0	31	8.2213	9.52488	12.7543	8.01949	9	9	11	9	1.08496e-05	2.7226e-05	0.0122351	5.29862e-05
1	143770000	143775000	1	143835000	143840000	.	.	.	.	0,0,0	43	11.5742	12.9206	14.2394	13.6801	10	11	11	11	4.309e-09	1.54549e-06	2.97792e-06	4.04235e-06
1	143775000	143780000	1	143820000	143825000	.	.	.	.	0,0,0	56	22.8625	22.3952	21.5062	19.8544	13	13	13	13	1.36433e-06	1.39486e-06	4.4658e-06	4.50908e-06
1	144620000	144625000	1	144655000	144660000	.	.	.	.	0,0,0	35	12.0574	14.1117	15.4408	14.9329	10	11	11	11	1.10983e-05	0.000497323	0.0013111	0.0013304
1	144655000	144660000	1	144690000	144695000	.	.	.	.	0,0,0	25	6.41871	10.3128	12.1348	5.03817	8	10	10	7	0.000175297	0.0170319	0.0384161	7.45399e-05
1	144655000	144660000	1	144740000	144745000	.	.	.	.	0,0,0	36	12.3788	13.8202	12.7147	17.945	10	11	11	12	4.53139e-06	0.000255272	0.000631276	0.0106227
1	145270000	145275000	1	145325000	145330000	.	.	.	.	0,0,0	13	2.66847	2.88827	2.14393	3.06182	4	4	3	4	0.0201285	0.0564049	0.019405	0.0562732
1	145285000	145290000	1	145340000	145345000	.	.	.	.	0,0,0	27	12.1332	11.4301	9.49255	11.7719	10	10	9	10	0.00432637	0.00571515	0.00125693	0.012334
1	145880000	145885000	1	145935000	145940000	.	.	.	.	0,0,0	27	5.45504	7.05923	7.58088	9.53353	7	8	8	9	1.14937e-06	7.59802e-05	0.000132463	0.00151456
1	145880000	145885000	1	146085000	146090000	.	.	.	.	0,0,0	14	2.81456	3.02926	1.60448	3.22233	4	4	2	5	0.00794569	0.0259291	0.00176772	0.0606778
1	148320000	148325000	1	148380000	148385000	.	.	.	.	0,0,0	44	17.0002	15.9817	20.3949	20.868	12	12	13	13	3.25392e-05	3.96668e-05	0.00506129	0.00465193
1	148325000	148330000	1	148380000	148385000	.	.	.	.	0,0,0	34	7.82525	8.63862	11.1859	8.79735	8	9	10	9	9.32818e-09	1.66293e-06	0.000104642	3.5802e-06
1	148335000	148340000	1	148380000	148385000	.	.	.	.	0,0,0	29	8.81524	10.0968	12.2874	10.999	9	10	10	10	7.32886e-05	0.00168923	0.00396285	0.00383177
1	148345000	148350000	1	148380000	148385000	.	.	.	.	0,0,0	27	10.9632	14.352	13.2509	14.6178	10	11	11	11	0.00432637	0.0331516	0.075175	0.082739
1	149330000	149335000	1	149635000	149640000	.	.	.	.	0,0,0	18	4.00471	5.26985	4.46501	4.41434	6	7	6	6	0.00216348	0.0191542	0.0069181	0.00697292
1	149375000	149380000	1	149440000	149445000	.	.	.	.	0,0,0	30	8.46542	8.21887	11.705	10.654	9	9	10	10	2.8005e-05	6.59669e-05	0.00200947	0.00197497
1	152065000	152070000	1	152155000	152160000	.	.	.	.	0,0,0	19	5.9221	5.49426	6.37127	4.70061	7	7	8	6	0.00409495	0.00976666	0.0523003	0.00275917
1	152160000	152165000	1	152195000	152200000	.	.	.	.	0,0,0	28	4.8021	9.19299	8.67705	5.47746	6	9	9	7	1.10342e-08	0.000345222	0.000567212	1.58708e-06
1	152470000	152475000	1	152530000	152535000	.	.	.	.	0,0,0	31	17.7766	12.7052	16.1753	12.9565	12	11	12	11	0.0449802	0.00490292	0.0909495	0.0127884
1	152530000	152535000	1	152600000	152605000	.	.	.	.	0,0,0	28	11.4541	14.0304	15.4064	11.912	10	11	11	10	0.00225934	0.0214439	0.050413	0.00680914
1	155425000	155430000	1	155460000	155465000	.	.	.	.	0,0,0	17	3.24312	3.05084	3.36239	3.83763	5	4	5	5	0.00119978	0.000930124	0.00394284	0.00382953
1	155665000	155670000	1	155700000	155705000	.	.	.	.	0,0,0	21	3.21156	6.96668	3.48698	7.49781	5	8	5	8	8.44197e-06	0.00799358	2.78885e-05	0.0146609
1	156940000	156945000	1	157005000	157010000	.	.	.	.	0,0,0	31	12.3386	10.4251	11.9404	9.9252	10	10	10	10	0.000281458	0.000449724	0.000995162	0.00104919
1	156945000	156950000	1	157005000	157010000	.	.	.	.	0,0,0	36	16.5882	13.9293	12.7704	18.0877	12	11	11	12	0.00426816	0.000255272	0.000631276	0.0106227
1	156945000	156950000	1	157220000	157225000	.	.	.	.	0,0,0	23	5.81219	6.50386	10.9699	4.26533	7	8	10	6	0.000102777	0.00193352	0.09311	2.97429e-05
1	157005000	157010000	1	157080000	157085000	.	.	.	.	0,0,0	16	4.73066	5.94374	5.40756	4.86883	6	7	7	6	0.0123937	0.0606522	0.0930157	0.0358068
1	157005000	157010000	1	157085000	157090000	.	.	.	.	0,0,0	25	6.3004	7.33706	7.20646	7.79967	8	8	8	8	0.000175297	0.000422639	0.000788571	0.000682434
1	157005000	157010000	1	157220000	157225000	.	.	.	.	0,0,0	43	10.6229	11.816	12.5859	13.7449	10	10	11	11	4.309e-09	1.47309e-08	2.97792e-06	4.04235e-06
20	2185000	2190000	20	2250000	2255000	.	.	.	.	0,0,0	27	9.03086	10.012	14.1946	12.7568	9	10	11	11	0.000377692	0.00571515	0.075175	0.082739
20	2240000	2245000	20	2290000	2295000	.	.	.	.	0,0,0	39	11.451	12.5921	18.3872	16.0767	10	11	12	12	2.86493e-07	3.19163e-05	0.00227702	0.00236854
20	2290000	2295000	20	2380000	2385000	.	.	.	.	0,0,0	20	6.45476	6.63592	8.71226	6.14987	8	8	9	7	0.00932916	0.0152978	0.0944246	0.00601447
20	3860000	3865000	20	4025000	4030000	.	.	.	.	0,0,0	21	5.83691	7.03004	5.91072	8.42748	7	8	7	9	0.000721713	0.00799358	0.0026345	0.062752
20	3950000	3955000	20	4025000	4030000	.	.	.	.	0,0,0	26	9.5753	9.58413	10.0851	12.3795	9	9	10	10	0.000828133	0.00140629	0.0217905	0.0210474
20	4570000	4575000	20	4605000	4610000	.	.	.	.	0,0,0	15	1.71495	5.50649	4.0938	3.35728	2	7	6	5	0.000118859	0.0999292	0.0713009	0.0279841
20	4615000	4620000	20	4660000	4665000	.	.	.	.	0,0,0	22	4.90262	6.57797	7.43794	8.54687	6	8	8	9	3.10116e-05	0.00401505	0.00765603	0.0371087
20	4615000	4620000	20	4670000	4675000	.	.	.	.	0,0,0	21	6.98454	7.56108	7.24399	6.33709	8	8	8	8	0.00457488	0.00799358	0.0152306	0.0146609
20	5390000	5395000	20	5535000	5540000	.	.	.	.	0,0,0	15	4.70348	4.4143	4.59791	3.69617	6	6	6	5	0.0269364	0.0552048	0.0713009	0.0279841
20	5390000	5395000	20	5655000	5660000	.	.	.	.	0,0,0	57	12.3088	12.6713	17.578	16.1349	10	11	12	12	1.91308e-16	1.86839e-12	3.24909e-09	6.44578e-09
20	5390000	5395000	20	5665000	5670000	.	.	.	.	0,0,0	28	8.01613	7.8595	9.39215	6.28521	9	9	9	8	0.000166529	0.000345222	0.000567212	4.59877e-05
20	8050000	8055000	20	8095000	8100000	.	.	.	.	0,0,0	15	2.66397	3.07659	3.36477	2.55347	4	4	5	4	0.00283864	0.0108036	0.0252265	0.00825218
20	8095000	8100000	20	8145000	8150000	.	.	.	.	0,0,0	24	7.84833	6.82209	11.898	7.46451	9	8	10	8	0.00364745	0.000933799	0.0605941	0.00145492
20	10100000	10105000	20	10385000	10390000	.	.	.	.	0,0,0	30	11.3679	8.13731	9.93155	9.40695	10	9	10	9	0.000567254	6.59669e-05	0.00200947	0.000139318
20	10100000	10105000	20	10500000	10505000	.	.	.	.	0,0,0	18	5.23109	6.49305	6.84888	6.34345	7	8	8	8	0.00911756	0.0472054	0.0891362	0.0875465
20	10385000	10390000	20	10565000	10570000	.	.	.	.	0,0,0	23	7.59879	7.96265	6.8097	11.9098	8	9	8	10	0.000966802	0.0100356	0.00380915	0.0931447
20	10405000	10410000	20	10500000	10505000	.	.	.	.	0,0,0	27	7.37518	9.42659	11.468	7.03898	8	9	10	8	2.6429e-05	0.000722941	0.01308	0.000108718
20	10475000	10480000	20	10565000	10570000	.	.	.	.	0,0,0	15	4.292	3.79044	3.951	4.81794	6	5	6	6	0.0269364	0.0258435	0.0713009	0.071771
20	11250000	11255000	20	11405000	11410000	.	.	.	.	0,0,0	20	5.4122	5.74297	7.17082	6.47326	7	7	8	8	0.00177305	0.00479411	0.0286165	0.0279014
20	11265000	11270000	20	11410000	11415000	.	.	.	.	0,0,0	16	4.97365	4.56151	5.53554	4.87424	7	6	7	6	0.0359973	0.0285077	0.0930157	0.0358068
20	13660000	13665000	20	13995000	14000000	.	.	.	.	0,0,0	29	7.88043	7.40991	9.02211	6.11065	9	8	9	7	7.32886e-05	1.13254e-05	0.000267944	3.93569e-07
20	13935000	13940000	20	13995000	14000000	.	.	.	.	0,0,0	31	18.1923	13.278	9.15587	12.5994	12	11	9	11	0.0449802	0.00490292	4.88466e-05	0.0127884
20	16985000	16990000	20	17080000	17085000	.	.	.	.	0,0,0	24	7.52276	6.33941	5.35978	7.4631	8	8	7	8	0.000408098	0.000933799	0.000151245	0.00145492
20	17000000	17005000	20	17080000	17085000	.	.	.	.	0,0,0	24	11.6339	9.88612	8.82287	11.5698	10	10	9	10	0.0238629	0.0276758	0.0102455	0.0599
20	22145000	22150000	20	22375000	22380000	.	.	.	.	0,0,0	29	7.85009	9.45771	10.1946	11.2846	9	9	10	10	7.32886e-05	0.000157962	0.00396285	0.00383177
20	22455000	22460000	20	22525000	22530000	.	.	.	.	0,0,0	18	5.69126	6.23801	6.31138	6.89107	7	8	8	8	0.00911756	0.0472054	0.0891362	0.0875465
20	22490000	22495000	20	22525000	22530000	.	.	.	.	0,0,0	26	6.58037	8.11608	6.74629	9.4083	8	9	8	9	6.73653e-05	0.00140629	0.000312947	0.00311255
20	22530000	22535000	20	22730000	22735000	.	.	.	.	0,0,0	26	8.25474	10.3185	10.7308	10.5665	9	10	10	10	0.000828133	0.00977322	0.0217905	0.0210474
20	22530000	22535000	20	23260000	23265000	.	.	.	.	0,0,0	13	3.16837	2.8255	3.07677	3.04022	5	4	4	4	0.0475669	0.0564049	0.048704	0.0562732
20	22595000	22600000	20	22730000	22735000	.	.	.	.	0,0,0	24	6.57568	7.75919	7.53602	8.88809	8	8	8	9	0.000408098	0.000933799	0.00180682	0.0117284
20	23160000	23165000	20	23195000	23200000	.	.	.	.	0,0,0	22	4.03917	9.21796	7.72039	7.87651	6	9	8	9	3.10116e-05	0.0173117	0.00765603	0.0371087
20	23200000	23205000	20	23235000	23240000	.	.	.	.	0,0,0	17	3.35202	5.47611	6.21674	2.38079	5	7	7	3	0.00119978	0.0349532	0.0515607	0.000113993
20	28420000	28425000	20	28635000	28640000	.	.	.	.	0,0,0	21	5.82182	6.00058	7.73763	8.40024	7	7	8	9	0.000721713	0.00213981	0.0152306	0.062752
20	28520000	28525000	20	28635000	28640000	.	.	.	.	0,0,0	32	8.03711	7.89022	7.8903	9.61594	9	9	9	9	4.26136e-06	1.10994e-05	1.94357e-05	2.15952e-05
20	31215000	31220000	20	31310000	31315000	.	.	.	.	0,0,0	23	10.1269	8.58229	10.4904	10.3124	10	9	10	10	0.0383541	0.0100356	0.09311	0.0931447
20	31240000	31245000	20	31310000	31315000	.	.	.	.	0,0,0	20	8.02776	7.54256	5.92663	9.74844	9	8	7	9	0.03935	0.0152978	0.00606323	0.0998853
20	31310000	31315000	20	31590000	31595000	.	.	.	.	0,0,0	20	6.14097	5.31578	9.23723	5.15009	7	7	9	7	0.00177305	0.00479411	0.0944246	0.00601447
20	31310000	31315000	20	32625000	32630000	.	.	.	.	0,0,0	14	4.08149	2.87462	3.02035	3.83238	6	4	4	5	0.0534987	0.0259291	0.0203712	0.0606778
20	32625000	32630000	20	32670000	32675000	.	.	.	.	0,0,0	27	6.05315	7.94575	13.3575	3.95435	7	9	11	6	1.14937e-06	0.000722941	0.075175	1.51327e-07
20	35210000	35215000	20	35275000	35280000	.	.	.	.	0,0,0	26	8.84587	8.95629	11.3677	10.5836	9	9	10	10	0.000828133	0.00140629	0.0217905	0.0210474
20	37340000	37345000	20	37460000	37465000	.	.	.	.	0,0,0	24	8.63257	7.25096	8.60639	9.40852	9	8	9	9	0.00364745	0.000933799	0.0102455	0.0117284
20	38320000	38325000	20	38365000	38370000	.	.	.	.	0,0,0	24	4.00334	6.00161	10.465	8.81874	6	7	10	9	2.69695e-06	0.000130252	0.0605941	0.0117284
20	38320000	38325000	20	38370000	38375000	.	.	.	.	0,0,0	18	4.4859	5.45226	6.16214	7.07969	6	7	7	8	0.00216348	0.0191542	0.0264813	0.0875465
20	39725000	39730000	20	40280000	40285000	.	.	.	.	0,0,0	28	6.63752	7.00474	6.75876	6.31868	8	8	8	8	9.49567e-06	2.91765e-05	5.08439e-05	4.59877e-05
20	39725000	39730000	20	40285000	40290000	.	.	.	.	0,0,0	16	5.60346	5.77249	5.19341	4.30278	7	7	7	6	0.0359973	0.0606522	0.0930157	0.0358068
20	41155000	41160000	20	41260000	41265000	.	.	.	.	0,0,0	18	6.47255	5.30275	4.68608	5.16152	8	7	6	7	0.0325972	0.0191542	0.0069181	0.0286957
20	56430000	56435000	20	56610000	56615000	.	.	.	.	0,0,0	21	5.63289	4.60208	4.79631	3.35834	7	6	6	5	0.000721713	0.000336093	0.000299534	3.34796e-05
20	58410000	58415000	20	58455000	58460000	.	.	.	.	0,0,0	24	8.37898	7.8248	11.9007	9.43584	9	8	10	9	0.00364745	0.000933799	0.0605941	0.0117284
20	58455000	58460000	20	58525000	58530000	.	.	.	.	0,0,0	26	12.564	11.021	9.62416	10.6145	11	10	9	10	0.0527473	0.00977322	0.00255206	0.0210474
20	62625000	62630000	20	62825000	62830000	.	.	.	.	0,0,0	22	7.08561	7.95886	9.40847	9.13576	8	9	9	9	0.00217505	0.0173117	0.0335097	0.0371087
20	62635000	62640000	20	62810000	62815000	.	.	.	.	0,0,0	19	4.4132	5.15803	5.88213	6.0004	6	7	7	7	0.000811311	0.00976666	0.0127444	0.0133075
20	62675000	62680000	20	62825000	62830000	.	.	.	.	0,0,0	20	6.72981	6.37847	4.24335	7.73309	8	8	6	8	0.00932916	0.0152978	0.00094894	0.0279014
20	62825000	62830000	20	62905000	62910000	.	.	.	.	0,0,0	19	6.87247	6.36262	6.96301	4.401	8	8	8	6	0.0177996	0.0270489	0.0523003	0.00275917
21	1500000	1505000	21	1555000	1560000	.	.	.	.	0,0,0	24	7.93256	8.2196	7.44404	9.55611	9	9	8	9	0.00364745	0.0054191	0.00180682	0.0117284
21	4510000	4515000	21	4595000	4600000	.	.	.	.	0,0,0	31	11.9206	12.5212	13.6018	13.1676	10	11	11	11	0.000281458	0.00490292	0.0122351	0.0127884
21	4510000	4515000	21	4705000	4710000	.	.	.	.	0,0,0	29	8.10932	9.09781	11.7399	10.4201	9	9	10	10	7.32886e-05	0.000157962	0.00396285	0.00383177
21	4515000	4520000	21	4705000	4710000	.	.	.	.	0,0,0	17	4.19937	4.55442	5.59755	4.95867	6	6	7	6	0.005386	0.0142344	0.0515607	0.0166072
21	4510000	4515000	21	4855000	4860000	.	.	.	.	0,0,0	20	3.46503	4.9182	5.65702	6.45262	5	6	7	8	3.21849e-05	0.000919795	0.00606323	0.0279014
21	4510000	4515000	21	5275000	5280000	.	.	.	.	0,0,0	26	5.54627	6.3503	9.47315	8.45002	7	8	9	9	3.44811e-06	0.000182927	0.00255206	0.00311255
21	13415000	13420000	21	13480000	13485000	.	.	.	.	0,0,0	40	18.3047	20.7196	22.6694	23.1647	12	13	13	13	0.000431856	0.0115082	0.0270334	0.0254842
21	13415000	13420000	21	13485000	13490000	.	.	.	.	0,0,0	79	26.6346	26.3354	26.8722	31.5436	14	14	14	15	4.82942e-11	1.23103e-10	1.755e-10	1.27467e-06
21	13415000	13420000	21	13490000	13495000	.	.	.	.	0,0,0	47	19.9765	19.2806	17.1733	22.7579	13	12	12	13	0.000491846	5.18175e-06	1.34828e-05	0.0010723
21	13415000	13420000	21	13495000	13500000	.	.	.	.	0,0,0	102	34.0844	32.6788	34.2108	38.6921	15	15	15	15	6.54951e-15	4.05554e-15	1.06632e-14	3.28992e-14
21	13420000	13425000	21	13480000	13485000	.	.	.	.	0,0,0	29	13.9304	15.0632	10.902	14.0549	11	11	10	11	0.013422	0.013541	0.00396285	0.0355411
21	13420000	13425000	21	13485000	13490000	.	.	.	.	0,0,0	40	16.2283	15.1268	16.8608	16.3386	12	11	12	12	0.000431856	1.52965e-05	0.00135248	0.0013935
21	13420000	13425000	21	13495000	13500000	.	.	.	.	0,0,0	56	19.1939	18.921	20.9434	22.0041	12	12	13	13	1.75839e-09	4.3284e-09	4.4658e-06	4.50908e-06
21	13430000	13435000	21	13475000	13480000	.	.	.	.	0,0,0	26	6.91686	8.98862	11.9372	12.2206	8	9	10	10	6.73653e-05	0.00140629	0.0217905	0.0210474
21	13430000	13435000	21	13480000	13485000	.	.	.	.	0,0,0	40	17.6485	18.1571	22.4618	24.161	12	12	13	13	0.000431856	0.000480987	0.0270334	0.0254842
21	13430000	13435000	21	13485000	13490000	.	.	.	.	0,0,0	57	19.5928	21.6416	17.9526	30.4897	13	13	12	14	6.10239e-07	6.70303e-07	3.24909e-09	0.000416575
21	13430000	13435000	21	13490000	13495000	.	.	.	.	0,0,0	46	17.8404	16.2427	15.4342	23.8805	12	12	11	13	7.68866e-06	1.02742e-05	2.647e-07	0.00173598
21	13430000	13435000	21	13495000	13500000	.	.	.	.	0,0,0	78	22.7475	25.2572	27.8358	34.9632	13	14	14	15	3.78461e-15	1.75091e-10	3.27622e-10	2.24741e-06
21	13435000	13440000	21	13485000	13490000	.	.	.	.	0,0,0	47	10.853	15.4932	13.3499	26.3159	10	11	11	14	4.85828e-11	4.1218e-08	1.09009e-07	0.0351117
21	13440000	13445000	21	13495000	13500000	.	.	.	.	0,0,0	44	13.6633	17.1709	22.9743	25.8552	11	12	13	14	2.85745e-07	3.96668e-05	0.00506129	0.0889366
21	13495000	13500000	21	13530000	13535000	.	.	.	.	0,0,0	27	9.04738	13.9446	12.8127	11.6066	9	11	11	10	0.000377692	0.0331516	0.075175	0.012334
21	15455000	15460000	21	15505000	15510000	.	.	.	.	0,0,0	46	11.9717	16.0886	13.6577	16.651	10	12	11	12	1.4025e-10	1.02742e-05	2.647e-07	3.21675e-05
21	15455000	15460000	21	15755000	15760000	.	.	.	.	0,0,0	23	4.1688	7.09047	9.91428	8.46246	6	8	10	9	9.17778e-06	0.00193352	0.09311	0.0212684
21	15475000	15480000	21	15510000	15515000	.	.	.	.	0,0,0	20	4.2255	8.21145	7.72086	6.00623	6	9	8	7	0.000272438	0.0469606	0.0286165	0.00601447
21	18940000	18945000	21	18975000	18980000	.	.	.	.	0,0,0	28	6.39519	8.7537	3.91562	8.52791	8	9	5	9	9.49567e-06	0.000345222	5.82076e-10	0.00073689
21	18935000	18940000	21	18980000	18985000	.	.	.	.	0,0,0	35	3.01702	8.5074	7.99329	8.17971	4	9	9	9	8.53722e-19	6.09137e-07	9.41544e-07	1.36001e-06
21	18935000	18940000	21	18985000	18990000	.	.	.	.	0,0,0	22	1.65455	5.14805	4.84717	4.23128	2	7	6	6	9.54901e-11	0.000927197	0.000101663	0.000101318
21	18935000	18940000	21	19045000	19050000	.	.	.	.	0,0,0	49	9.36436	14.2972	21.8614	20.3205	9	11	13	13	3.40749e-15	6.48632e-09	0.0004338	0.000368713
21	18935000	18940000	21	19050000	19055000	.	.	.	.	0,0,0	32	5.97758	9.13636	12.4411	12.6852	7	9	11	11	1.3394e-09	1.10994e-05	0.00738451	0.00740235
21	18935000	18940000	21	19055000	19060000	.	.	.	.	0,0,0	23	3.6786	7.08375	10.0777	11.4075	5	8	10	10	4.41299e-07	0.00193352	0.09311	0.0931447
21	18935000	18940000	21	19115000	19120000	.	.	.	.	0,0,0	20	3.20859	6.24017	7.49041	5.56875	5	8	8	7	3.21849e-05	0.0152978	0.0286165	0.00601447
21	18935000	18940000	21	19145000	19150000	.	.	.	.	0,0,0	38	12.8146	11.2182	18.6975	17.3333	11	10	12	12	4.16889e-05	1.66035e-06	0.00397769	0.00405623
21	18940000	18945000	21	19140000	19145000	.	.	.	.	0,0,0	32	10.5778	9.77669	10.8751	15.3599	10	9	10	11	0.000130988	1.10994e-05	0.000478805	0.00740235
21	18940000	18945000	21	19215000	19220000	.	.	.	.	0,0,0	24	2.12499	4.79545	8.00781	4.90703	3	6	9	6	7.77078e-11	9.84659e-06	0.0102455	8.33234e-06
21	18935000	18940000	21	22890000	22895000	.	.	.	.	0,0,0	16	6.48378	2.83038	2.34164	2.10203	8	4	3	3	0.0942651	0.00319714	0.000418012	0.000452825
21	18995000	19000000	21	19135000	19140000	.	.	.	.	0,0,0	26	4.49897	2.85534	2.71672	3.93958	6	4	4	5	1.87599e-07	2.1781e-10	2.49784e-10	2.7838e-08
21	19045000	19050000	21	19135000	19140000	.	.	.	.	0,0,0	28	8.47544	12.4509	13.8083	9.40151	9	11	11	9	0.000166529	0.0214439	0.050413	0.00073689
21	19240000	19245000	21	19275000	19280000	.	.	.	.	0,0,0	27	11.6044	12.2151	14.4391	11.5758	10	10	11	10	0.00432637	0.00571515	0.075175	0.012334
21	19850000	19855000	21	19970000	19975000	.	.	.	.	0,0,0	22	7.23781	6.75538	7.68246	8.9054	8	8	8	9	0.00217505	0.00401505	0.00765603	0.0371087
21	20700000	20705000	21	20760000	20765000	.	.	.	.	0,0,0	19	7.40832	7.93592	6.95503	7.33274	8	9	8	8	0.0177996	0.0730598	0.0523003	0.0494469
21	20790000	20795000	21	20880000	20885000	.	.	.	.	0,0,0	42	13.7179	15.8736	18.3188	18.9604	11	12	12	12	1.6236e-06	0.000148733	0.000421878	0.000441096
21	20930000	20935000	21	20980000	20985000	.	.	.	.	0,0,0	22	5.65573	6.65282	9.77753	6.99047	7	8	9	8	0.000274286	0.00401505	0.0335097	0.0071204
21	21410000	21415000	21	21485000	21490000	.	.	.	.	0,0,0	27	9.38092	11.5698	11.6212	13.9954	9	10	10	11	0.000377692	0.00571515	0.01308	0.082739
21	21480000	21485000	21	21530000	21535000	.	.	.	.	0,0,0	20	5.13807	6.58489	7.37518	9.64501	7	8	8	9	0.00177305	0.0152978	0.0286165	0.0998853
21	25590000	25595000	21	25625000	25630000	.	.	.	.	0,0,0	58	28.1544	28.5117	32.1251	31.8574	14	14	15	15	0.000119369	9.46634e-05	0.018071	0.0210394
21	27205000	27210000	21	27255000	27260000	.	.	.	.	0,0,0	55	14.1903	23.805	33.6556	31.4299	11	13	15	15	3.85315e-12	2.62775e-06	0.0456973	0.0483022
21	27215000	27220000	21	27255000	27260000	.	.	.	.	0,0,0	81	17.6446	32.6822	48.9142	55.5479	12	15	17	17	6.67461e-22	6.48642e-08	0.0332752	0.0646489
21	27220000	27225000	21	27255000	27260000	.	.	.	.	0,0,0	50	18.6287	23.0139	18.429	25.803	12	13	12	14	3.46095e-07	7.02031e-05	1.41211e-06	0.0114116
21	27255000	27260000	21	27290000	27295000	.	.	.	.	0,0,0	55	8.6947	21.113	10.0904	9.39957	9	13	10	9	6.66954e-19	2.62775e-06	1.28138e-14	1.02768e-18
21	27255000	27260000	21	27325000	27330000	.	.	.	.	0,0,0	52	20.3574	28.0091	30.8691	30.0584	13	14	14	14	2.11354e-05	0.00175343	0.00414435	0.00485802
21	27255000	27260000	21	27340000	27345000	.	.	.	.	0,0,0	46	20.6885	22.2839	21.552	29.8888	13	13	13	14	0.000833749	0.000707233	0.00184212	0.0488373
21	30435000	30440000	21	30520000	30525000	.	.	.	.	0,0,0	20	7.00326	6.87436	8.72575	7.37278	8	8	9	8	0.00932916	0.0152978	0.0944246	0.0279014
21	32695000	32700000	21	32825000	32830000	.	.	.	.	0,0,0	18	4.65011	5.47072	7.51093	4.72494	6	7	8	6	0.00216348	0.0191542	0.0891362	0.00697292
21	32695000	32700000	21	32830000	32835000	.	.	.	.	0,0,0	51	9.25323	11.6758	16.3144	11.8744	9	10	12	10	2.15154e-16	7.8403e-13	6.51845e-07	2.80972e-12
21	32695000	32700000	21	32915000	32920000	.	.	.	.	0,0,0	18	4.64867	5.33508	5.05197	5.8419	6	7	7	7	0.00216348	0.0191542	0.0264813	0.0286957
21	32695000	32700000	21	32930000	32935000	.	.	.	.	0,0,0	27	8.10791	7.15788	8.32046	8.25088	9	8	9	9	0.000377692	7.59802e-05	0.00125693	0.00151456
21	32710000	32715000	21	32830000	32835000	.	.	.	.	0,0,0	28	8.20885	10.0537	9.52154	11.3452	9	10	9	10	0.000166529	0.00312624	0.000567212	0.00680914
21	32830000	32835000	21	33335000	33340000	.	.	.	.	0,0,0	16	5.07658	4.58264	5.38578	6.06944	7	6	7	7	0.0359973	0.0285077	0.0930157	0.0965855
21	33200000	33205000	21	33335000	33340000	.	.	.	.	0,0,0	29	12.9086	13.6261	10.7711	13.6382	11	11	10	11	0.013422	0.013541	0.00396285	0.0355411
21	33200000	33205000	21	33350000	33355000	.	.	.	.	0,0,0	24	12.3316	10.8432	11.2336	9.35955	10	10	10	9	0.0238629	0.0276758	0.0605941	0.0117284
21	33315000	33320000	21	33350000	33355000	.	.	.	.	0,0,0	30	6.17494	8.5665	8.11131	11.5036	7	9	9	10	2.35105e-08	6.59669e-05	0.000108358	0.00197497
21	33325000	33330000	21	33490000	33495000	.	.	.	.	0,0,0	25	9.05167	10.0931	11.3947	10.898	9	10	10	10	0.00179395	0.0170319	0.0384161	0.036434
21	33325000	33330000	21	33505000	33510000	.	.	.	.	0,0,0	18	6.05977	5.75479	6.40725	7.72467	7	7	8	8	0.00911756	0.0191542	0.0891362	0.0875465
21	33330000	33335000	21	33575000	33580000	.	.	.	.	0,0,0	18	5.54763	6.10829	6.43143	3.73636	7	7	8	5	0.00911756	0.0191542	0.0891362	0.00132943
21	33340000	33345000	21	33490000	33495000	.	.	.	.	0,0,0	30	12.1286	12.5888	12.8378	11.1452	10	11	11	10	0.000567254	0.0082632	0.0199775	0.00197497
21	33350000	33355000	21	33490000	33495000	.	.	.	.	0,0,0	29	9.04343	10.731	12.3047	11.1616	9	10	10	10	7.32886e-05	0.00168923	0.00396285	0.00383177
21	33670000	33675000	21	33735000	33740000	.	.	.	.	0,0,0	34	7.10909	7.51157	11.6924	9.62682	8	8	10	9	9.32818e-09	2.91041e-08	0.000104642	3.5802e-06
21	33675000	33680000	21	33735000	33740000	.	.	.	.	0,0,0	16	3.94017	3.78886	5.41577	5.61322	5	5	7	7	0.00347067	0.0111631	0.0930157	0.0965855
21	34035000	34040000	21	34070000	34075000	.	.	.	.	0,0,0	33	6.35913	10.1346	10.3755	10.61	8	10	10	10	3.04221e-08	0.000110484	0.000223462	0.000254533
21	41400000	41405000	21	42025000	42030000	.	.	.	.	0,0,0	33	9.39482	10.3298	10.5996	10.6953	9	10	10	10	1.72981e-06	0.000110484	0.000223462	0.000254533
21	42025000	42030000	21	45415000	45420000	.	.	.	.	0,0,0	12	2.54929	2.41673	2.41359	2.27778	4	3	3	3	0.04918	0.0648534	0.0525977	0.0523734
21	42025000	42030000	21	54230000	54235000	.	.	.	.	0,0,0	13	1.91282	1.28374	2.42108	1.45556	2	1	3	1	0.0024278	0.0015292	0.019405	0.00104493
21	44405000	44410000	21	44520000	44525000	.	.	.	.	0,0,0	24	7.62121	7.09074	7.8688	7.92511	8	8	9	9	0.000408098	0.000933799	0.0102455	0.0117284
21	44475000	44480000	21	44620000	44625000	.	.	.	.	0,0,0	18	7.68417	6.28316	5.40803	5.02349	8	8	7	7	0.0325972	0.0472054	0.0264813	0.0286957
21	44620000	44625000	21	44805000	44810000	.	.	.	.	0,0,0	31	14.6947	15.0798	18.9202	11.9954	11	11	12	10	0.00445631	0.00490292	0.0909495	0.00104919
21	44630000	44635000	21	44665000	44670000	.	.	.	.	0,0,0	19	3.73233	5.1892	4.30396	5.82778	5	7	6	7	0.000117489	0.00976666	0.00272166	0.0133075
21	44525000	44530000	21	45070000	45075000	.	.	.	.	0,0,0	12	2.83914	2.37943	1.37095	2.21368	4	3	1	3	0.04918	0.0648534	0.00557442	0.0523734
21	44805000	44810000	21	45050000	45055000	.	.	.	.	0,0,0	28	10.5791	12.0821	10.1509	12.5649	10	10	10	11	0.00225934	0.00312624	0.00747118	0.0544382
21	44805000	44810000	21	45415000	45420000	.	.	.	.	0,0,0	19	7.21725	5.41209	7.41158	5.82224	8	7	8	7	0.0177996	0.00976666	0.0523003	0.0133075
21	45010000	45015000	21	45050000	45055000	.	.	.	.	0,0,0	24	5.20223	6.75798	6.48976	9.89205	7	8	8	10	3.52937e-05	0.000933799	0.00180682	0.0599
21	48515000	48520000	21	48565000	48570000	.	.	.	.	0,0,0	31	10.6219	12.4354	13.1494	17.5501	10	11	11	12	0.000281458	0.00490292	0.0122351	0.0894275
21	48515000	48520000	21	48715000	48720000	.	.	.	.	0,0,0	38	15.6362	13.5931	12.6254	20.8635	12	11	11	13	0.00137072	7.12167e-05	0.000151061	0.0546928
21	48615000	48620000	21	48715000	48720000	.	.	.	.	0,0,0	66	24.6646	25.9124	26.1177	37.1786	14	14	14	15	7.22304e-07	7.36467e-07	1.91239e-06	0.000889884
21	48675000	48680000	21	48715000	48720000	.	.	.	.	0,0,0	44	21.0507	22.4169	26.292	27.6265	13	13	14	14	0.00244408	0.00192351	0.078661	0.0889366
21	48715000	48720000	21	48820000	48825000	.	.	.	.	0,0,0	17	7.18464	5.73715	5.02245	5.19348	8	7	7	7	0.0564492	0.0349532	0.0515607	0.0532552
21	54055000	54060000	21	54175000	54180000	.	.	.	.	0,0,0	17	6.0346	5.64283	6.13049	5.58749	7	7	7	7	0.019039	0.0349532	0.0515607	0.0532552
21	54175000	54180000	21	54230000	54235000	.	.	.	.	0,0,0	48	27.4989	21.0663	24.1274	13.2047	14	13	13	11	0.0130522	0.000238572	0.000721275	4.60528e-08
21	55580000	55585000	21	55675000	55680000	.	.	.	.	0,0,0	26	7.53066	7.10843	7.45263	8.92938	8	8	8	9	6.73653e-05	0.000182927	0.000312947	0.00311255
21	55600000	55605000	21	55665000	55670000	.	.	.	.	0,0,0	23	7.77523	8.77373	11.4386	11.959	8	9	10	10	0.000966802	0.0100356	0.09311	0.0931447
21	55675000	55680000	21	55710000	55715000	.	.	.	.	0,0,0	15	4.88058	5.17193	4.8673	4.82835	6	7	6	6	0.0269364	0.0999292	0.0713009	0.071771
21	56700000	56705000	21	56810000	56815000	.	.	.	.	0,0,0	22	7.67864	9.04672	9.5046	6.57411	8	9	9	8	0.00217505	0.0173117	0.0335097	0.0071204
21	59635000	59640000	21	59715000	59720000	.	.	.	.	0,0,0	34	8.74307	8.97894	12.8426	12.2077	9	9	11	10	5.93239e-07	1.66293e-06	0.0023735	0.00012139
21	59675000	59680000	21	59710000	59715000	.	.	.	.	0,0,0	19	2.34605	7.4881	6.16142	6.51844	3	8	7	8	1.22099e-06	0.0270489	0.0127444	0.0494469
21	62410000	62415000	21	63570000	63575000	.	.	.	.	0,0,0	15	4.13403	3.00869	2.62344	4.30026	6	4	4	6	0.0269364	0.0108036	0.0071125	0.071771
21	64440000	64445000	21	64525000	64530000	.	.	.	.	0,0,0	28	10.1052	9.47406	12.241	12.8159	10	9	10	11	0.00225934	0.000345222	0.00747118	0.0544382
21	64440000	64445000	21	64540000	64545000	.	.	.	.	0,0,0	40	13.5439	10.8784	11.2127	14.9432	11	10	10	11	8.54206e-06	3.16337e-07	5.37427e-07	4.18526e-05
21	64460000	64465000	21	64525000	64530000	.	.	.	.	0,0,0	26	9.17859	8.95538	7.4738	10.4927	9	9	8	10	0.000828133	0.00140629	0.000312947	0.0210474
21	64460000	64465000	21	64540000	64545000	.	.	.	.	0,0,0	30	9.90336	9.24736	12.8964	13.1469	10	9	11	11	0.000567254	6.59669e-05	0.0199775	0.0215152
21	65935000	65940000	21	66000000	66005000	.	.	.	.	0,0,0	24	11.3607	11.1343	9.92663	9.12	10	10	10	9	0.0238629	0.0276758	0.0605941	0.0117284
21	66245000	66250000	21	66355000	66360000	.	.	.	.	0,0,0	27	7.06758	9.71149	12.0904	14.0743	8	9	10	11	2.6429e-05	0.000722941	0.01308	0.082739
21	66585000	66590000	21	66630000	66635000	.	.	.	.	0,0,0	32	13.626	12.6394	17.7073	13.3181	11	11	12	11	0.00248171	0.00287565	0.0621387	0.00740235
21	67215000	67220000	21	67265000	67270000	.	.	.	.	0,0,0	31	10.1158	9.21932	11.3727	9.90397	10	9	10	10	0.000281458	2.7226e-05	0.000995162	0.00104919
21	67230000	67235000	21	67265000	67270000	.	.	.	.	0,0,0	25	9.61139	8.59067	11.4703	6.47226	9	9	10	8	0.00179395	0.0028911	0.0384161	0.000682434
21	67535000	67540000	21	67590000	67595000	.	.	.	.	0,0,0	18	2.6996	3.31675	3.36915	5.90366	4	5	5	7	7.54661e-05	0.00155417	0.00128923	0.0286957
21	68355000	68360000	21	68395000	68400000	.	.	.	.	0,0,0	11	1.46665	1.46865	1.6795	1.75406	1	1	2	2	0.0141472	0.0316675	0.0600338	0.0702932
21	68790000	68795000	21	68870000	68875000	.	.	.	.	0,0,0	16	3.03055	3.08413	4.53551	2.10778	4	4	6	3	0.000904075	0.00319714	0.0370491	0.000452825
21	69060000	69065000	21	69175000	69180000	.	.	.	.	0,0,0	15	1.75903	3.21131	4.74917	4.50358	2	5	6	6	0.000118859	0.0258435	0.0713009	0.071771
21	68495000	68500000	21	68740000	68745000	.	.	.	.	0,0,0	14	3.12692	2.00966	3.56249	1.29477	4	3	5	1	0.00794569	0.00848913	0.0541064	0.000212974
22	160000	165000	22	245000	250000	.	.	.	.	0,0,0	21	4.00462	4.54474	4.22606	4.33696	6	6	6	6	8.87294e-05	0.000336093	0.000299534	0.000318753
22	160000	165000	22	660000	665000	.	.	.	.	0,0,0	14	2.66768	2.93267	3.0408	3.66787	4	4	4	5	0.00794569	0.0259291	0.0203712	0.0606778
22	5065000	5070000	22	5165000	5170000	.	.	.	.	0,0,0	17	4.27908	3.97029	4.00146	5.62655	6	6	6	7	0.005386	0.0142344	0.0173072	0.0532552
22	5965000	5970000	22	6010000	6015000	.	.	.	.	0,0,0	17	4.43592	4.8205	3.7088	4.01936	6	6	5	6	0.005386	0.0142344	0.00394284	0.0166072
22	6665000	6670000	22	6700000	6705000	.	.	.	.	0,0,0	20	6.82919	7.50492	6.98148	7.98793	8	8	8	9	0.00932916	0.0152978	0.0286165	0.0998853
22	6720000	6725000	22	6840000	6845000	.	.	.	.	0,0,0	28	8.98944	9.13229	9.09414	11.4129	9	9	9	10	0.000166529	0.000345222	0.000567212	0.00680914
22	6765000	6770000	22	6840000	6845000	.	.	.	.	0,0,0	20	6.69947	7.33929	6.99302	9.47402	8	8	8	9	0.00932916	0.0152978	0.0286165	0.0998853
22	6840000	6845000	22	7005000	7010000	.	.	.	.	0,0,0	21	7.1992	6.04546	6.10678	6.7092	8	7	7	8	0.00457488	0.00213981	0.0026345	0.0146609
22	10230000	10235000	22	10425000	10430000	.	.	.	.	0,0,0	16	4.2728	5.12718	4.80073	2.6842	6	7	6	4	0.0123937	0.0606522	0.0370491	0.00258946
22	11355000	11360000	22	11495000	11500000	.	.	.	.	0,0,0	19	4.78551	4.43917	6.37141	5.29405	6	6	8	7	0.000811311	0.00252996	0.0523003	0.0133075
22	13025000	13030000	22	13150000	13155000	.	.	.	.	0,0,0	16	6.09156	4.77472	5.0693	6.03283	7	6	7	7	0.0359973	0.0285077	0.0930157	0.0965855
22	13150000	13155000	22	14210000	14215000	.	.	.	.	0,0,0	17	5.92667	3.58812	5.58168	4.04102	7	5	7	6	0.019039	0.00450575	0.0515607	0.0166072
22	13170000	13175000	22	13220000	13225000	.	.	.	.	0,0,0	23	6.77853	6.0501	8.43639	11.1077	8	7	9	10	0.000966802	0.00037431	0.0194454	0.0931447
22	16080000	16085000	22	16200000	16205000	.	.	.	.	0,0,0	20	7.25401	7.56484	9.65574	7.51629	8	8	9	8	0.00932916	0.0152978	0.0944246	0.0279014
22	16475000	16480000	22	16510000	16515000	.	.	.	.	0,0,0	39	10.7046	16.8082	10.5328	20.559	10	12	10	13	2.86493e-07	0.000841641	1.45772e-06	0.0377914
22	16475000	16480000	22	16530000	16535000	.	.	.	.	0,0,0	37	14.433	15.6728	22.8228	13.9626	11	12	13	11	9.07874e-05	0.00259858	0.0824385	0.000353249
22	16475000	16480000	22	16540000	16545000	.	.	.	.	0,0,0	21	9.91571	9.02641	8.72257	9.28255	10	9	9	9	0.0950611	0.0296203	0.0578958	0.062752
22	16475000	16480000	22	16545000	16550000	.	.	.	.	0,0,0	22	11.4711	9.21124	9.31727	9.64251	10	9	9	9	0.0613283	0.0173117	0.0335097	0.0371087
22	16475000	16480000	22	16555000	16560000	.	.	.	.	0,0,0	40	17.0076	15.6362	18.7892	15.9532	12	12	12	12	0.000431856	0.000480987	0.00135248	0.0013935
22	16475000	16480000	22	16595000	16600000	.	.	.	.	0,0,0	16	6.43939	5.52359	6.04427	5.79268	8	7	7	7	0.0942651	0.0606522	0.0930157	0.0965855
22	16475000	16480000	22	16650000	16655000	.	.	.	.	0,0,0	26	6.0923	7.65243	8.7734	8.37574	7	8	9	9	3.44811e-06	0.000182927	0.00255206	0.00311255
22	16650000	16655000	22	16700000	16705000	.	.	.	.	0,0,0	44	14.4221	15.0508	14.6152	19.2172	11	11	11	12	2.85745e-07	6.74258e-07	1.26701e-06	0.00012846
22	16650000	16655000	22	16745000	16750000	.	.	.	.	0,0,0	43	17.5327	16.4508	13.0471	22.4359	12	12	11	13	6.33728e-05	7.77573e-05	2.97792e-06	0.00737973
22	16665000	16670000	22	16700000	16705000	.	.	.	.	0,0,0	44	8.17583	16.683	16.2037	13.9899	9	12	12	11	3.85361e-12	3.96668e-05	0.000110009	1.7117e-06
22	16665000	16670000	22	16735000	16740000	.	.	.	.	0,0,0	23	10.4673	10.7384	9.25774	10.7567	10	10	9	10	0.0383541	0.0432536	0.0194454	0.0931447
22	16665000	16670000	22	16745000	16750000	.	.	.	.	0,0,0	41	17.6596	18.4557	16.1311	22.2584	12	12	12	13	0.00023475	0.000272957	0.000771052	0.0172772
22	16700000	16705000	22	16735000	16740000	.	.	.	.	0,0,0	41	7.7755	18.3608	9.31788	11.936	8	12	9	10	4.43433e-13	0.000272957	9.40515e-10	2.03831e-07
22	16745000	16750000	22	16785000	16790000	.	.	.	.	0,0,0	35	8.89453	12.9081	19.0221	15.0196	9	11	12	11	2.09045e-07	0.000497323	0.0174667	0.0013304
22	16745000	16750000	22	16800000	16805000	.	.	.	.	0,0,0	60	16.1959	16.7019	17.546	22.8089	12	12	12	13	3.40363e-11	7.47696e-11	1.83896e-10	2.22686e-07
22	17105000	17110000	22	17405000	17410000	.	.	.	.	0,0,0	20	3.22838	3.78161	7.07559	4.20841	5	5	8	6	3.21849e-05	0.000166795	0.0286165	0.000968778
22	21175000	21180000	22	21235000	21240000	.	.	.	.	0,0,0	24	9.61337	8.64632	6.41618	10.5388	9	9	8	10	0.00364745	0.0054191	0.00180682	0.0599
22	21190000	21195000	22	21490000	21495000	.	.	.	.	0,0,0	20	6.90879	6.70408	7.64168	9.06009	8	8	8	9	0.00932916	0.0152978	0.0286165	0.0998853
22	21190000	21195000	22	21510000	21515000	.	.	.	.	0,0,0	18	6.44977	5.34086	5.67347	6.52515	8	7	7	8	0.0325972	0.0191542	0.0264813	0.0875465
22	29810000	29815000	22	29850000	29855000	.	.	.	.	0,0,0	20	8.62033	7.77158	7.82879	6.98351	9	8	8	8	0.03935	0.0152978	0.0286165	0.0279014
22	30060000	30065000	22	30115000	30120000	.	.	.	.	0,0,0	17	2.3821	3.28545	5.65789	4.0043	3	5	7	6	2.89927e-05	0.00450575	0.0515607	0.0166072
22	32400000	32405000	22	32435000	32440000	.	.	.	.	0,0,0	48	18.3976	24.7323	17.1628	26.5093	12	14	12	14	1.79481e-06	0.00953415	6.42747e-06	0.0249924
22	32400000	32405000	22	32475000	32480000	.	.	.	.	0,0,0	23	7.5082	8.53516	10.3182	10.9532	8	9	10	10	0.000966802	0.0100356	0.09311	0.0931447
22	42815000	42820000	22	42950000	42955000	.	.	.	.	0,0,0	29	10.6593	10.4331	10.0015	12.832	10	10	10	11	0.00113648	0.00168923	0.00396285	0.0355411
22	42880000	42885000	22	42930000	42935000	.	.	.	.	0,0,0	23	7.26575	9.55034	9.606	11.9261	8	9	9	10	0.000966802	0.0100356	0.0194454	0.0931447
22	43800000	43805000	22	43860000	43865000	.	.	.	.	0,0,0	20	6.5222	7.92128	9.26079	8.62025	8	9	9	9	0.00932916	0.0469606	0.0944246	0.0998853
22	44095000	44100000	22	44250000	44255000	.	.	.	.	0,0,0	19	5.11683	5.41198	5.01413	6.73283	7	7	7	8	0.00409495	0.00976666	0.0127444	0.0494469
22	44175000	44180000	22	44250000	44255000	.	.	.	.	0,0,0	25	6.89326	6.98216	7.37787	7.97622	8	8	8	9	0.000175297	0.000422639	0.000788571	0.00626883
22	47645000	47650000	22	47740000	47745000	.	.	.	.	0,0,0	21	8.33612	7.82176	8.08218	7.80695	9	8	9	8	0.0238584	0.00799358	0.0578958	0.0146609
22	48690000	48695000	22	48740000	48745000	.	.	.	.	0,0,0	37	11.5772	12.7982	10.9598	14.194	10	11	10	11	1.79728e-06	0.000129552	8.41741e-06	0.000353249
22	48690000	48695000	22	48750000	48755000	.	.	.	.	0,0,0	69	21.3975	21.9148	18.617	28.7336	13	13	12	14	2.7243e-11	3.6518e-11	1.27318e-14	2.59598e-07
22	48690000	48695000	22	48790000	48795000	.	.	.	.	0,0,0	26	12.2398	10.9482	11.6943	11.593	10	10	10	10	0.00777376	0.00977322	0.0217905	0.0210474
22	48690000	48695000	22	48815000	48820000	.	.	.	.	0,0,0	32	11.0104	11.3033	15.5858	15.2366	10	10	12	11	0.000130988	0.000224888	0.0621387	0.00740235
22	48690000	48695000	22	49040000	49045000	.	.	.	.	0,0,0	24	5.58742	5.86065	4.75425	8.50681	7	7	6	9	3.52937e-05	0.000130252	9.15704e-06	0.0117284
22	48750000	48755000	22	48815000	48820000	.	.	.	.	0,0,0	42	16.8732	17.3486	16.6562	23.3532	12	12	12	13	0.000126828	0.000148733	0.000421878	0.0111393
22	48855000	48860000	22	49025000	49030000	.	.	.	.	0,0,0	43	10.7279	11.0559	11.4641	21.2176	10	10	10	13	4.309e-09	1.47309e-08	2.21388e-08	0.00737973
22	49820000	49825000	22	49870000	49875000	.	.	.	.	0,0,0	42	12.039	10.7023	10.5408	12.8126	10	10	10	11	1.27801e-08	3.59563e-08	5.4038e-08	8.25222e-06
22	49830000	49835000	22	49865000	49870000	.	.	.	.	0,0,0	18	3.18035	5.71558	6.13543	3.42059	5	7	7	5	0.000399858	0.0191542	0.0264813	0.00132943
22	49830000	49835000	22	49870000	49875000	.	.	.	.	0,0,0	44	8.86515	12.5191	14.3216	14.8344	9	11	11	11	3.85361e-12	6.74258e-07	1.26701e-06	1.7117e-06
22	49830000	49835000	22	50090000	50095000	.	.	.	.	0,0,0	26	9.85725	9.00616	11.1448	12.2513	10	9	10	10	0.00777376	0.00140629	0.0217905	0.0210474
22	49835000	49840000	22	49870000	49875000	.	.	.	.	0,0,0	16	4.40731	5.71688	5.70173	4.76557	6	7	7	6	0.0123937	0.0606522	0.0930157	0.0358068
22	49870000	49875000	22	50060000	50065000	.	.	.	.	0,0,0	14	3.56559	3.84895	3.63404	3.4606	5	5	5	5	0.0217089	0.0536173	0.0541064	0.0606778
22	50195000	50200000	22	50555000	50560000	.	.	.	.	0,0,0	12	2.82447	2.45073	2.36007	1.9346	4	3	3	2	0.04918	0.0648534	0.0525977	0.0255875
22	50470000	50475000	22	50555000	50560000	.	.	.	.	0,0,0	47	14.9512	17.1706	17.9449	17.7748	11	12	12	12	1.83561e-08	5.18175e-06	1.34828e-05	1.69962e-05
22	50500000	50505000	22	50555000	50560000	.	.	.	.	0,0,0	16	3.47006	5.24843	4.82809	4.04922	5	7	6	6	0.00347067	0.0606522	0.0370491	0.0358068
22	50515000	50520000	22	50560000	50565000	.	.	.	.	0,0,0	20	7.99689	8.76653	9.02262	9.04285	9	9	9	9	0.03935	0.0469606	0.0944246	0.0998853
22	50750000	50755000	22	50935000	50940000	.	.	.	.	0,0,0	18	4.8046	5.24269	5.73249	5.65055	6	7	7	7	0.00216348	0.0191542	0.0264813	0.0286957
[truncated: 2,537 more rows]
